# Supplementary material for: Conservation planning under uncertainty in urban development and vegetation dynamics
Source: PLoS One. 2018 Apr 5;13(4):e0195429. doi: 10.1371/journal.pone.0195429 (PMC5886564; doi:10.1371/journal.pone.0195429)
Supplement: S2 Dataset — (XLSX) [file pone.0195429.s003.xlsx]

## Sheet: S4_dataset
species	Portfolio	scenario	vegetation	development	dev_extent	covered	ID	lowercasescientificname	Common_Name	Sci_name	SciAbb	HebName	Herbaceous vegetation	Sparse shrublands	Dense shrublands	Sparse woodlands	Dense woodlands	Planted forests	Riparian vegetation	Cliffs	Number of habitat associations	Riparian vegetation	Common_Name_2	option for red book map Bird_grids_shp_Dec_2011_w_available_red_book_maps	Regional	red	functional	area_cat
acc_nis	Current distributions	cc2_gapn_60_without_weak_majority_without_agriculture__is_target_met	Severe climate change	Unregulated	low	0	1	acc_nis	Eurasian_Sparrowhawk	Accipiter nisus	acc_nis	נץ מצוי	0	0	0	13	14	15	0	0	4	9999	Eurasian_Sparrowhawk		LC	0	Owl/Raptor	100-500
acc_nis	All scenarios	cc2_gapn_60_without_weak_majority_without_agriculture__is_target_met	Severe climate change	Unregulated	low	0	1	acc_nis	Eurasian_Sparrowhawk	Accipiter nisus	acc_nis	נץ מצוי	0	0	0	13	14	15	0	0	4	9999	Eurasian_Sparrowhawk		LC	0	Owl/Raptor	100-500
acc_nis	Regulated development	cc2_gapn_60_without_weak_majority_without_agriculture__is_target_met	Severe climate change	Unregulated	low	0	1	acc_nis	Eurasian_Sparrowhawk	Accipiter nisus	acc_nis	נץ מצוי	0	0	0	13	14	15	0	0	4	9999	Eurasian_Sparrowhawk		LC	0	Owl/Raptor	100-500
acc_nis	Unregulated development	cc2_gapn_60_without_weak_majority_without_agriculture__is_target_met	Severe climate change	Unregulated	low	0	1	acc_nis	Eurasian_Sparrowhawk	Accipiter nisus	acc_nis	נץ מצוי	0	0	0	13	14	15	0	0	4	9999	Eurasian_Sparrowhawk		LC	0	Owl/Raptor	100-500
acc_nis	Current distributions	cc2_gm4_60_without_weak_majority_without_agriculture__is_target_met	Severe climate change	Regulated	medium	0	1	acc_nis	Eurasian_Sparrowhawk	Accipiter nisus	acc_nis	נץ מצוי	0	0	0	13	14	15	0	0	4	9999	Eurasian_Sparrowhawk		LC	0	Owl/Raptor	100-500
acc_nis	All scenarios	cc2_gm4_60_without_weak_majority_without_agriculture__is_target_met	Severe climate change	Regulated	medium	0	1	acc_nis	Eurasian_Sparrowhawk	Accipiter nisus	acc_nis	נץ מצוי	0	0	0	13	14	15	0	0	4	9999	Eurasian_Sparrowhawk		LC	0	Owl/Raptor	100-500
acc_nis	Regulated development	cc2_gm4_60_without_weak_majority_without_agriculture__is_target_met	Severe climate change	Regulated	medium	0	1	acc_nis	Eurasian_Sparrowhawk	Accipiter nisus	acc_nis	נץ מצוי	0	0	0	13	14	15	0	0	4	9999	Eurasian_Sparrowhawk		LC	0	Owl/Raptor	100-500
acc_nis	Unregulated development	cc2_gm4_60_without_weak_majority_without_agriculture__is_target_met	Severe climate change	Regulated	medium	0	1	acc_nis	Eurasian_Sparrowhawk	Accipiter nisus	acc_nis	נץ מצוי	0	0	0	13	14	15	0	0	4	9999	Eurasian_Sparrowhawk		LC	0	Owl/Raptor	100-500
acc_nis	Current distributions	cc2_gm8_60_without_weak_majority_without_agriculture__is_target_met	Severe climate change	Regulated	high	0	1	acc_nis	Eurasian_Sparrowhawk	Accipiter nisus	acc_nis	נץ מצוי	0	0	0	13	14	15	0	0	4	9999	Eurasian_Sparrowhawk		LC	0	Owl/Raptor	100-500
acc_nis	All scenarios	cc2_gm8_60_without_weak_majority_without_agriculture__is_target_met	Severe climate change	Regulated	high	0	1	acc_nis	Eurasian_Sparrowhawk	Accipiter nisus	acc_nis	נץ מצוי	0	0	0	13	14	15	0	0	4	9999	Eurasian_Sparrowhawk		LC	0	Owl/Raptor	100-500
acc_nis	Regulated development	cc2_gm8_60_without_weak_majority_without_agriculture__is_target_met	Severe climate change	Regulated	high	0	1	acc_nis	Eurasian_Sparrowhawk	Accipiter nisus	acc_nis	נץ מצוי	0	0	0	13	14	15	0	0	4	9999	Eurasian_Sparrowhawk		LC	0	Owl/Raptor	100-500
acc_nis	Unregulated development	cc2_gm8_60_without_weak_majority_without_agriculture__is_target_met	Severe climate change	Regulated	high	0	1	acc_nis	Eurasian_Sparrowhawk	Accipiter nisus	acc_nis	נץ מצוי	0	0	0	13	14	15	0	0	4	9999	Eurasian_Sparrowhawk		LC	0	Owl/Raptor	100-500
acc_nis	Current distributions	cc2_gms_60_without_weak_majority_without_agriculture__is_target_met	Severe climate change	Regulated	low	0	1	acc_nis	Eurasian_Sparrowhawk	Accipiter nisus	acc_nis	נץ מצוי	0	0	0	13	14	15	0	0	4	9999	Eurasian_Sparrowhawk		LC	0	Owl/Raptor	100-500
acc_nis	All scenarios	cc2_gms_60_without_weak_majority_without_agriculture__is_target_met	Severe climate change	Regulated	low	0	1	acc_nis	Eurasian_Sparrowhawk	Accipiter nisus	acc_nis	נץ מצוי	0	0	0	13	14	15	0	0	4	9999	Eurasian_Sparrowhawk		LC	0	Owl/Raptor	100-500
acc_nis	Regulated development	cc2_gms_60_without_weak_majority_without_agriculture__is_target_met	Severe climate change	Regulated	low	0	1	acc_nis	Eurasian_Sparrowhawk	Accipiter nisus	acc_nis	נץ מצוי	0	0	0	13	14	15	0	0	4	9999	Eurasian_Sparrowhawk		LC	0	Owl/Raptor	100-500
acc_nis	Unregulated development	cc2_gms_60_without_weak_majority_without_agriculture__is_target_met	Severe climate change	Regulated	low	0	1	acc_nis	Eurasian_Sparrowhawk	Accipiter nisus	acc_nis	נץ מצוי	0	0	0	13	14	15	0	0	4	9999	Eurasian_Sparrowhawk		LC	0	Owl/Raptor	100-500
acc_nis	Current distributions	cc2_gp4_60_without_weak_majority_without_agriculture__is_target_met	Severe climate change	Unregulated	medium	0	1	acc_nis	Eurasian_Sparrowhawk	Accipiter nisus	acc_nis	נץ מצוי	0	0	0	13	14	15	0	0	4	9999	Eurasian_Sparrowhawk		LC	0	Owl/Raptor	100-500
acc_nis	All scenarios	cc2_gp4_60_without_weak_majority_without_agriculture__is_target_met	Severe climate change	Unregulated	medium	0	1	acc_nis	Eurasian_Sparrowhawk	Accipiter nisus	acc_nis	נץ מצוי	0	0	0	13	14	15	0	0	4	9999	Eurasian_Sparrowhawk		LC	0	Owl/Raptor	100-500
acc_nis	Regulated development	cc2_gp4_60_without_weak_majority_without_agriculture__is_target_met	Severe climate change	Unregulated	medium	0	1	acc_nis	Eurasian_Sparrowhawk	Accipiter nisus	acc_nis	נץ מצוי	0	0	0	13	14	15	0	0	4	9999	Eurasian_Sparrowhawk		LC	0	Owl/Raptor	100-500
acc_nis	Unregulated development	cc2_gp4_60_without_weak_majority_without_agriculture__is_target_met	Severe climate change	Unregulated	medium	0	1	acc_nis	Eurasian_Sparrowhawk	Accipiter nisus	acc_nis	נץ מצוי	0	0	0	13	14	15	0	0	4	9999	Eurasian_Sparrowhawk		LC	0	Owl/Raptor	100-500
acc_nis	Current distributions	cc2_gp8_60_without_weak_majority_without_agriculture__is_target_met	Severe climate change	Unregulated	high	0	1	acc_nis	Eurasian_Sparrowhawk	Accipiter nisus	acc_nis	נץ מצוי	0	0	0	13	14	15	0	0	4	9999	Eurasian_Sparrowhawk		LC	0	Owl/Raptor	100-500
acc_nis	All scenarios	cc2_gp8_60_without_weak_majority_without_agriculture__is_target_met	Severe climate change	Unregulated	high	0	1	acc_nis	Eurasian_Sparrowhawk	Accipiter nisus	acc_nis	נץ מצוי	0	0	0	13	14	15	0	0	4	9999	Eurasian_Sparrowhawk		LC	0	Owl/Raptor	100-500
acc_nis	Regulated development	cc2_gp8_60_without_weak_majority_without_agriculture__is_target_met	Severe climate change	Unregulated	high	0	1	acc_nis	Eurasian_Sparrowhawk	Accipiter nisus	acc_nis	נץ מצוי	0	0	0	13	14	15	0	0	4	9999	Eurasian_Sparrowhawk		LC	0	Owl/Raptor	100-500
acc_nis	Unregulated development	cc2_gp8_60_without_weak_majority_without_agriculture__is_target_met	Severe climate change	Unregulated	high	0	1	acc_nis	Eurasian_Sparrowhawk	Accipiter nisus	acc_nis	נץ מצוי	0	0	0	13	14	15	0	0	4	9999	Eurasian_Sparrowhawk		LC	0	Owl/Raptor	100-500
ale_chu	Current distributions	cc2_gapn_60_without_weak_majority_without_agriculture__is_target_met	Severe climate change	Unregulated	low	1	6	ale_chu	Chukar	Alectoris chukar	ale_chu	חוגלה	10	11	0	13	0	0	0	0	5	9999	Chukar		NT	0	Partridge	1000-2500
ale_chu	All scenarios	cc2_gapn_60_without_weak_majority_without_agriculture__is_target_met	Severe climate change	Unregulated	low	1	6	ale_chu	Chukar	Alectoris chukar	ale_chu	חוגלה	10	11	0	13	0	0	0	0	5	9999	Chukar		NT	0	Partridge	1000-2500
ale_chu	Regulated development	cc2_gapn_60_without_weak_majority_without_agriculture__is_target_met	Severe climate change	Unregulated	low	1	6	ale_chu	Chukar	Alectoris chukar	ale_chu	חוגלה	10	11	0	13	0	0	0	0	5	9999	Chukar		NT	0	Partridge	1000-2500
ale_chu	Unregulated development	cc2_gapn_60_without_weak_majority_without_agriculture__is_target_met	Severe climate change	Unregulated	low	1	6	ale_chu	Chukar	Alectoris chukar	ale_chu	חוגלה	10	11	0	13	0	0	0	0	5	9999	Chukar		NT	0	Partridge	1000-2500
ale_chu	Current distributions	cc2_gm4_60_without_weak_majority_without_agriculture__is_target_met	Severe climate change	Regulated	medium	1	6	ale_chu	Chukar	Alectoris chukar	ale_chu	חוגלה	10	11	0	13	0	0	0	0	5	9999	Chukar		NT	0	Partridge	1000-2500
ale_chu	All scenarios	cc2_gm4_60_without_weak_majority_without_agriculture__is_target_met	Severe climate change	Regulated	medium	1	6	ale_chu	Chukar	Alectoris chukar	ale_chu	חוגלה	10	11	0	13	0	0	0	0	5	9999	Chukar		NT	0	Partridge	1000-2500
ale_chu	Regulated development	cc2_gm4_60_without_weak_majority_without_agriculture__is_target_met	Severe climate change	Regulated	medium	1	6	ale_chu	Chukar	Alectoris chukar	ale_chu	חוגלה	10	11	0	13	0	0	0	0	5	9999	Chukar		NT	0	Partridge	1000-2500
ale_chu	Unregulated development	cc2_gm4_60_without_weak_majority_without_agriculture__is_target_met	Severe climate change	Regulated	medium	1	6	ale_chu	Chukar	Alectoris chukar	ale_chu	חוגלה	10	11	0	13	0	0	0	0	5	9999	Chukar		NT	0	Partridge	1000-2500
ale_chu	Current distributions	cc2_gm8_60_without_weak_majority_without_agriculture__is_target_met	Severe climate change	Regulated	high	1	6	ale_chu	Chukar	Alectoris chukar	ale_chu	חוגלה	10	11	0	13	0	0	0	0	5	9999	Chukar		NT	0	Partridge	1000-2500
ale_chu	All scenarios	cc2_gm8_60_without_weak_majority_without_agriculture__is_target_met	Severe climate change	Regulated	high	1	6	ale_chu	Chukar	Alectoris chukar	ale_chu	חוגלה	10	11	0	13	0	0	0	0	5	9999	Chukar		NT	0	Partridge	1000-2500
ale_chu	Regulated development	cc2_gm8_60_without_weak_majority_without_agriculture__is_target_met	Severe climate change	Regulated	high	1	6	ale_chu	Chukar	Alectoris chukar	ale_chu	חוגלה	10	11	0	13	0	0	0	0	5	9999	Chukar		NT	0	Partridge	1000-2500
ale_chu	Unregulated development	cc2_gm8_60_without_weak_majority_without_agriculture__is_target_met	Severe climate change	Regulated	high	1	6	ale_chu	Chukar	Alectoris chukar	ale_chu	חוגלה	10	11	0	13	0	0	0	0	5	9999	Chukar		NT	0	Partridge	1000-2500
ale_chu	Current distributions	cc2_gms_60_without_weak_majority_without_agriculture__is_target_met	Severe climate change	Regulated	low	1	6	ale_chu	Chukar	Alectoris chukar	ale_chu	חוגלה	10	11	0	13	0	0	0	0	5	9999	Chukar		NT	0	Partridge	1000-2500
ale_chu	All scenarios	cc2_gms_60_without_weak_majority_without_agriculture__is_target_met	Severe climate change	Regulated	low	1	6	ale_chu	Chukar	Alectoris chukar	ale_chu	חוגלה	10	11	0	13	0	0	0	0	5	9999	Chukar		NT	0	Partridge	1000-2500
ale_chu	Regulated development	cc2_gms_60_without_weak_majority_without_agriculture__is_target_met	Severe climate change	Regulated	low	1	6	ale_chu	Chukar	Alectoris chukar	ale_chu	חוגלה	10	11	0	13	0	0	0	0	5	9999	Chukar		NT	0	Partridge	1000-2500
ale_chu	Unregulated development	cc2_gms_60_without_weak_majority_without_agriculture__is_target_met	Severe climate change	Regulated	low	1	6	ale_chu	Chukar	Alectoris chukar	ale_chu	חוגלה	10	11	0	13	0	0	0	0	5	9999	Chukar		NT	0	Partridge	1000-2500
ale_chu	Current distributions	cc2_gp4_60_without_weak_majority_without_agriculture__is_target_met	Severe climate change	Unregulated	medium	1	6	ale_chu	Chukar	Alectoris chukar	ale_chu	חוגלה	10	11	0	13	0	0	0	0	5	9999	Chukar		NT	0	Partridge	1000-2500
ale_chu	All scenarios	cc2_gp4_60_without_weak_majority_without_agriculture__is_target_met	Severe climate change	Unregulated	medium	1	6	ale_chu	Chukar	Alectoris chukar	ale_chu	חוגלה	10	11	0	13	0	0	0	0	5	9999	Chukar		NT	0	Partridge	1000-2500
ale_chu	Regulated development	cc2_gp4_60_without_weak_majority_without_agriculture__is_target_met	Severe climate change	Unregulated	medium	1	6	ale_chu	Chukar	Alectoris chukar	ale_chu	חוגלה	10	11	0	13	0	0	0	0	5	9999	Chukar		NT	0	Partridge	1000-2500
ale_chu	Unregulated development	cc2_gp4_60_without_weak_majority_without_agriculture__is_target_met	Severe climate change	Unregulated	medium	1	6	ale_chu	Chukar	Alectoris chukar	ale_chu	חוגלה	10	11	0	13	0	0	0	0	5	9999	Chukar		NT	0	Partridge	1000-2500
ale_chu	Current distributions	cc2_gp8_60_without_weak_majority_without_agriculture__is_target_met	Severe climate change	Unregulated	high	1	6	ale_chu	Chukar	Alectoris chukar	ale_chu	חוגלה	10	11	0	13	0	0	0	0	5	9999	Chukar		NT	0	Partridge	1000-2500
ale_chu	All scenarios	cc2_gp8_60_without_weak_majority_without_agriculture__is_target_met	Severe climate change	Unregulated	high	1	6	ale_chu	Chukar	Alectoris chukar	ale_chu	חוגלה	10	11	0	13	0	0	0	0	5	9999	Chukar		NT	0	Partridge	1000-2500
ale_chu	Regulated development	cc2_gp8_60_without_weak_majority_without_agriculture__is_target_met	Severe climate change	Unregulated	high	1	6	ale_chu	Chukar	Alectoris chukar	ale_chu	חוגלה	10	11	0	13	0	0	0	0	5	9999	Chukar		NT	0	Partridge	1000-2500
ale_chu	Unregulated development	cc2_gp8_60_without_weak_majority_without_agriculture__is_target_met	Severe climate change	Unregulated	high	1	6	ale_chu	Chukar	Alectoris chukar	ale_chu	חוגלה	10	11	0	13	0	0	0	0	5	9999	Chukar		NT	0	Partridge	1000-2500
ale_chu	Current distributions	cc2_gapn_60_without_weak_majority_without_agriculture__is_target_met	Severe climate change	Unregulated	low	1	6	ale_chu	Chukar	Alectoris chukar	ale_chu	חוגלה	10	11	0	13	0	0	0	0	5	9999	Chukar		NT	0	Partridge	1000-2500
ale_chu	All scenarios	cc2_gapn_60_without_weak_majority_without_agriculture__is_target_met	Severe climate change	Unregulated	low	1	6	ale_chu	Chukar	Alectoris chukar	ale_chu	חוגלה	10	11	0	13	0	0	0	0	5	9999	Chukar		NT	0	Partridge	1000-2500
ale_chu	Regulated development	cc2_gapn_60_without_weak_majority_without_agriculture__is_target_met	Severe climate change	Unregulated	low	1	6	ale_chu	Chukar	Alectoris chukar	ale_chu	חוגלה	10	11	0	13	0	0	0	0	5	9999	Chukar		NT	0	Partridge	1000-2500
ale_chu	Unregulated development	cc2_gapn_60_without_weak_majority_without_agriculture__is_target_met	Severe climate change	Unregulated	low	1	6	ale_chu	Chukar	Alectoris chukar	ale_chu	חוגלה	10	11	0	13	0	0	0	0	5	9999	Chukar		NT	0	Partridge	1000-2500
ale_chu	Current distributions	cc2_gm4_60_without_weak_majority_without_agriculture__is_target_met	Severe climate change	Regulated	medium	1	6	ale_chu	Chukar	Alectoris chukar	ale_chu	חוגלה	10	11	0	13	0	0	0	0	5	9999	Chukar		NT	0	Partridge	1000-2500
ale_chu	All scenarios	cc2_gm4_60_without_weak_majority_without_agriculture__is_target_met	Severe climate change	Regulated	medium	1	6	ale_chu	Chukar	Alectoris chukar	ale_chu	חוגלה	10	11	0	13	0	0	0	0	5	9999	Chukar		NT	0	Partridge	1000-2500
ale_chu	Regulated development	cc2_gm4_60_without_weak_majority_without_agriculture__is_target_met	Severe climate change	Regulated	medium	1	6	ale_chu	Chukar	Alectoris chukar	ale_chu	חוגלה	10	11	0	13	0	0	0	0	5	9999	Chukar		NT	0	Partridge	1000-2500
ale_chu	Unregulated development	cc2_gm4_60_without_weak_majority_without_agriculture__is_target_met	Severe climate change	Regulated	medium	1	6	ale_chu	Chukar	Alectoris chukar	ale_chu	חוגלה	10	11	0	13	0	0	0	0	5	9999	Chukar		NT	0	Partridge	1000-2500
ale_chu	Current distributions	cc2_gm8_60_without_weak_majority_without_agriculture__is_target_met	Severe climate change	Regulated	high	1	6	ale_chu	Chukar	Alectoris chukar	ale_chu	חוגלה	10	11	0	13	0	0	0	0	5	9999	Chukar		NT	0	Partridge	1000-2500
ale_chu	All scenarios	cc2_gm8_60_without_weak_majority_without_agriculture__is_target_met	Severe climate change	Regulated	high	1	6	ale_chu	Chukar	Alectoris chukar	ale_chu	חוגלה	10	11	0	13	0	0	0	0	5	9999	Chukar		NT	0	Partridge	1000-2500
ale_chu	Regulated development	cc2_gm8_60_without_weak_majority_without_agriculture__is_target_met	Severe climate change	Regulated	high	1	6	ale_chu	Chukar	Alectoris chukar	ale_chu	חוגלה	10	11	0	13	0	0	0	0	5	9999	Chukar		NT	0	Partridge	1000-2500
ale_chu	Unregulated development	cc2_gm8_60_without_weak_majority_without_agriculture__is_target_met	Severe climate change	Regulated	high	1	6	ale_chu	Chukar	Alectoris chukar	ale_chu	חוגלה	10	11	0	13	0	0	0	0	5	9999	Chukar		NT	0	Partridge	1000-2500
ale_chu	Current distributions	cc2_gms_60_without_weak_majority_without_agriculture__is_target_met	Severe climate change	Regulated	low	1	6	ale_chu	Chukar	Alectoris chukar	ale_chu	חוגלה	10	11	0	13	0	0	0	0	5	9999	Chukar		NT	0	Partridge	1000-2500
ale_chu	All scenarios	cc2_gms_60_without_weak_majority_without_agriculture__is_target_met	Severe climate change	Regulated	low	1	6	ale_chu	Chukar	Alectoris chukar	ale_chu	חוגלה	10	11	0	13	0	0	0	0	5	9999	Chukar		NT	0	Partridge	1000-2500
ale_chu	Regulated development	cc2_gms_60_without_weak_majority_without_agriculture__is_target_met	Severe climate change	Regulated	low	1	6	ale_chu	Chukar	Alectoris chukar	ale_chu	חוגלה	10	11	0	13	0	0	0	0	5	9999	Chukar		NT	0	Partridge	1000-2500
ale_chu	Unregulated development	cc2_gms_60_without_weak_majority_without_agriculture__is_target_met	Severe climate change	Regulated	low	1	6	ale_chu	Chukar	Alectoris chukar	ale_chu	חוגלה	10	11	0	13	0	0	0	0	5	9999	Chukar		NT	0	Partridge	1000-2500
ale_chu	Current distributions	cc2_gp4_60_without_weak_majority_without_agriculture__is_target_met	Severe climate change	Unregulated	medium	1	6	ale_chu	Chukar	Alectoris chukar	ale_chu	חוגלה	10	11	0	13	0	0	0	0	5	9999	Chukar		NT	0	Partridge	1000-2500
ale_chu	All scenarios	cc2_gp4_60_without_weak_majority_without_agriculture__is_target_met	Severe climate change	Unregulated	medium	1	6	ale_chu	Chukar	Alectoris chukar	ale_chu	חוגלה	10	11	0	13	0	0	0	0	5	9999	Chukar		NT	0	Partridge	1000-2500
ale_chu	Regulated development	cc2_gp4_60_without_weak_majority_without_agriculture__is_target_met	Severe climate change	Unregulated	medium	1	6	ale_chu	Chukar	Alectoris chukar	ale_chu	חוגלה	10	11	0	13	0	0	0	0	5	9999	Chukar		NT	0	Partridge	1000-2500
ale_chu	Unregulated development	cc2_gp4_60_without_weak_majority_without_agriculture__is_target_met	Severe climate change	Unregulated	medium	1	6	ale_chu	Chukar	Alectoris chukar	ale_chu	חוגלה	10	11	0	13	0	0	0	0	5	9999	Chukar		NT	0	Partridge	1000-2500
ale_chu	Current distributions	cc2_gp8_60_without_weak_majority_without_agriculture__is_target_met	Severe climate change	Unregulated	high	1	6	ale_chu	Chukar	Alectoris chukar	ale_chu	חוגלה	10	11	0	13	0	0	0	0	5	9999	Chukar		NT	0	Partridge	1000-2500
ale_chu	All scenarios	cc2_gp8_60_without_weak_majority_without_agriculture__is_target_met	Severe climate change	Unregulated	high	1	6	ale_chu	Chukar	Alectoris chukar	ale_chu	חוגלה	10	11	0	13	0	0	0	0	5	9999	Chukar		NT	0	Partridge	1000-2500
ale_chu	Regulated development	cc2_gp8_60_without_weak_majority_without_agriculture__is_target_met	Severe climate change	Unregulated	high	1	6	ale_chu	Chukar	Alectoris chukar	ale_chu	חוגלה	10	11	0	13	0	0	0	0	5	9999	Chukar		NT	0	Partridge	1000-2500
ale_chu	Unregulated development	cc2_gp8_60_without_weak_majority_without_agriculture__is_target_met	Severe climate change	Unregulated	high	1	6	ale_chu	Chukar	Alectoris chukar	ale_chu	חוגלה	10	11	0	13	0	0	0	0	5	9999	Chukar		NT	0	Partridge	1000-2500
ant_sim	Current distributions	cc2_gapn_60_without_weak_majority_without_agriculture__is_target_met	Severe climate change	Unregulated	low	1	8	ant_sim	Long_billed_Pipit	Anthus similis	ant_sim	פיפיון הרים	10	11	12	0	0	0	0	1	4	9999	Long_billed_Pipit	1	EN	1	Passerine/Near passerine	100-500
ant_sim	All scenarios	cc2_gapn_60_without_weak_majority_without_agriculture__is_target_met	Severe climate change	Unregulated	low	1	8	ant_sim	Long_billed_Pipit	Anthus similis	ant_sim	פיפיון הרים	10	11	12	0	0	0	0	1	4	9999	Long_billed_Pipit	1	EN	1	Passerine/Near passerine	100-500
ant_sim	Regulated development	cc2_gapn_60_without_weak_majority_without_agriculture__is_target_met	Severe climate change	Unregulated	low	1	8	ant_sim	Long_billed_Pipit	Anthus similis	ant_sim	פיפיון הרים	10	11	12	0	0	0	0	1	4	9999	Long_billed_Pipit	1	EN	1	Passerine/Near passerine	100-500
ant_sim	Unregulated development	cc2_gapn_60_without_weak_majority_without_agriculture__is_target_met	Severe climate change	Unregulated	low	1	8	ant_sim	Long_billed_Pipit	Anthus similis	ant_sim	פיפיון הרים	10	11	12	0	0	0	0	1	4	9999	Long_billed_Pipit	1	EN	1	Passerine/Near passerine	100-500
ant_sim	Current distributions	cc2_gm4_60_without_weak_majority_without_agriculture__is_target_met	Severe climate change	Regulated	medium	1	8	ant_sim	Long_billed_Pipit	Anthus similis	ant_sim	פיפיון הרים	10	11	12	0	0	0	0	1	4	9999	Long_billed_Pipit	1	EN	1	Passerine/Near passerine	100-500
ant_sim	All scenarios	cc2_gm4_60_without_weak_majority_without_agriculture__is_target_met	Severe climate change	Regulated	medium	1	8	ant_sim	Long_billed_Pipit	Anthus similis	ant_sim	פיפיון הרים	10	11	12	0	0	0	0	1	4	9999	Long_billed_Pipit	1	EN	1	Passerine/Near passerine	100-500
ant_sim	Regulated development	cc2_gm4_60_without_weak_majority_without_agriculture__is_target_met	Severe climate change	Regulated	medium	1	8	ant_sim	Long_billed_Pipit	Anthus similis	ant_sim	פיפיון הרים	10	11	12	0	0	0	0	1	4	9999	Long_billed_Pipit	1	EN	1	Passerine/Near passerine	100-500
ant_sim	Unregulated development	cc2_gm4_60_without_weak_majority_without_agriculture__is_target_met	Severe climate change	Regulated	medium	1	8	ant_sim	Long_billed_Pipit	Anthus similis	ant_sim	פיפיון הרים	10	11	12	0	0	0	0	1	4	9999	Long_billed_Pipit	1	EN	1	Passerine/Near passerine	100-500
ant_sim	Current distributions	cc2_gm8_60_without_weak_majority_without_agriculture__is_target_met	Severe climate change	Regulated	high	1	8	ant_sim	Long_billed_Pipit	Anthus similis	ant_sim	פיפיון הרים	10	11	12	0	0	0	0	1	4	9999	Long_billed_Pipit	1	EN	1	Passerine/Near passerine	100-500
ant_sim	All scenarios	cc2_gm8_60_without_weak_majority_without_agriculture__is_target_met	Severe climate change	Regulated	high	1	8	ant_sim	Long_billed_Pipit	Anthus similis	ant_sim	פיפיון הרים	10	11	12	0	0	0	0	1	4	9999	Long_billed_Pipit	1	EN	1	Passerine/Near passerine	100-500
ant_sim	Regulated development	cc2_gm8_60_without_weak_majority_without_agriculture__is_target_met	Severe climate change	Regulated	high	1	8	ant_sim	Long_billed_Pipit	Anthus similis	ant_sim	פיפיון הרים	10	11	12	0	0	0	0	1	4	9999	Long_billed_Pipit	1	EN	1	Passerine/Near passerine	100-500
ant_sim	Unregulated development	cc2_gm8_60_without_weak_majority_without_agriculture__is_target_met	Severe climate change	Regulated	high	1	8	ant_sim	Long_billed_Pipit	Anthus similis	ant_sim	פיפיון הרים	10	11	12	0	0	0	0	1	4	9999	Long_billed_Pipit	1	EN	1	Passerine/Near passerine	100-500
ant_sim	Current distributions	cc2_gms_60_without_weak_majority_without_agriculture__is_target_met	Severe climate change	Regulated	low	1	8	ant_sim	Long_billed_Pipit	Anthus similis	ant_sim	פיפיון הרים	10	11	12	0	0	0	0	1	4	9999	Long_billed_Pipit	1	EN	1	Passerine/Near passerine	100-500
ant_sim	All scenarios	cc2_gms_60_without_weak_majority_without_agriculture__is_target_met	Severe climate change	Regulated	low	1	8	ant_sim	Long_billed_Pipit	Anthus similis	ant_sim	פיפיון הרים	10	11	12	0	0	0	0	1	4	9999	Long_billed_Pipit	1	EN	1	Passerine/Near passerine	100-500
ant_sim	Regulated development	cc2_gms_60_without_weak_majority_without_agriculture__is_target_met	Severe climate change	Regulated	low	1	8	ant_sim	Long_billed_Pipit	Anthus similis	ant_sim	פיפיון הרים	10	11	12	0	0	0	0	1	4	9999	Long_billed_Pipit	1	EN	1	Passerine/Near passerine	100-500
ant_sim	Unregulated development	cc2_gms_60_without_weak_majority_without_agriculture__is_target_met	Severe climate change	Regulated	low	1	8	ant_sim	Long_billed_Pipit	Anthus similis	ant_sim	פיפיון הרים	10	11	12	0	0	0	0	1	4	9999	Long_billed_Pipit	1	EN	1	Passerine/Near passerine	100-500
ant_sim	Current distributions	cc2_gp4_60_without_weak_majority_without_agriculture__is_target_met	Severe climate change	Unregulated	medium	1	8	ant_sim	Long_billed_Pipit	Anthus similis	ant_sim	פיפיון הרים	10	11	12	0	0	0	0	1	4	9999	Long_billed_Pipit	1	EN	1	Passerine/Near passerine	100-500
ant_sim	All scenarios	cc2_gp4_60_without_weak_majority_without_agriculture__is_target_met	Severe climate change	Unregulated	medium	1	8	ant_sim	Long_billed_Pipit	Anthus similis	ant_sim	פיפיון הרים	10	11	12	0	0	0	0	1	4	9999	Long_billed_Pipit	1	EN	1	Passerine/Near passerine	100-500
ant_sim	Regulated development	cc2_gp4_60_without_weak_majority_without_agriculture__is_target_met	Severe climate change	Unregulated	medium	1	8	ant_sim	Long_billed_Pipit	Anthus similis	ant_sim	פיפיון הרים	10	11	12	0	0	0	0	1	4	9999	Long_billed_Pipit	1	EN	1	Passerine/Near passerine	100-500
ant_sim	Unregulated development	cc2_gp4_60_without_weak_majority_without_agriculture__is_target_met	Severe climate change	Unregulated	medium	1	8	ant_sim	Long_billed_Pipit	Anthus similis	ant_sim	פיפיון הרים	10	11	12	0	0	0	0	1	4	9999	Long_billed_Pipit	1	EN	1	Passerine/Near passerine	100-500
ant_sim	Current distributions	cc2_gp8_60_without_weak_majority_without_agriculture__is_target_met	Severe climate change	Unregulated	high	1	8	ant_sim	Long_billed_Pipit	Anthus similis	ant_sim	פיפיון הרים	10	11	12	0	0	0	0	1	4	9999	Long_billed_Pipit	1	EN	1	Passerine/Near passerine	100-500
ant_sim	All scenarios	cc2_gp8_60_without_weak_majority_without_agriculture__is_target_met	Severe climate change	Unregulated	high	1	8	ant_sim	Long_billed_Pipit	Anthus similis	ant_sim	פיפיון הרים	10	11	12	0	0	0	0	1	4	9999	Long_billed_Pipit	1	EN	1	Passerine/Near passerine	100-500
ant_sim	Regulated development	cc2_gp8_60_without_weak_majority_without_agriculture__is_target_met	Severe climate change	Unregulated	high	1	8	ant_sim	Long_billed_Pipit	Anthus similis	ant_sim	פיפיון הרים	10	11	12	0	0	0	0	1	4	9999	Long_billed_Pipit	1	EN	1	Passerine/Near passerine	100-500
ant_sim	Unregulated development	cc2_gp8_60_without_weak_majority_without_agriculture__is_target_met	Severe climate change	Unregulated	high	1	8	ant_sim	Long_billed_Pipit	Anthus similis	ant_sim	פיפיון הרים	10	11	12	0	0	0	0	1	4	9999	Long_billed_Pipit	1	EN	1	Passerine/Near passerine	100-500
asi_out	Current distributions	cc2_gapn_60_without_weak_majority_without_agriculture__is_target_met	Severe climate change	Unregulated	low	0	13	asi_out	Long_eared_Owl	Asio otus	asi_out	ינשוף עצים	0	0	0	13	0	15	0	0	4	9999	Long_eared_Owl		LC	0	Owl/Raptor	100-500
asi_out	All scenarios	cc2_gapn_60_without_weak_majority_without_agriculture__is_target_met	Severe climate change	Unregulated	low	0	13	asi_out	Long_eared_Owl	Asio otus	asi_out	ינשוף עצים	0	0	0	13	0	15	0	0	4	9999	Long_eared_Owl		LC	0	Owl/Raptor	100-500
asi_out	Regulated development	cc2_gapn_60_without_weak_majority_without_agriculture__is_target_met	Severe climate change	Unregulated	low	0	13	asi_out	Long_eared_Owl	Asio otus	asi_out	ינשוף עצים	0	0	0	13	0	15	0	0	4	9999	Long_eared_Owl		LC	0	Owl/Raptor	100-500
asi_out	Unregulated development	cc2_gapn_60_without_weak_majority_without_agriculture__is_target_met	Severe climate change	Unregulated	low	0	13	asi_out	Long_eared_Owl	Asio otus	asi_out	ינשוף עצים	0	0	0	13	0	15	0	0	4	9999	Long_eared_Owl		LC	0	Owl/Raptor	100-500
asi_out	Current distributions	cc2_gm4_60_without_weak_majority_without_agriculture__is_target_met	Severe climate change	Regulated	medium	0	13	asi_out	Long_eared_Owl	Asio otus	asi_out	ינשוף עצים	0	0	0	13	0	15	0	0	4	9999	Long_eared_Owl		LC	0	Owl/Raptor	100-500
asi_out	All scenarios	cc2_gm4_60_without_weak_majority_without_agriculture__is_target_met	Severe climate change	Regulated	medium	0	13	asi_out	Long_eared_Owl	Asio otus	asi_out	ינשוף עצים	0	0	0	13	0	15	0	0	4	9999	Long_eared_Owl		LC	0	Owl/Raptor	100-500
asi_out	Regulated development	cc2_gm4_60_without_weak_majority_without_agriculture__is_target_met	Severe climate change	Regulated	medium	0	13	asi_out	Long_eared_Owl	Asio otus	asi_out	ינשוף עצים	0	0	0	13	0	15	0	0	4	9999	Long_eared_Owl		LC	0	Owl/Raptor	100-500
asi_out	Unregulated development	cc2_gm4_60_without_weak_majority_without_agriculture__is_target_met	Severe climate change	Regulated	medium	0	13	asi_out	Long_eared_Owl	Asio otus	asi_out	ינשוף עצים	0	0	0	13	0	15	0	0	4	9999	Long_eared_Owl		LC	0	Owl/Raptor	100-500
asi_out	Current distributions	cc2_gm8_60_without_weak_majority_without_agriculture__is_target_met	Severe climate change	Regulated	high	0	13	asi_out	Long_eared_Owl	Asio otus	asi_out	ינשוף עצים	0	0	0	13	0	15	0	0	4	9999	Long_eared_Owl		LC	0	Owl/Raptor	100-500
asi_out	All scenarios	cc2_gm8_60_without_weak_majority_without_agriculture__is_target_met	Severe climate change	Regulated	high	0	13	asi_out	Long_eared_Owl	Asio otus	asi_out	ינשוף עצים	0	0	0	13	0	15	0	0	4	9999	Long_eared_Owl		LC	0	Owl/Raptor	100-500
asi_out	Regulated development	cc2_gm8_60_without_weak_majority_without_agriculture__is_target_met	Severe climate change	Regulated	high	0	13	asi_out	Long_eared_Owl	Asio otus	asi_out	ינשוף עצים	0	0	0	13	0	15	0	0	4	9999	Long_eared_Owl		LC	0	Owl/Raptor	100-500
asi_out	Unregulated development	cc2_gm8_60_without_weak_majority_without_agriculture__is_target_met	Severe climate change	Regulated	high	0	13	asi_out	Long_eared_Owl	Asio otus	asi_out	ינשוף עצים	0	0	0	13	0	15	0	0	4	9999	Long_eared_Owl		LC	0	Owl/Raptor	100-500
asi_out	Current distributions	cc2_gms_60_without_weak_majority_without_agriculture__is_target_met	Severe climate change	Regulated	low	0	13	asi_out	Long_eared_Owl	Asio otus	asi_out	ינשוף עצים	0	0	0	13	0	15	0	0	4	9999	Long_eared_Owl		LC	0	Owl/Raptor	100-500
asi_out	All scenarios	cc2_gms_60_without_weak_majority_without_agriculture__is_target_met	Severe climate change	Regulated	low	0	13	asi_out	Long_eared_Owl	Asio otus	asi_out	ינשוף עצים	0	0	0	13	0	15	0	0	4	9999	Long_eared_Owl		LC	0	Owl/Raptor	100-500
asi_out	Regulated development	cc2_gms_60_without_weak_majority_without_agriculture__is_target_met	Severe climate change	Regulated	low	0	13	asi_out	Long_eared_Owl	Asio otus	asi_out	ינשוף עצים	0	0	0	13	0	15	0	0	4	9999	Long_eared_Owl		LC	0	Owl/Raptor	100-500
asi_out	Unregulated development	cc2_gms_60_without_weak_majority_without_agriculture__is_target_met	Severe climate change	Regulated	low	0	13	asi_out	Long_eared_Owl	Asio otus	asi_out	ינשוף עצים	0	0	0	13	0	15	0	0	4	9999	Long_eared_Owl		LC	0	Owl/Raptor	100-500
asi_out	Current distributions	cc2_gp4_60_without_weak_majority_without_agriculture__is_target_met	Severe climate change	Unregulated	medium	0	13	asi_out	Long_eared_Owl	Asio otus	asi_out	ינשוף עצים	0	0	0	13	0	15	0	0	4	9999	Long_eared_Owl		LC	0	Owl/Raptor	100-500
asi_out	All scenarios	cc2_gp4_60_without_weak_majority_without_agriculture__is_target_met	Severe climate change	Unregulated	medium	0	13	asi_out	Long_eared_Owl	Asio otus	asi_out	ינשוף עצים	0	0	0	13	0	15	0	0	4	9999	Long_eared_Owl		LC	0	Owl/Raptor	100-500
asi_out	Regulated development	cc2_gp4_60_without_weak_majority_without_agriculture__is_target_met	Severe climate change	Unregulated	medium	0	13	asi_out	Long_eared_Owl	Asio otus	asi_out	ינשוף עצים	0	0	0	13	0	15	0	0	4	9999	Long_eared_Owl		LC	0	Owl/Raptor	100-500
asi_out	Unregulated development	cc2_gp4_60_without_weak_majority_without_agriculture__is_target_met	Severe climate change	Unregulated	medium	0	13	asi_out	Long_eared_Owl	Asio otus	asi_out	ינשוף עצים	0	0	0	13	0	15	0	0	4	9999	Long_eared_Owl		LC	0	Owl/Raptor	100-500
asi_out	Current distributions	cc2_gp8_60_without_weak_majority_without_agriculture__is_target_met	Severe climate change	Unregulated	high	0	13	asi_out	Long_eared_Owl	Asio otus	asi_out	ינשוף עצים	0	0	0	13	0	15	0	0	4	9999	Long_eared_Owl		LC	0	Owl/Raptor	100-500
asi_out	All scenarios	cc2_gp8_60_without_weak_majority_without_agriculture__is_target_met	Severe climate change	Unregulated	high	0	13	asi_out	Long_eared_Owl	Asio otus	asi_out	ינשוף עצים	0	0	0	13	0	15	0	0	4	9999	Long_eared_Owl		LC	0	Owl/Raptor	100-500
asi_out	Regulated development	cc2_gp8_60_without_weak_majority_without_agriculture__is_target_met	Severe climate change	Unregulated	high	0	13	asi_out	Long_eared_Owl	Asio otus	asi_out	ינשוף עצים	0	0	0	13	0	15	0	0	4	9999	Long_eared_Owl		LC	0	Owl/Raptor	100-500
asi_out	Unregulated development	cc2_gp8_60_without_weak_majority_without_agriculture__is_target_met	Severe climate change	Unregulated	high	0	13	asi_out	Long_eared_Owl	Asio otus	asi_out	ינשוף עצים	0	0	0	13	0	15	0	0	4	9999	Long_eared_Owl		LC	0	Owl/Raptor	100-500
ath_noc	Current distributions	cc2_gapn_60_without_weak_majority_without_agriculture__is_target_met	Severe climate change	Unregulated	low	1	14	ath_noc	Little_Owl	Athene noctua	ath_noc	כוס החרבות	10	11	0	0	0	0	0	1	4	9999	Little_Owl		NT	0	Owl/Raptor	100-500
ath_noc	All scenarios	cc2_gapn_60_without_weak_majority_without_agriculture__is_target_met	Severe climate change	Unregulated	low	1	14	ath_noc	Little_Owl	Athene noctua	ath_noc	כוס החרבות	10	11	0	0	0	0	0	1	4	9999	Little_Owl		NT	0	Owl/Raptor	100-500
ath_noc	Regulated development	cc2_gapn_60_without_weak_majority_without_agriculture__is_target_met	Severe climate change	Unregulated	low	1	14	ath_noc	Little_Owl	Athene noctua	ath_noc	כוס החרבות	10	11	0	0	0	0	0	1	4	9999	Little_Owl		NT	0	Owl/Raptor	100-500
ath_noc	Unregulated development	cc2_gapn_60_without_weak_majority_without_agriculture__is_target_met	Severe climate change	Unregulated	low	1	14	ath_noc	Little_Owl	Athene noctua	ath_noc	כוס החרבות	10	11	0	0	0	0	0	1	4	9999	Little_Owl		NT	0	Owl/Raptor	100-500
ath_noc	Current distributions	cc2_gm4_60_without_weak_majority_without_agriculture__is_target_met	Severe climate change	Regulated	medium	1	14	ath_noc	Little_Owl	Athene noctua	ath_noc	כוס החרבות	10	11	0	0	0	0	0	1	4	9999	Little_Owl		NT	0	Owl/Raptor	100-500
ath_noc	All scenarios	cc2_gm4_60_without_weak_majority_without_agriculture__is_target_met	Severe climate change	Regulated	medium	1	14	ath_noc	Little_Owl	Athene noctua	ath_noc	כוס החרבות	10	11	0	0	0	0	0	1	4	9999	Little_Owl		NT	0	Owl/Raptor	100-500
ath_noc	Regulated development	cc2_gm4_60_without_weak_majority_without_agriculture__is_target_met	Severe climate change	Regulated	medium	1	14	ath_noc	Little_Owl	Athene noctua	ath_noc	כוס החרבות	10	11	0	0	0	0	0	1	4	9999	Little_Owl		NT	0	Owl/Raptor	100-500
ath_noc	Unregulated development	cc2_gm4_60_without_weak_majority_without_agriculture__is_target_met	Severe climate change	Regulated	medium	1	14	ath_noc	Little_Owl	Athene noctua	ath_noc	כוס החרבות	10	11	0	0	0	0	0	1	4	9999	Little_Owl		NT	0	Owl/Raptor	100-500
ath_noc	Current distributions	cc2_gm8_60_without_weak_majority_without_agriculture__is_target_met	Severe climate change	Regulated	high	1	14	ath_noc	Little_Owl	Athene noctua	ath_noc	כוס החרבות	10	11	0	0	0	0	0	1	4	9999	Little_Owl		NT	0	Owl/Raptor	100-500
ath_noc	All scenarios	cc2_gm8_60_without_weak_majority_without_agriculture__is_target_met	Severe climate change	Regulated	high	1	14	ath_noc	Little_Owl	Athene noctua	ath_noc	כוס החרבות	10	11	0	0	0	0	0	1	4	9999	Little_Owl		NT	0	Owl/Raptor	100-500
ath_noc	Regulated development	cc2_gm8_60_without_weak_majority_without_agriculture__is_target_met	Severe climate change	Regulated	high	1	14	ath_noc	Little_Owl	Athene noctua	ath_noc	כוס החרבות	10	11	0	0	0	0	0	1	4	9999	Little_Owl		NT	0	Owl/Raptor	100-500
ath_noc	Unregulated development	cc2_gm8_60_without_weak_majority_without_agriculture__is_target_met	Severe climate change	Regulated	high	1	14	ath_noc	Little_Owl	Athene noctua	ath_noc	כוס החרבות	10	11	0	0	0	0	0	1	4	9999	Little_Owl		NT	0	Owl/Raptor	100-500
ath_noc	Current distributions	cc2_gms_60_without_weak_majority_without_agriculture__is_target_met	Severe climate change	Regulated	low	1	14	ath_noc	Little_Owl	Athene noctua	ath_noc	כוס החרבות	10	11	0	0	0	0	0	1	4	9999	Little_Owl		NT	0	Owl/Raptor	100-500
ath_noc	All scenarios	cc2_gms_60_without_weak_majority_without_agriculture__is_target_met	Severe climate change	Regulated	low	1	14	ath_noc	Little_Owl	Athene noctua	ath_noc	כוס החרבות	10	11	0	0	0	0	0	1	4	9999	Little_Owl		NT	0	Owl/Raptor	100-500
ath_noc	Regulated development	cc2_gms_60_without_weak_majority_without_agriculture__is_target_met	Severe climate change	Regulated	low	1	14	ath_noc	Little_Owl	Athene noctua	ath_noc	כוס החרבות	10	11	0	0	0	0	0	1	4	9999	Little_Owl		NT	0	Owl/Raptor	100-500
ath_noc	Unregulated development	cc2_gms_60_without_weak_majority_without_agriculture__is_target_met	Severe climate change	Regulated	low	1	14	ath_noc	Little_Owl	Athene noctua	ath_noc	כוס החרבות	10	11	0	0	0	0	0	1	4	9999	Little_Owl		NT	0	Owl/Raptor	100-500
ath_noc	Current distributions	cc2_gp4_60_without_weak_majority_without_agriculture__is_target_met	Severe climate change	Unregulated	medium	1	14	ath_noc	Little_Owl	Athene noctua	ath_noc	כוס החרבות	10	11	0	0	0	0	0	1	4	9999	Little_Owl		NT	0	Owl/Raptor	100-500
ath_noc	All scenarios	cc2_gp4_60_without_weak_majority_without_agriculture__is_target_met	Severe climate change	Unregulated	medium	1	14	ath_noc	Little_Owl	Athene noctua	ath_noc	כוס החרבות	10	11	0	0	0	0	0	1	4	9999	Little_Owl		NT	0	Owl/Raptor	100-500
ath_noc	Regulated development	cc2_gp4_60_without_weak_majority_without_agriculture__is_target_met	Severe climate change	Unregulated	medium	1	14	ath_noc	Little_Owl	Athene noctua	ath_noc	כוס החרבות	10	11	0	0	0	0	0	1	4	9999	Little_Owl		NT	0	Owl/Raptor	100-500
ath_noc	Unregulated development	cc2_gp4_60_without_weak_majority_without_agriculture__is_target_met	Severe climate change	Unregulated	medium	1	14	ath_noc	Little_Owl	Athene noctua	ath_noc	כוס החרבות	10	11	0	0	0	0	0	1	4	9999	Little_Owl		NT	0	Owl/Raptor	100-500
ath_noc	Current distributions	cc2_gp8_60_without_weak_majority_without_agriculture__is_target_met	Severe climate change	Unregulated	high	1	14	ath_noc	Little_Owl	Athene noctua	ath_noc	כוס החרבות	10	11	0	0	0	0	0	1	4	9999	Little_Owl		NT	0	Owl/Raptor	100-500
ath_noc	All scenarios	cc2_gp8_60_without_weak_majority_without_agriculture__is_target_met	Severe climate change	Unregulated	high	1	14	ath_noc	Little_Owl	Athene noctua	ath_noc	כוס החרבות	10	11	0	0	0	0	0	1	4	9999	Little_Owl		NT	0	Owl/Raptor	100-500
ath_noc	Regulated development	cc2_gp8_60_without_weak_majority_without_agriculture__is_target_met	Severe climate change	Unregulated	high	1	14	ath_noc	Little_Owl	Athene noctua	ath_noc	כוס החרבות	10	11	0	0	0	0	0	1	4	9999	Little_Owl		NT	0	Owl/Raptor	100-500
ath_noc	Unregulated development	cc2_gp8_60_without_weak_majority_without_agriculture__is_target_met	Severe climate change	Unregulated	high	1	14	ath_noc	Little_Owl	Athene noctua	ath_noc	כוס החרבות	10	11	0	0	0	0	0	1	4	9999	Little_Owl		NT	0	Owl/Raptor	100-500
bub_bub	Current distributions	cc2_gapn_60_without_weak_majority_without_agriculture__is_target_met	Severe climate change	Unregulated	low	1	16	bub_bub	Eurasian_Eagle_Owl	Bubo bubo	bub_bub	אוח	10	11	0	13	0	15	0	1	6	9999	Eurasian_Eagle_Owl		NT	0	Owl/Raptor	2500-5000
bub_bub	All scenarios	cc2_gapn_60_without_weak_majority_without_agriculture__is_target_met	Severe climate change	Unregulated	low	1	16	bub_bub	Eurasian_Eagle_Owl	Bubo bubo	bub_bub	אוח	10	11	0	13	0	15	0	1	6	9999	Eurasian_Eagle_Owl		NT	0	Owl/Raptor	2500-5000
bub_bub	Regulated development	cc2_gapn_60_without_weak_majority_without_agriculture__is_target_met	Severe climate change	Unregulated	low	1	16	bub_bub	Eurasian_Eagle_Owl	Bubo bubo	bub_bub	אוח	10	11	0	13	0	15	0	1	6	9999	Eurasian_Eagle_Owl		NT	0	Owl/Raptor	2500-5000
bub_bub	Unregulated development	cc2_gapn_60_without_weak_majority_without_agriculture__is_target_met	Severe climate change	Unregulated	low	1	16	bub_bub	Eurasian_Eagle_Owl	Bubo bubo	bub_bub	אוח	10	11	0	13	0	15	0	1	6	9999	Eurasian_Eagle_Owl		NT	0	Owl/Raptor	2500-5000
bub_bub	Current distributions	cc2_gm4_60_without_weak_majority_without_agriculture__is_target_met	Severe climate change	Regulated	medium	1	16	bub_bub	Eurasian_Eagle_Owl	Bubo bubo	bub_bub	אוח	10	11	0	13	0	15	0	1	6	9999	Eurasian_Eagle_Owl		NT	0	Owl/Raptor	2500-5000
bub_bub	All scenarios	cc2_gm4_60_without_weak_majority_without_agriculture__is_target_met	Severe climate change	Regulated	medium	1	16	bub_bub	Eurasian_Eagle_Owl	Bubo bubo	bub_bub	אוח	10	11	0	13	0	15	0	1	6	9999	Eurasian_Eagle_Owl		NT	0	Owl/Raptor	2500-5000
bub_bub	Regulated development	cc2_gm4_60_without_weak_majority_without_agriculture__is_target_met	Severe climate change	Regulated	medium	1	16	bub_bub	Eurasian_Eagle_Owl	Bubo bubo	bub_bub	אוח	10	11	0	13	0	15	0	1	6	9999	Eurasian_Eagle_Owl		NT	0	Owl/Raptor	2500-5000
bub_bub	Unregulated development	cc2_gm4_60_without_weak_majority_without_agriculture__is_target_met	Severe climate change	Regulated	medium	1	16	bub_bub	Eurasian_Eagle_Owl	Bubo bubo	bub_bub	אוח	10	11	0	13	0	15	0	1	6	9999	Eurasian_Eagle_Owl		NT	0	Owl/Raptor	2500-5000
bub_bub	Current distributions	cc2_gm8_60_without_weak_majority_without_agriculture__is_target_met	Severe climate change	Regulated	high	1	16	bub_bub	Eurasian_Eagle_Owl	Bubo bubo	bub_bub	אוח	10	11	0	13	0	15	0	1	6	9999	Eurasian_Eagle_Owl		NT	0	Owl/Raptor	2500-5000
bub_bub	All scenarios	cc2_gm8_60_without_weak_majority_without_agriculture__is_target_met	Severe climate change	Regulated	high	1	16	bub_bub	Eurasian_Eagle_Owl	Bubo bubo	bub_bub	אוח	10	11	0	13	0	15	0	1	6	9999	Eurasian_Eagle_Owl		NT	0	Owl/Raptor	2500-5000
bub_bub	Regulated development	cc2_gm8_60_without_weak_majority_without_agriculture__is_target_met	Severe climate change	Regulated	high	1	16	bub_bub	Eurasian_Eagle_Owl	Bubo bubo	bub_bub	אוח	10	11	0	13	0	15	0	1	6	9999	Eurasian_Eagle_Owl		NT	0	Owl/Raptor	2500-5000
bub_bub	Unregulated development	cc2_gm8_60_without_weak_majority_without_agriculture__is_target_met	Severe climate change	Regulated	high	1	16	bub_bub	Eurasian_Eagle_Owl	Bubo bubo	bub_bub	אוח	10	11	0	13	0	15	0	1	6	9999	Eurasian_Eagle_Owl		NT	0	Owl/Raptor	2500-5000
bub_bub	Current distributions	cc2_gms_60_without_weak_majority_without_agriculture__is_target_met	Severe climate change	Regulated	low	1	16	bub_bub	Eurasian_Eagle_Owl	Bubo bubo	bub_bub	אוח	10	11	0	13	0	15	0	1	6	9999	Eurasian_Eagle_Owl		NT	0	Owl/Raptor	2500-5000
bub_bub	All scenarios	cc2_gms_60_without_weak_majority_without_agriculture__is_target_met	Severe climate change	Regulated	low	1	16	bub_bub	Eurasian_Eagle_Owl	Bubo bubo	bub_bub	אוח	10	11	0	13	0	15	0	1	6	9999	Eurasian_Eagle_Owl		NT	0	Owl/Raptor	2500-5000
bub_bub	Regulated development	cc2_gms_60_without_weak_majority_without_agriculture__is_target_met	Severe climate change	Regulated	low	1	16	bub_bub	Eurasian_Eagle_Owl	Bubo bubo	bub_bub	אוח	10	11	0	13	0	15	0	1	6	9999	Eurasian_Eagle_Owl		NT	0	Owl/Raptor	2500-5000
bub_bub	Unregulated development	cc2_gms_60_without_weak_majority_without_agriculture__is_target_met	Severe climate change	Regulated	low	1	16	bub_bub	Eurasian_Eagle_Owl	Bubo bubo	bub_bub	אוח	10	11	0	13	0	15	0	1	6	9999	Eurasian_Eagle_Owl		NT	0	Owl/Raptor	2500-5000
bub_bub	Current distributions	cc2_gp4_60_without_weak_majority_without_agriculture__is_target_met	Severe climate change	Unregulated	medium	1	16	bub_bub	Eurasian_Eagle_Owl	Bubo bubo	bub_bub	אוח	10	11	0	13	0	15	0	1	6	9999	Eurasian_Eagle_Owl		NT	0	Owl/Raptor	2500-5000
bub_bub	All scenarios	cc2_gp4_60_without_weak_majority_without_agriculture__is_target_met	Severe climate change	Unregulated	medium	1	16	bub_bub	Eurasian_Eagle_Owl	Bubo bubo	bub_bub	אוח	10	11	0	13	0	15	0	1	6	9999	Eurasian_Eagle_Owl		NT	0	Owl/Raptor	2500-5000
bub_bub	Regulated development	cc2_gp4_60_without_weak_majority_without_agriculture__is_target_met	Severe climate change	Unregulated	medium	1	16	bub_bub	Eurasian_Eagle_Owl	Bubo bubo	bub_bub	אוח	10	11	0	13	0	15	0	1	6	9999	Eurasian_Eagle_Owl		NT	0	Owl/Raptor	2500-5000
bub_bub	Unregulated development	cc2_gp4_60_without_weak_majority_without_agriculture__is_target_met	Severe climate change	Unregulated	medium	1	16	bub_bub	Eurasian_Eagle_Owl	Bubo bubo	bub_bub	אוח	10	11	0	13	0	15	0	1	6	9999	Eurasian_Eagle_Owl		NT	0	Owl/Raptor	2500-5000
bub_bub	Current distributions	cc2_gp8_60_without_weak_majority_without_agriculture__is_target_met	Severe climate change	Unregulated	high	1	16	bub_bub	Eurasian_Eagle_Owl	Bubo bubo	bub_bub	אוח	10	11	0	13	0	15	0	1	6	9999	Eurasian_Eagle_Owl		NT	0	Owl/Raptor	2500-5000
bub_bub	All scenarios	cc2_gp8_60_without_weak_majority_without_agriculture__is_target_met	Severe climate change	Unregulated	high	1	16	bub_bub	Eurasian_Eagle_Owl	Bubo bubo	bub_bub	אוח	10	11	0	13	0	15	0	1	6	9999	Eurasian_Eagle_Owl		NT	0	Owl/Raptor	2500-5000
bub_bub	Regulated development	cc2_gp8_60_without_weak_majority_without_agriculture__is_target_met	Severe climate change	Unregulated	high	1	16	bub_bub	Eurasian_Eagle_Owl	Bubo bubo	bub_bub	אוח	10	11	0	13	0	15	0	1	6	9999	Eurasian_Eagle_Owl		NT	0	Owl/Raptor	2500-5000
bub_bub	Unregulated development	cc2_gp8_60_without_weak_majority_without_agriculture__is_target_met	Severe climate change	Unregulated	high	1	16	bub_bub	Eurasian_Eagle_Owl	Bubo bubo	bub_bub	אוח	10	11	0	13	0	15	0	1	6	9999	Eurasian_Eagle_Owl		NT	0	Owl/Raptor	2500-5000
bur_oed	Current distributions	cc2_gapn_60_without_weak_majority_without_agriculture__is_target_met	Severe climate change	Unregulated	low	1	17	bur_oed	Stone_Curlew	Burhinus oedicnemus	bur_oed	כרון	10	11	0	13	0	15	0	0	6	9999	Stone_Curlew		NT	0	Waterbirds	5000-7500
bur_oed	All scenarios	cc2_gapn_60_without_weak_majority_without_agriculture__is_target_met	Severe climate change	Unregulated	low	1	17	bur_oed	Stone_Curlew	Burhinus oedicnemus	bur_oed	כרון	10	11	0	13	0	15	0	0	6	9999	Stone_Curlew		NT	0	Waterbirds	5000-7500
bur_oed	Regulated development	cc2_gapn_60_without_weak_majority_without_agriculture__is_target_met	Severe climate change	Unregulated	low	1	17	bur_oed	Stone_Curlew	Burhinus oedicnemus	bur_oed	כרון	10	11	0	13	0	15	0	0	6	9999	Stone_Curlew		NT	0	Waterbirds	5000-7500
bur_oed	Unregulated development	cc2_gapn_60_without_weak_majority_without_agriculture__is_target_met	Severe climate change	Unregulated	low	1	17	bur_oed	Stone_Curlew	Burhinus oedicnemus	bur_oed	כרון	10	11	0	13	0	15	0	0	6	9999	Stone_Curlew		NT	0	Waterbirds	5000-7500
bur_oed	Current distributions	cc2_gm4_60_without_weak_majority_without_agriculture__is_target_met	Severe climate change	Regulated	medium	1	17	bur_oed	Stone_Curlew	Burhinus oedicnemus	bur_oed	כרון	10	11	0	13	0	15	0	0	6	9999	Stone_Curlew		NT	0	Waterbirds	5000-7500
bur_oed	All scenarios	cc2_gm4_60_without_weak_majority_without_agriculture__is_target_met	Severe climate change	Regulated	medium	1	17	bur_oed	Stone_Curlew	Burhinus oedicnemus	bur_oed	כרון	10	11	0	13	0	15	0	0	6	9999	Stone_Curlew		NT	0	Waterbirds	5000-7500
bur_oed	Regulated development	cc2_gm4_60_without_weak_majority_without_agriculture__is_target_met	Severe climate change	Regulated	medium	1	17	bur_oed	Stone_Curlew	Burhinus oedicnemus	bur_oed	כרון	10	11	0	13	0	15	0	0	6	9999	Stone_Curlew		NT	0	Waterbirds	5000-7500
bur_oed	Unregulated development	cc2_gm4_60_without_weak_majority_without_agriculture__is_target_met	Severe climate change	Regulated	medium	1	17	bur_oed	Stone_Curlew	Burhinus oedicnemus	bur_oed	כרון	10	11	0	13	0	15	0	0	6	9999	Stone_Curlew		NT	0	Waterbirds	5000-7500
bur_oed	Current distributions	cc2_gm8_60_without_weak_majority_without_agriculture__is_target_met	Severe climate change	Regulated	high	1	17	bur_oed	Stone_Curlew	Burhinus oedicnemus	bur_oed	כרון	10	11	0	13	0	15	0	0	6	9999	Stone_Curlew		NT	0	Waterbirds	5000-7500
bur_oed	All scenarios	cc2_gm8_60_without_weak_majority_without_agriculture__is_target_met	Severe climate change	Regulated	high	1	17	bur_oed	Stone_Curlew	Burhinus oedicnemus	bur_oed	כרון	10	11	0	13	0	15	0	0	6	9999	Stone_Curlew		NT	0	Waterbirds	5000-7500
bur_oed	Regulated development	cc2_gm8_60_without_weak_majority_without_agriculture__is_target_met	Severe climate change	Regulated	high	1	17	bur_oed	Stone_Curlew	Burhinus oedicnemus	bur_oed	כרון	10	11	0	13	0	15	0	0	6	9999	Stone_Curlew		NT	0	Waterbirds	5000-7500
bur_oed	Unregulated development	cc2_gm8_60_without_weak_majority_without_agriculture__is_target_met	Severe climate change	Regulated	high	1	17	bur_oed	Stone_Curlew	Burhinus oedicnemus	bur_oed	כרון	10	11	0	13	0	15	0	0	6	9999	Stone_Curlew		NT	0	Waterbirds	5000-7500
bur_oed	Current distributions	cc2_gms_60_without_weak_majority_without_agriculture__is_target_met	Severe climate change	Regulated	low	1	17	bur_oed	Stone_Curlew	Burhinus oedicnemus	bur_oed	כרון	10	11	0	13	0	15	0	0	6	9999	Stone_Curlew		NT	0	Waterbirds	5000-7500
bur_oed	All scenarios	cc2_gms_60_without_weak_majority_without_agriculture__is_target_met	Severe climate change	Regulated	low	1	17	bur_oed	Stone_Curlew	Burhinus oedicnemus	bur_oed	כרון	10	11	0	13	0	15	0	0	6	9999	Stone_Curlew		NT	0	Waterbirds	5000-7500
bur_oed	Regulated development	cc2_gms_60_without_weak_majority_without_agriculture__is_target_met	Severe climate change	Regulated	low	1	17	bur_oed	Stone_Curlew	Burhinus oedicnemus	bur_oed	כרון	10	11	0	13	0	15	0	0	6	9999	Stone_Curlew		NT	0	Waterbirds	5000-7500
bur_oed	Unregulated development	cc2_gms_60_without_weak_majority_without_agriculture__is_target_met	Severe climate change	Regulated	low	1	17	bur_oed	Stone_Curlew	Burhinus oedicnemus	bur_oed	כרון	10	11	0	13	0	15	0	0	6	9999	Stone_Curlew		NT	0	Waterbirds	5000-7500
bur_oed	Current distributions	cc2_gp4_60_without_weak_majority_without_agriculture__is_target_met	Severe climate change	Unregulated	medium	1	17	bur_oed	Stone_Curlew	Burhinus oedicnemus	bur_oed	כרון	10	11	0	13	0	15	0	0	6	9999	Stone_Curlew		NT	0	Waterbirds	5000-7500
bur_oed	All scenarios	cc2_gp4_60_without_weak_majority_without_agriculture__is_target_met	Severe climate change	Unregulated	medium	1	17	bur_oed	Stone_Curlew	Burhinus oedicnemus	bur_oed	כרון	10	11	0	13	0	15	0	0	6	9999	Stone_Curlew		NT	0	Waterbirds	5000-7500
bur_oed	Regulated development	cc2_gp4_60_without_weak_majority_without_agriculture__is_target_met	Severe climate change	Unregulated	medium	1	17	bur_oed	Stone_Curlew	Burhinus oedicnemus	bur_oed	כרון	10	11	0	13	0	15	0	0	6	9999	Stone_Curlew		NT	0	Waterbirds	5000-7500
bur_oed	Unregulated development	cc2_gp4_60_without_weak_majority_without_agriculture__is_target_met	Severe climate change	Unregulated	medium	1	17	bur_oed	Stone_Curlew	Burhinus oedicnemus	bur_oed	כרון	10	11	0	13	0	15	0	0	6	9999	Stone_Curlew		NT	0	Waterbirds	5000-7500
bur_oed	Current distributions	cc2_gp8_60_without_weak_majority_without_agriculture__is_target_met	Severe climate change	Unregulated	high	1	17	bur_oed	Stone_Curlew	Burhinus oedicnemus	bur_oed	כרון	10	11	0	13	0	15	0	0	6	9999	Stone_Curlew		NT	0	Waterbirds	5000-7500
bur_oed	All scenarios	cc2_gp8_60_without_weak_majority_without_agriculture__is_target_met	Severe climate change	Unregulated	high	1	17	bur_oed	Stone_Curlew	Burhinus oedicnemus	bur_oed	כרון	10	11	0	13	0	15	0	0	6	9999	Stone_Curlew		NT	0	Waterbirds	5000-7500
bur_oed	Regulated development	cc2_gp8_60_without_weak_majority_without_agriculture__is_target_met	Severe climate change	Unregulated	high	1	17	bur_oed	Stone_Curlew	Burhinus oedicnemus	bur_oed	כרון	10	11	0	13	0	15	0	0	6	9999	Stone_Curlew		NT	0	Waterbirds	5000-7500
bur_oed	Unregulated development	cc2_gp8_60_without_weak_majority_without_agriculture__is_target_met	Severe climate change	Unregulated	high	1	17	bur_oed	Stone_Curlew	Burhinus oedicnemus	bur_oed	כרון	10	11	0	13	0	15	0	0	6	9999	Stone_Curlew		NT	0	Waterbirds	5000-7500
but_ruf	Current distributions	cc2_gapn_60_without_weak_majority_without_agriculture__is_target_met	Severe climate change	Unregulated	low	1	18	but_ruf	Long_legged_Buzzard	Buteo rufinus	but_ruf	עקב עיטי	10	11	0	13	0	0	0	1	6	9999	Long_legged_Buzzard		NT	0	Owl/Raptor	2500-5000
but_ruf	All scenarios	cc2_gapn_60_without_weak_majority_without_agriculture__is_target_met	Severe climate change	Unregulated	low	1	18	but_ruf	Long_legged_Buzzard	Buteo rufinus	but_ruf	עקב עיטי	10	11	0	13	0	0	0	1	6	9999	Long_legged_Buzzard		NT	0	Owl/Raptor	2500-5000
but_ruf	Regulated development	cc2_gapn_60_without_weak_majority_without_agriculture__is_target_met	Severe climate change	Unregulated	low	1	18	but_ruf	Long_legged_Buzzard	Buteo rufinus	but_ruf	עקב עיטי	10	11	0	13	0	0	0	1	6	9999	Long_legged_Buzzard		NT	0	Owl/Raptor	2500-5000
but_ruf	Unregulated development	cc2_gapn_60_without_weak_majority_without_agriculture__is_target_met	Severe climate change	Unregulated	low	1	18	but_ruf	Long_legged_Buzzard	Buteo rufinus	but_ruf	עקב עיטי	10	11	0	13	0	0	0	1	6	9999	Long_legged_Buzzard		NT	0	Owl/Raptor	2500-5000
but_ruf	Current distributions	cc2_gm4_60_without_weak_majority_without_agriculture__is_target_met	Severe climate change	Regulated	medium	1	18	but_ruf	Long_legged_Buzzard	Buteo rufinus	but_ruf	עקב עיטי	10	11	0	13	0	0	0	1	6	9999	Long_legged_Buzzard		NT	0	Owl/Raptor	2500-5000
but_ruf	All scenarios	cc2_gm4_60_without_weak_majority_without_agriculture__is_target_met	Severe climate change	Regulated	medium	1	18	but_ruf	Long_legged_Buzzard	Buteo rufinus	but_ruf	עקב עיטי	10	11	0	13	0	0	0	1	6	9999	Long_legged_Buzzard		NT	0	Owl/Raptor	2500-5000
but_ruf	Regulated development	cc2_gm4_60_without_weak_majority_without_agriculture__is_target_met	Severe climate change	Regulated	medium	1	18	but_ruf	Long_legged_Buzzard	Buteo rufinus	but_ruf	עקב עיטי	10	11	0	13	0	0	0	1	6	9999	Long_legged_Buzzard		NT	0	Owl/Raptor	2500-5000
but_ruf	Unregulated development	cc2_gm4_60_without_weak_majority_without_agriculture__is_target_met	Severe climate change	Regulated	medium	1	18	but_ruf	Long_legged_Buzzard	Buteo rufinus	but_ruf	עקב עיטי	10	11	0	13	0	0	0	1	6	9999	Long_legged_Buzzard		NT	0	Owl/Raptor	2500-5000
but_ruf	Current distributions	cc2_gm8_60_without_weak_majority_without_agriculture__is_target_met	Severe climate change	Regulated	high	1	18	but_ruf	Long_legged_Buzzard	Buteo rufinus	but_ruf	עקב עיטי	10	11	0	13	0	0	0	1	6	9999	Long_legged_Buzzard		NT	0	Owl/Raptor	2500-5000
but_ruf	All scenarios	cc2_gm8_60_without_weak_majority_without_agriculture__is_target_met	Severe climate change	Regulated	high	1	18	but_ruf	Long_legged_Buzzard	Buteo rufinus	but_ruf	עקב עיטי	10	11	0	13	0	0	0	1	6	9999	Long_legged_Buzzard		NT	0	Owl/Raptor	2500-5000
but_ruf	Regulated development	cc2_gm8_60_without_weak_majority_without_agriculture__is_target_met	Severe climate change	Regulated	high	1	18	but_ruf	Long_legged_Buzzard	Buteo rufinus	but_ruf	עקב עיטי	10	11	0	13	0	0	0	1	6	9999	Long_legged_Buzzard		NT	0	Owl/Raptor	2500-5000
but_ruf	Unregulated development	cc2_gm8_60_without_weak_majority_without_agriculture__is_target_met	Severe climate change	Regulated	high	1	18	but_ruf	Long_legged_Buzzard	Buteo rufinus	but_ruf	עקב עיטי	10	11	0	13	0	0	0	1	6	9999	Long_legged_Buzzard		NT	0	Owl/Raptor	2500-5000
but_ruf	Current distributions	cc2_gms_60_without_weak_majority_without_agriculture__is_target_met	Severe climate change	Regulated	low	1	18	but_ruf	Long_legged_Buzzard	Buteo rufinus	but_ruf	עקב עיטי	10	11	0	13	0	0	0	1	6	9999	Long_legged_Buzzard		NT	0	Owl/Raptor	2500-5000
but_ruf	All scenarios	cc2_gms_60_without_weak_majority_without_agriculture__is_target_met	Severe climate change	Regulated	low	1	18	but_ruf	Long_legged_Buzzard	Buteo rufinus	but_ruf	עקב עיטי	10	11	0	13	0	0	0	1	6	9999	Long_legged_Buzzard		NT	0	Owl/Raptor	2500-5000
but_ruf	Regulated development	cc2_gms_60_without_weak_majority_without_agriculture__is_target_met	Severe climate change	Regulated	low	1	18	but_ruf	Long_legged_Buzzard	Buteo rufinus	but_ruf	עקב עיטי	10	11	0	13	0	0	0	1	6	9999	Long_legged_Buzzard		NT	0	Owl/Raptor	2500-5000
but_ruf	Unregulated development	cc2_gms_60_without_weak_majority_without_agriculture__is_target_met	Severe climate change	Regulated	low	1	18	but_ruf	Long_legged_Buzzard	Buteo rufinus	but_ruf	עקב עיטי	10	11	0	13	0	0	0	1	6	9999	Long_legged_Buzzard		NT	0	Owl/Raptor	2500-5000
but_ruf	Current distributions	cc2_gp4_60_without_weak_majority_without_agriculture__is_target_met	Severe climate change	Unregulated	medium	1	18	but_ruf	Long_legged_Buzzard	Buteo rufinus	but_ruf	עקב עיטי	10	11	0	13	0	0	0	1	6	9999	Long_legged_Buzzard		NT	0	Owl/Raptor	2500-5000
but_ruf	All scenarios	cc2_gp4_60_without_weak_majority_without_agriculture__is_target_met	Severe climate change	Unregulated	medium	1	18	but_ruf	Long_legged_Buzzard	Buteo rufinus	but_ruf	עקב עיטי	10	11	0	13	0	0	0	1	6	9999	Long_legged_Buzzard		NT	0	Owl/Raptor	2500-5000
but_ruf	Regulated development	cc2_gp4_60_without_weak_majority_without_agriculture__is_target_met	Severe climate change	Unregulated	medium	1	18	but_ruf	Long_legged_Buzzard	Buteo rufinus	but_ruf	עקב עיטי	10	11	0	13	0	0	0	1	6	9999	Long_legged_Buzzard		NT	0	Owl/Raptor	2500-5000
but_ruf	Unregulated development	cc2_gp4_60_without_weak_majority_without_agriculture__is_target_met	Severe climate change	Unregulated	medium	1	18	but_ruf	Long_legged_Buzzard	Buteo rufinus	but_ruf	עקב עיטי	10	11	0	13	0	0	0	1	6	9999	Long_legged_Buzzard		NT	0	Owl/Raptor	2500-5000
but_ruf	Current distributions	cc2_gp8_60_without_weak_majority_without_agriculture__is_target_met	Severe climate change	Unregulated	high	1	18	but_ruf	Long_legged_Buzzard	Buteo rufinus	but_ruf	עקב עיטי	10	11	0	13	0	0	0	1	6	9999	Long_legged_Buzzard		NT	0	Owl/Raptor	2500-5000
but_ruf	All scenarios	cc2_gp8_60_without_weak_majority_without_agriculture__is_target_met	Severe climate change	Unregulated	high	1	18	but_ruf	Long_legged_Buzzard	Buteo rufinus	but_ruf	עקב עיטי	10	11	0	13	0	0	0	1	6	9999	Long_legged_Buzzard		NT	0	Owl/Raptor	2500-5000
but_ruf	Regulated development	cc2_gp8_60_without_weak_majority_without_agriculture__is_target_met	Severe climate change	Unregulated	high	1	18	but_ruf	Long_legged_Buzzard	Buteo rufinus	but_ruf	עקב עיטי	10	11	0	13	0	0	0	1	6	9999	Long_legged_Buzzard		NT	0	Owl/Raptor	2500-5000
but_ruf	Unregulated development	cc2_gp8_60_without_weak_majority_without_agriculture__is_target_met	Severe climate change	Unregulated	high	1	18	but_ruf	Long_legged_Buzzard	Buteo rufinus	but_ruf	עקב עיטי	10	11	0	13	0	0	0	1	6	9999	Long_legged_Buzzard		NT	0	Owl/Raptor	2500-5000
cal_bra	Current distributions	cc2_gapn_60_without_weak_majority_without_agriculture__is_target_met	Severe climate change	Unregulated	low	0	19	cal_bra	short_toed_lark	Calandrella brachydactyla	Cal_bra	עפרונן קצר-אצבעות	10	0	0	0	0	0	0	0	2	9999	short_toed_lark		DD	0	Passerine/Near passerine	1000-2500
cal_bra	All scenarios	cc2_gapn_60_without_weak_majority_without_agriculture__is_target_met	Severe climate change	Unregulated	low	0	20	cal_bra	short_toed_lark	Calandrella brachydactyla	Cal_bra	עפרונן קצר-אצבעות	10	0	0	0	0	0	0	0	2	9999	short_toed_lark		DD	0	Passerine/Near passerine	1000-2501
cal_bra	Regulated development	cc2_gapn_60_without_weak_majority_without_agriculture__is_target_met	Severe climate change	Unregulated	low	0	25	cal_bra	short_toed_lark	Calandrella brachydactyla	Cal_bra	עפרונן קצר-אצבעות	10	0	0	0	0	0	0	0	2	9999	short_toed_lark		DD	0	Passerine/Near passerine	1000-2506
cal_bra	Unregulated development	cc2_gapn_60_without_weak_majority_without_agriculture__is_target_met	Severe climate change	Unregulated	low	0	26	cal_bra	short_toed_lark	Calandrella brachydactyla	Cal_bra	עפרונן קצר-אצבעות	10	0	0	0	0	0	0	0	2	9999	short_toed_lark		DD	0	Passerine/Near passerine	1000-2507
cal_bra	Current distributions	cc2_gm4_60_without_weak_majority_without_agriculture__is_target_met	Severe climate change	Regulated	medium	0	27	cal_bra	short_toed_lark	Calandrella brachydactyla	Cal_bra	עפרונן קצר-אצבעות	10	0	0	0	0	0	0	0	2	9999	short_toed_lark		DD	0	Passerine/Near passerine	1000-2508
cal_bra	All scenarios	cc2_gm4_60_without_weak_majority_without_agriculture__is_target_met	Severe climate change	Regulated	medium	1	28	cal_bra	short_toed_lark	Calandrella brachydactyla	Cal_bra	עפרונן קצר-אצבעות	10	0	0	0	0	0	0	0	2	9999	short_toed_lark		DD	0	Passerine/Near passerine	1000-2509
cal_bra	Regulated development	cc2_gm4_60_without_weak_majority_without_agriculture__is_target_met	Severe climate change	Regulated	medium	1	33	cal_bra	short_toed_lark	Calandrella brachydactyla	Cal_bra	עפרונן קצר-אצבעות	10	0	0	0	0	0	0	0	2	9999	short_toed_lark		DD	0	Passerine/Near passerine	1000-2514
cal_bra	Unregulated development	cc2_gm4_60_without_weak_majority_without_agriculture__is_target_met	Severe climate change	Regulated	medium	0	34	cal_bra	short_toed_lark	Calandrella brachydactyla	Cal_bra	עפרונן קצר-אצבעות	10	0	0	0	0	0	0	0	2	9999	short_toed_lark		DD	0	Passerine/Near passerine	1000-2515
cal_bra	Current distributions	cc2_gm8_60_without_weak_majority_without_agriculture__is_target_met	Severe climate change	Regulated	high	0	35	cal_bra	short_toed_lark	Calandrella brachydactyla	Cal_bra	עפרונן קצר-אצבעות	10	0	0	0	0	0	0	0	2	9999	short_toed_lark		DD	0	Passerine/Near passerine	1000-2516
cal_bra	All scenarios	cc2_gm8_60_without_weak_majority_without_agriculture__is_target_met	Severe climate change	Regulated	high	1	36	cal_bra	short_toed_lark	Calandrella brachydactyla	Cal_bra	עפרונן קצר-אצבעות	10	0	0	0	0	0	0	0	2	9999	short_toed_lark		DD	0	Passerine/Near passerine	1000-2517
cal_bra	Regulated development	cc2_gm8_60_without_weak_majority_without_agriculture__is_target_met	Severe climate change	Regulated	high	1	41	cal_bra	short_toed_lark	Calandrella brachydactyla	Cal_bra	עפרונן קצר-אצבעות	10	0	0	0	0	0	0	0	2	9999	short_toed_lark		DD	0	Passerine/Near passerine	1000-2522
cal_bra	Unregulated development	cc2_gm8_60_without_weak_majority_without_agriculture__is_target_met	Severe climate change	Regulated	high	0	42	cal_bra	short_toed_lark	Calandrella brachydactyla	Cal_bra	עפרונן קצר-אצבעות	10	0	0	0	0	0	0	0	2	9999	short_toed_lark		DD	0	Passerine/Near passerine	1000-2523
cal_bra	Current distributions	cc2_gms_60_without_weak_majority_without_agriculture__is_target_met	Severe climate change	Regulated	low	0	43	cal_bra	short_toed_lark	Calandrella brachydactyla	Cal_bra	עפרונן קצר-אצבעות	10	0	0	0	0	0	0	0	2	9999	short_toed_lark		DD	0	Passerine/Near passerine	1000-2524
cal_bra	All scenarios	cc2_gms_60_without_weak_majority_without_agriculture__is_target_met	Severe climate change	Regulated	low	0	44	cal_bra	short_toed_lark	Calandrella brachydactyla	Cal_bra	עפרונן קצר-אצבעות	10	0	0	0	0	0	0	0	2	9999	short_toed_lark		DD	0	Passerine/Near passerine	1000-2525
cal_bra	Regulated development	cc2_gms_60_without_weak_majority_without_agriculture__is_target_met	Severe climate change	Regulated	low	0	49	cal_bra	short_toed_lark	Calandrella brachydactyla	Cal_bra	עפרונן קצר-אצבעות	10	0	0	0	0	0	0	0	2	9999	short_toed_lark		DD	0	Passerine/Near passerine	1000-2530
cal_bra	Unregulated development	cc2_gms_60_without_weak_majority_without_agriculture__is_target_met	Severe climate change	Regulated	low	0	50	cal_bra	short_toed_lark	Calandrella brachydactyla	Cal_bra	עפרונן קצר-אצבעות	10	0	0	0	0	0	0	0	2	9999	short_toed_lark		DD	0	Passerine/Near passerine	1000-2531
cal_bra	Current distributions	cc2_gp4_60_without_weak_majority_without_agriculture__is_target_met	Severe climate change	Unregulated	medium	0	51	cal_bra	short_toed_lark	Calandrella brachydactyla	Cal_bra	עפרונן קצר-אצבעות	10	0	0	0	0	0	0	0	2	9999	short_toed_lark		DD	0	Passerine/Near passerine	1000-2532
cal_bra	All scenarios	cc2_gp4_60_without_weak_majority_without_agriculture__is_target_met	Severe climate change	Unregulated	medium	1	52	cal_bra	short_toed_lark	Calandrella brachydactyla	Cal_bra	עפרונן קצר-אצבעות	10	0	0	0	0	0	0	0	2	9999	short_toed_lark		DD	0	Passerine/Near passerine	1000-2533
cal_bra	Regulated development	cc2_gp4_60_without_weak_majority_without_agriculture__is_target_met	Severe climate change	Unregulated	medium	0	57	cal_bra	short_toed_lark	Calandrella brachydactyla	Cal_bra	עפרונן קצר-אצבעות	10	0	0	0	0	0	0	0	2	9999	short_toed_lark		DD	0	Passerine/Near passerine	1000-2538
cal_bra	Unregulated development	cc2_gp4_60_without_weak_majority_without_agriculture__is_target_met	Severe climate change	Unregulated	medium	0	58	cal_bra	short_toed_lark	Calandrella brachydactyla	Cal_bra	עפרונן קצר-אצבעות	10	0	0	0	0	0	0	0	2	9999	short_toed_lark		DD	0	Passerine/Near passerine	1000-2539
cal_bra	Current distributions	cc2_gp8_60_without_weak_majority_without_agriculture__is_target_met	Severe climate change	Unregulated	high	0	59	cal_bra	short_toed_lark	Calandrella brachydactyla	Cal_bra	עפרונן קצר-אצבעות	10	0	0	0	0	0	0	0	2	9999	short_toed_lark		DD	0	Passerine/Near passerine	1000-2540
cal_bra	All scenarios	cc2_gp8_60_without_weak_majority_without_agriculture__is_target_met	Severe climate change	Unregulated	high	0	60	cal_bra	short_toed_lark	Calandrella brachydactyla	Cal_bra	עפרונן קצר-אצבעות	10	0	0	0	0	0	0	0	2	9999	short_toed_lark		DD	0	Passerine/Near passerine	1000-2541
cal_bra	Regulated development	cc2_gp8_60_without_weak_majority_without_agriculture__is_target_met	Severe climate change	Unregulated	high	0	65	cal_bra	short_toed_lark	Calandrella brachydactyla	Cal_bra	עפרונן קצר-אצבעות	10	0	0	0	0	0	0	0	2	9999	short_toed_lark		DD	0	Passerine/Near passerine	1000-2546
cal_bra	Unregulated development	cc2_gp8_60_without_weak_majority_without_agriculture__is_target_met	Severe climate change	Unregulated	high	0	66	cal_bra	short_toed_lark	Calandrella brachydactyla	Cal_bra	עפרונן קצר-אצבעות	10	0	0	0	0	0	0	0	2	9999	short_toed_lark		DD	0	Passerine/Near passerine	1000-2547
car_can	Current distributions	cc2_gapn_60_without_weak_majority_without_agriculture__is_target_met	Severe climate change	Unregulated	low	1	20	car_can	Eurasian_Linnet	Carduelis cannabina	car_can	תפוחית	0	11	12	13	0	15	0	0	6	9999	Eurasian_Linnet		NT	0	Passerine/Near passerine	1000-2500
car_can	All scenarios	cc2_gapn_60_without_weak_majority_without_agriculture__is_target_met	Severe climate change	Unregulated	low	1	20	car_can	Eurasian_Linnet	Carduelis cannabina	car_can	תפוחית	0	11	12	13	0	15	0	0	6	9999	Eurasian_Linnet		NT	0	Passerine/Near passerine	1000-2500
car_can	Regulated development	cc2_gapn_60_without_weak_majority_without_agriculture__is_target_met	Severe climate change	Unregulated	low	1	20	car_can	Eurasian_Linnet	Carduelis cannabina	car_can	תפוחית	0	11	12	13	0	15	0	0	6	9999	Eurasian_Linnet		NT	0	Passerine/Near passerine	1000-2500
car_can	Unregulated development	cc2_gapn_60_without_weak_majority_without_agriculture__is_target_met	Severe climate change	Unregulated	low	1	20	car_can	Eurasian_Linnet	Carduelis cannabina	car_can	תפוחית	0	11	12	13	0	15	0	0	6	9999	Eurasian_Linnet		NT	0	Passerine/Near passerine	1000-2500
car_can	Current distributions	cc2_gm4_60_without_weak_majority_without_agriculture__is_target_met	Severe climate change	Regulated	medium	1	20	car_can	Eurasian_Linnet	Carduelis cannabina	car_can	תפוחית	0	11	12	13	0	15	0	0	6	9999	Eurasian_Linnet		NT	0	Passerine/Near passerine	1000-2500
car_can	All scenarios	cc2_gm4_60_without_weak_majority_without_agriculture__is_target_met	Severe climate change	Regulated	medium	1	20	car_can	Eurasian_Linnet	Carduelis cannabina	car_can	תפוחית	0	11	12	13	0	15	0	0	6	9999	Eurasian_Linnet		NT	0	Passerine/Near passerine	1000-2500
car_can	Regulated development	cc2_gm4_60_without_weak_majority_without_agriculture__is_target_met	Severe climate change	Regulated	medium	1	20	car_can	Eurasian_Linnet	Carduelis cannabina	car_can	תפוחית	0	11	12	13	0	15	0	0	6	9999	Eurasian_Linnet		NT	0	Passerine/Near passerine	1000-2500
car_can	Unregulated development	cc2_gm4_60_without_weak_majority_without_agriculture__is_target_met	Severe climate change	Regulated	medium	1	20	car_can	Eurasian_Linnet	Carduelis cannabina	car_can	תפוחית	0	11	12	13	0	15	0	0	6	9999	Eurasian_Linnet		NT	0	Passerine/Near passerine	1000-2500
car_can	Current distributions	cc2_gm8_60_without_weak_majority_without_agriculture__is_target_met	Severe climate change	Regulated	high	1	20	car_can	Eurasian_Linnet	Carduelis cannabina	car_can	תפוחית	0	11	12	13	0	15	0	0	6	9999	Eurasian_Linnet		NT	0	Passerine/Near passerine	1000-2500
car_can	All scenarios	cc2_gm8_60_without_weak_majority_without_agriculture__is_target_met	Severe climate change	Regulated	high	1	20	car_can	Eurasian_Linnet	Carduelis cannabina	car_can	תפוחית	0	11	12	13	0	15	0	0	6	9999	Eurasian_Linnet		NT	0	Passerine/Near passerine	1000-2500
car_can	Regulated development	cc2_gm8_60_without_weak_majority_without_agriculture__is_target_met	Severe climate change	Regulated	high	1	20	car_can	Eurasian_Linnet	Carduelis cannabina	car_can	תפוחית	0	11	12	13	0	15	0	0	6	9999	Eurasian_Linnet		NT	0	Passerine/Near passerine	1000-2500
car_can	Unregulated development	cc2_gm8_60_without_weak_majority_without_agriculture__is_target_met	Severe climate change	Regulated	high	1	20	car_can	Eurasian_Linnet	Carduelis cannabina	car_can	תפוחית	0	11	12	13	0	15	0	0	6	9999	Eurasian_Linnet		NT	0	Passerine/Near passerine	1000-2500
car_can	Current distributions	cc2_gms_60_without_weak_majority_without_agriculture__is_target_met	Severe climate change	Regulated	low	1	20	car_can	Eurasian_Linnet	Carduelis cannabina	car_can	תפוחית	0	11	12	13	0	15	0	0	6	9999	Eurasian_Linnet		NT	0	Passerine/Near passerine	1000-2500
car_can	All scenarios	cc2_gms_60_without_weak_majority_without_agriculture__is_target_met	Severe climate change	Regulated	low	1	20	car_can	Eurasian_Linnet	Carduelis cannabina	car_can	תפוחית	0	11	12	13	0	15	0	0	6	9999	Eurasian_Linnet		NT	0	Passerine/Near passerine	1000-2500
car_can	Regulated development	cc2_gms_60_without_weak_majority_without_agriculture__is_target_met	Severe climate change	Regulated	low	1	20	car_can	Eurasian_Linnet	Carduelis cannabina	car_can	תפוחית	0	11	12	13	0	15	0	0	6	9999	Eurasian_Linnet		NT	0	Passerine/Near passerine	1000-2500
car_can	Unregulated development	cc2_gms_60_without_weak_majority_without_agriculture__is_target_met	Severe climate change	Regulated	low	1	20	car_can	Eurasian_Linnet	Carduelis cannabina	car_can	תפוחית	0	11	12	13	0	15	0	0	6	9999	Eurasian_Linnet		NT	0	Passerine/Near passerine	1000-2500
car_can	Current distributions	cc2_gp4_60_without_weak_majority_without_agriculture__is_target_met	Severe climate change	Unregulated	medium	1	20	car_can	Eurasian_Linnet	Carduelis cannabina	car_can	תפוחית	0	11	12	13	0	15	0	0	6	9999	Eurasian_Linnet		NT	0	Passerine/Near passerine	1000-2500
car_can	All scenarios	cc2_gp4_60_without_weak_majority_without_agriculture__is_target_met	Severe climate change	Unregulated	medium	1	20	car_can	Eurasian_Linnet	Carduelis cannabina	car_can	תפוחית	0	11	12	13	0	15	0	0	6	9999	Eurasian_Linnet		NT	0	Passerine/Near passerine	1000-2500
car_can	Regulated development	cc2_gp4_60_without_weak_majority_without_agriculture__is_target_met	Severe climate change	Unregulated	medium	1	20	car_can	Eurasian_Linnet	Carduelis cannabina	car_can	תפוחית	0	11	12	13	0	15	0	0	6	9999	Eurasian_Linnet		NT	0	Passerine/Near passerine	1000-2500
car_can	Unregulated development	cc2_gp4_60_without_weak_majority_without_agriculture__is_target_met	Severe climate change	Unregulated	medium	1	20	car_can	Eurasian_Linnet	Carduelis cannabina	car_can	תפוחית	0	11	12	13	0	15	0	0	6	9999	Eurasian_Linnet		NT	0	Passerine/Near passerine	1000-2500
car_can	Current distributions	cc2_gp8_60_without_weak_majority_without_agriculture__is_target_met	Severe climate change	Unregulated	high	1	20	car_can	Eurasian_Linnet	Carduelis cannabina	car_can	תפוחית	0	11	12	13	0	15	0	0	6	9999	Eurasian_Linnet		NT	0	Passerine/Near passerine	1000-2500
car_can	All scenarios	cc2_gp8_60_without_weak_majority_without_agriculture__is_target_met	Severe climate change	Unregulated	high	1	20	car_can	Eurasian_Linnet	Carduelis cannabina	car_can	תפוחית	0	11	12	13	0	15	0	0	6	9999	Eurasian_Linnet		NT	0	Passerine/Near passerine	1000-2500
car_can	Regulated development	cc2_gp8_60_without_weak_majority_without_agriculture__is_target_met	Severe climate change	Unregulated	high	1	20	car_can	Eurasian_Linnet	Carduelis cannabina	car_can	תפוחית	0	11	12	13	0	15	0	0	6	9999	Eurasian_Linnet		NT	0	Passerine/Near passerine	1000-2500
car_can	Unregulated development	cc2_gp8_60_without_weak_majority_without_agriculture__is_target_met	Severe climate change	Unregulated	high	1	20	car_can	Eurasian_Linnet	Carduelis cannabina	car_can	תפוחית	0	11	12	13	0	15	0	0	6	9999	Eurasian_Linnet		NT	0	Passerine/Near passerine	1000-2500
car_car	Current distributions	cc2_gapn_60_without_weak_majority_without_agriculture__is_target_met	Severe climate change	Unregulated	low	1	21	car_car	European_Goldfinch	Carduelis carduelis	car_car	חוחית	10	11	12	13	0	15	0	0	7	9999	European_Goldfinch		NT	0	Passerine/Near passerine	5000-7500
car_car	All scenarios	cc2_gapn_60_without_weak_majority_without_agriculture__is_target_met	Severe climate change	Unregulated	low	1	21	car_car	European_Goldfinch	Carduelis carduelis	car_car	חוחית	10	11	12	13	0	15	0	0	7	9999	European_Goldfinch		NT	0	Passerine/Near passerine	5000-7500
car_car	Regulated development	cc2_gapn_60_without_weak_majority_without_agriculture__is_target_met	Severe climate change	Unregulated	low	1	21	car_car	European_Goldfinch	Carduelis carduelis	car_car	חוחית	10	11	12	13	0	15	0	0	7	9999	European_Goldfinch		NT	0	Passerine/Near passerine	5000-7500
car_car	Unregulated development	cc2_gapn_60_without_weak_majority_without_agriculture__is_target_met	Severe climate change	Unregulated	low	1	21	car_car	European_Goldfinch	Carduelis carduelis	car_car	חוחית	10	11	12	13	0	15	0	0	7	9999	European_Goldfinch		NT	0	Passerine/Near passerine	5000-7500
car_car	Current distributions	cc2_gm4_60_without_weak_majority_without_agriculture__is_target_met	Severe climate change	Regulated	medium	1	21	car_car	European_Goldfinch	Carduelis carduelis	car_car	חוחית	10	11	12	13	0	15	0	0	7	9999	European_Goldfinch		NT	0	Passerine/Near passerine	5000-7500
car_car	All scenarios	cc2_gm4_60_without_weak_majority_without_agriculture__is_target_met	Severe climate change	Regulated	medium	1	21	car_car	European_Goldfinch	Carduelis carduelis	car_car	חוחית	10	11	12	13	0	15	0	0	7	9999	European_Goldfinch		NT	0	Passerine/Near passerine	5000-7500
car_car	Regulated development	cc2_gm4_60_without_weak_majority_without_agriculture__is_target_met	Severe climate change	Regulated	medium	1	21	car_car	European_Goldfinch	Carduelis carduelis	car_car	חוחית	10	11	12	13	0	15	0	0	7	9999	European_Goldfinch		NT	0	Passerine/Near passerine	5000-7500
car_car	Unregulated development	cc2_gm4_60_without_weak_majority_without_agriculture__is_target_met	Severe climate change	Regulated	medium	1	21	car_car	European_Goldfinch	Carduelis carduelis	car_car	חוחית	10	11	12	13	0	15	0	0	7	9999	European_Goldfinch		NT	0	Passerine/Near passerine	5000-7500
car_car	Current distributions	cc2_gm8_60_without_weak_majority_without_agriculture__is_target_met	Severe climate change	Regulated	high	1	21	car_car	European_Goldfinch	Carduelis carduelis	car_car	חוחית	10	11	12	13	0	15	0	0	7	9999	European_Goldfinch		NT	0	Passerine/Near passerine	5000-7500
car_car	All scenarios	cc2_gm8_60_without_weak_majority_without_agriculture__is_target_met	Severe climate change	Regulated	high	1	21	car_car	European_Goldfinch	Carduelis carduelis	car_car	חוחית	10	11	12	13	0	15	0	0	7	9999	European_Goldfinch		NT	0	Passerine/Near passerine	5000-7500
car_car	Regulated development	cc2_gm8_60_without_weak_majority_without_agriculture__is_target_met	Severe climate change	Regulated	high	1	21	car_car	European_Goldfinch	Carduelis carduelis	car_car	חוחית	10	11	12	13	0	15	0	0	7	9999	European_Goldfinch		NT	0	Passerine/Near passerine	5000-7500
car_car	Unregulated development	cc2_gm8_60_without_weak_majority_without_agriculture__is_target_met	Severe climate change	Regulated	high	1	21	car_car	European_Goldfinch	Carduelis carduelis	car_car	חוחית	10	11	12	13	0	15	0	0	7	9999	European_Goldfinch		NT	0	Passerine/Near passerine	5000-7500
car_car	Current distributions	cc2_gms_60_without_weak_majority_without_agriculture__is_target_met	Severe climate change	Regulated	low	1	21	car_car	European_Goldfinch	Carduelis carduelis	car_car	חוחית	10	11	12	13	0	15	0	0	7	9999	European_Goldfinch		NT	0	Passerine/Near passerine	5000-7500
car_car	All scenarios	cc2_gms_60_without_weak_majority_without_agriculture__is_target_met	Severe climate change	Regulated	low	1	21	car_car	European_Goldfinch	Carduelis carduelis	car_car	חוחית	10	11	12	13	0	15	0	0	7	9999	European_Goldfinch		NT	0	Passerine/Near passerine	5000-7500
car_car	Regulated development	cc2_gms_60_without_weak_majority_without_agriculture__is_target_met	Severe climate change	Regulated	low	1	21	car_car	European_Goldfinch	Carduelis carduelis	car_car	חוחית	10	11	12	13	0	15	0	0	7	9999	European_Goldfinch		NT	0	Passerine/Near passerine	5000-7500
car_car	Unregulated development	cc2_gms_60_without_weak_majority_without_agriculture__is_target_met	Severe climate change	Regulated	low	1	21	car_car	European_Goldfinch	Carduelis carduelis	car_car	חוחית	10	11	12	13	0	15	0	0	7	9999	European_Goldfinch		NT	0	Passerine/Near passerine	5000-7500
car_car	Current distributions	cc2_gp4_60_without_weak_majority_without_agriculture__is_target_met	Severe climate change	Unregulated	medium	1	21	car_car	European_Goldfinch	Carduelis carduelis	car_car	חוחית	10	11	12	13	0	15	0	0	7	9999	European_Goldfinch		NT	0	Passerine/Near passerine	5000-7500
car_car	All scenarios	cc2_gp4_60_without_weak_majority_without_agriculture__is_target_met	Severe climate change	Unregulated	medium	1	21	car_car	European_Goldfinch	Carduelis carduelis	car_car	חוחית	10	11	12	13	0	15	0	0	7	9999	European_Goldfinch		NT	0	Passerine/Near passerine	5000-7500
car_car	Regulated development	cc2_gp4_60_without_weak_majority_without_agriculture__is_target_met	Severe climate change	Unregulated	medium	1	21	car_car	European_Goldfinch	Carduelis carduelis	car_car	חוחית	10	11	12	13	0	15	0	0	7	9999	European_Goldfinch		NT	0	Passerine/Near passerine	5000-7500
car_car	Unregulated development	cc2_gp4_60_without_weak_majority_without_agriculture__is_target_met	Severe climate change	Unregulated	medium	1	21	car_car	European_Goldfinch	Carduelis carduelis	car_car	חוחית	10	11	12	13	0	15	0	0	7	9999	European_Goldfinch		NT	0	Passerine/Near passerine	5000-7500
car_car	Current distributions	cc2_gp8_60_without_weak_majority_without_agriculture__is_target_met	Severe climate change	Unregulated	high	1	21	car_car	European_Goldfinch	Carduelis carduelis	car_car	חוחית	10	11	12	13	0	15	0	0	7	9999	European_Goldfinch		NT	0	Passerine/Near passerine	5000-7500
car_car	All scenarios	cc2_gp8_60_without_weak_majority_without_agriculture__is_target_met	Severe climate change	Unregulated	high	1	21	car_car	European_Goldfinch	Carduelis carduelis	car_car	חוחית	10	11	12	13	0	15	0	0	7	9999	European_Goldfinch		NT	0	Passerine/Near passerine	5000-7500
car_car	Regulated development	cc2_gp8_60_without_weak_majority_without_agriculture__is_target_met	Severe climate change	Unregulated	high	1	21	car_car	European_Goldfinch	Carduelis carduelis	car_car	חוחית	10	11	12	13	0	15	0	0	7	9999	European_Goldfinch		NT	0	Passerine/Near passerine	5000-7500
car_car	Unregulated development	cc2_gp8_60_without_weak_majority_without_agriculture__is_target_met	Severe climate change	Unregulated	high	1	21	car_car	European_Goldfinch	Carduelis carduelis	car_car	חוחית	10	11	12	13	0	15	0	0	7	9999	European_Goldfinch		NT	0	Passerine/Near passerine	5000-7500
car_chl	Current distributions	cc2_gapn_60_without_weak_majority_without_agriculture__is_target_met	Severe climate change	Unregulated	low	1	22	car_chl	European_Greenfinch	Carduelis chloris	car_chl	ירקון	10	11	12	13	0	15	0	0	7	9999	European_Greenfinch		LC	0	Passerine/Near passerine	5000-7500
car_chl	All scenarios	cc2_gapn_60_without_weak_majority_without_agriculture__is_target_met	Severe climate change	Unregulated	low	1	22	car_chl	European_Greenfinch	Carduelis chloris	car_chl	ירקון	10	11	12	13	0	15	0	0	7	9999	European_Greenfinch		LC	0	Passerine/Near passerine	5000-7500
car_chl	Regulated development	cc2_gapn_60_without_weak_majority_without_agriculture__is_target_met	Severe climate change	Unregulated	low	1	22	car_chl	European_Greenfinch	Carduelis chloris	car_chl	ירקון	10	11	12	13	0	15	0	0	7	9999	European_Greenfinch		LC	0	Passerine/Near passerine	5000-7500
car_chl	Unregulated development	cc2_gapn_60_without_weak_majority_without_agriculture__is_target_met	Severe climate change	Unregulated	low	1	22	car_chl	European_Greenfinch	Carduelis chloris	car_chl	ירקון	10	11	12	13	0	15	0	0	7	9999	European_Greenfinch		LC	0	Passerine/Near passerine	5000-7500
car_chl	Current distributions	cc2_gm4_60_without_weak_majority_without_agriculture__is_target_met	Severe climate change	Regulated	medium	1	22	car_chl	European_Greenfinch	Carduelis chloris	car_chl	ירקון	10	11	12	13	0	15	0	0	7	9999	European_Greenfinch		LC	0	Passerine/Near passerine	5000-7500
car_chl	All scenarios	cc2_gm4_60_without_weak_majority_without_agriculture__is_target_met	Severe climate change	Regulated	medium	1	22	car_chl	European_Greenfinch	Carduelis chloris	car_chl	ירקון	10	11	12	13	0	15	0	0	7	9999	European_Greenfinch		LC	0	Passerine/Near passerine	5000-7500
car_chl	Regulated development	cc2_gm4_60_without_weak_majority_without_agriculture__is_target_met	Severe climate change	Regulated	medium	1	22	car_chl	European_Greenfinch	Carduelis chloris	car_chl	ירקון	10	11	12	13	0	15	0	0	7	9999	European_Greenfinch		LC	0	Passerine/Near passerine	5000-7500
car_chl	Unregulated development	cc2_gm4_60_without_weak_majority_without_agriculture__is_target_met	Severe climate change	Regulated	medium	1	22	car_chl	European_Greenfinch	Carduelis chloris	car_chl	ירקון	10	11	12	13	0	15	0	0	7	9999	European_Greenfinch		LC	0	Passerine/Near passerine	5000-7500
car_chl	Current distributions	cc2_gm8_60_without_weak_majority_without_agriculture__is_target_met	Severe climate change	Regulated	high	1	22	car_chl	European_Greenfinch	Carduelis chloris	car_chl	ירקון	10	11	12	13	0	15	0	0	7	9999	European_Greenfinch		LC	0	Passerine/Near passerine	5000-7500
car_chl	All scenarios	cc2_gm8_60_without_weak_majority_without_agriculture__is_target_met	Severe climate change	Regulated	high	1	22	car_chl	European_Greenfinch	Carduelis chloris	car_chl	ירקון	10	11	12	13	0	15	0	0	7	9999	European_Greenfinch		LC	0	Passerine/Near passerine	5000-7500
car_chl	Regulated development	cc2_gm8_60_without_weak_majority_without_agriculture__is_target_met	Severe climate change	Regulated	high	1	22	car_chl	European_Greenfinch	Carduelis chloris	car_chl	ירקון	10	11	12	13	0	15	0	0	7	9999	European_Greenfinch		LC	0	Passerine/Near passerine	5000-7500
car_chl	Unregulated development	cc2_gm8_60_without_weak_majority_without_agriculture__is_target_met	Severe climate change	Regulated	high	1	22	car_chl	European_Greenfinch	Carduelis chloris	car_chl	ירקון	10	11	12	13	0	15	0	0	7	9999	European_Greenfinch		LC	0	Passerine/Near passerine	5000-7500
car_chl	Current distributions	cc2_gms_60_without_weak_majority_without_agriculture__is_target_met	Severe climate change	Regulated	low	1	22	car_chl	European_Greenfinch	Carduelis chloris	car_chl	ירקון	10	11	12	13	0	15	0	0	7	9999	European_Greenfinch		LC	0	Passerine/Near passerine	5000-7500
car_chl	All scenarios	cc2_gms_60_without_weak_majority_without_agriculture__is_target_met	Severe climate change	Regulated	low	1	22	car_chl	European_Greenfinch	Carduelis chloris	car_chl	ירקון	10	11	12	13	0	15	0	0	7	9999	European_Greenfinch		LC	0	Passerine/Near passerine	5000-7500
car_chl	Regulated development	cc2_gms_60_without_weak_majority_without_agriculture__is_target_met	Severe climate change	Regulated	low	1	22	car_chl	European_Greenfinch	Carduelis chloris	car_chl	ירקון	10	11	12	13	0	15	0	0	7	9999	European_Greenfinch		LC	0	Passerine/Near passerine	5000-7500
car_chl	Unregulated development	cc2_gms_60_without_weak_majority_without_agriculture__is_target_met	Severe climate change	Regulated	low	1	22	car_chl	European_Greenfinch	Carduelis chloris	car_chl	ירקון	10	11	12	13	0	15	0	0	7	9999	European_Greenfinch		LC	0	Passerine/Near passerine	5000-7500
car_chl	Current distributions	cc2_gp4_60_without_weak_majority_without_agriculture__is_target_met	Severe climate change	Unregulated	medium	1	22	car_chl	European_Greenfinch	Carduelis chloris	car_chl	ירקון	10	11	12	13	0	15	0	0	7	9999	European_Greenfinch		LC	0	Passerine/Near passerine	5000-7500
car_chl	All scenarios	cc2_gp4_60_without_weak_majority_without_agriculture__is_target_met	Severe climate change	Unregulated	medium	1	22	car_chl	European_Greenfinch	Carduelis chloris	car_chl	ירקון	10	11	12	13	0	15	0	0	7	9999	European_Greenfinch		LC	0	Passerine/Near passerine	5000-7500
car_chl	Regulated development	cc2_gp4_60_without_weak_majority_without_agriculture__is_target_met	Severe climate change	Unregulated	medium	1	22	car_chl	European_Greenfinch	Carduelis chloris	car_chl	ירקון	10	11	12	13	0	15	0	0	7	9999	European_Greenfinch		LC	0	Passerine/Near passerine	5000-7500
car_chl	Unregulated development	cc2_gp4_60_without_weak_majority_without_agriculture__is_target_met	Severe climate change	Unregulated	medium	1	22	car_chl	European_Greenfinch	Carduelis chloris	car_chl	ירקון	10	11	12	13	0	15	0	0	7	9999	European_Greenfinch		LC	0	Passerine/Near passerine	5000-7500
car_chl	Current distributions	cc2_gp8_60_without_weak_majority_without_agriculture__is_target_met	Severe climate change	Unregulated	high	1	22	car_chl	European_Greenfinch	Carduelis chloris	car_chl	ירקון	10	11	12	13	0	15	0	0	7	9999	European_Greenfinch		LC	0	Passerine/Near passerine	5000-7500
car_chl	All scenarios	cc2_gp8_60_without_weak_majority_without_agriculture__is_target_met	Severe climate change	Unregulated	high	1	22	car_chl	European_Greenfinch	Carduelis chloris	car_chl	ירקון	10	11	12	13	0	15	0	0	7	9999	European_Greenfinch		LC	0	Passerine/Near passerine	5000-7500
car_chl	Regulated development	cc2_gp8_60_without_weak_majority_without_agriculture__is_target_met	Severe climate change	Unregulated	high	1	22	car_chl	European_Greenfinch	Carduelis chloris	car_chl	ירקון	10	11	12	13	0	15	0	0	7	9999	European_Greenfinch		LC	0	Passerine/Near passerine	5000-7500
car_chl	Unregulated development	cc2_gp8_60_without_weak_majority_without_agriculture__is_target_met	Severe climate change	Unregulated	high	1	22	car_chl	European_Greenfinch	Carduelis chloris	car_chl	ירקון	10	11	12	13	0	15	0	0	7	9999	European_Greenfinch		LC	0	Passerine/Near passerine	5000-7500
cer_gal	Current distributions	cc2_gapn_60_without_weak_majority_without_agriculture__is_target_met	Severe climate change	Unregulated	low	1	23	cer_gal	Rufous_bush_Robin	Cercotrichas galactotes	cer_gal	חמריה	0	11	12	13	0	15	17	0	6	1	Rufous_bush_Robin		NT	0	Passerine/Near passerine	2500-5000
cer_gal	All scenarios	cc2_gapn_60_without_weak_majority_without_agriculture__is_target_met	Severe climate change	Unregulated	low	1	23	cer_gal	Rufous_bush_Robin	Cercotrichas galactotes	cer_gal	חמריה	0	11	12	13	0	15	17	0	6	1	Rufous_bush_Robin		NT	0	Passerine/Near passerine	2500-5000
cer_gal	Regulated development	cc2_gapn_60_without_weak_majority_without_agriculture__is_target_met	Severe climate change	Unregulated	low	1	23	cer_gal	Rufous_bush_Robin	Cercotrichas galactotes	cer_gal	חמריה	0	11	12	13	0	15	17	0	6	1	Rufous_bush_Robin		NT	0	Passerine/Near passerine	2500-5000
cer_gal	Unregulated development	cc2_gapn_60_without_weak_majority_without_agriculture__is_target_met	Severe climate change	Unregulated	low	1	23	cer_gal	Rufous_bush_Robin	Cercotrichas galactotes	cer_gal	חמריה	0	11	12	13	0	15	17	0	6	1	Rufous_bush_Robin		NT	0	Passerine/Near passerine	2500-5000
cer_gal	Current distributions	cc2_gm4_60_without_weak_majority_without_agriculture__is_target_met	Severe climate change	Regulated	medium	1	23	cer_gal	Rufous_bush_Robin	Cercotrichas galactotes	cer_gal	חמריה	0	11	12	13	0	15	17	0	6	1	Rufous_bush_Robin		NT	0	Passerine/Near passerine	2500-5000
cer_gal	All scenarios	cc2_gm4_60_without_weak_majority_without_agriculture__is_target_met	Severe climate change	Regulated	medium	1	23	cer_gal	Rufous_bush_Robin	Cercotrichas galactotes	cer_gal	חמריה	0	11	12	13	0	15	17	0	6	1	Rufous_bush_Robin		NT	0	Passerine/Near passerine	2500-5000
cer_gal	Regulated development	cc2_gm4_60_without_weak_majority_without_agriculture__is_target_met	Severe climate change	Regulated	medium	1	23	cer_gal	Rufous_bush_Robin	Cercotrichas galactotes	cer_gal	חמריה	0	11	12	13	0	15	17	0	6	1	Rufous_bush_Robin		NT	0	Passerine/Near passerine	2500-5000
cer_gal	Unregulated development	cc2_gm4_60_without_weak_majority_without_agriculture__is_target_met	Severe climate change	Regulated	medium	1	23	cer_gal	Rufous_bush_Robin	Cercotrichas galactotes	cer_gal	חמריה	0	11	12	13	0	15	17	0	6	1	Rufous_bush_Robin		NT	0	Passerine/Near passerine	2500-5000
cer_gal	Current distributions	cc2_gm8_60_without_weak_majority_without_agriculture__is_target_met	Severe climate change	Regulated	high	1	23	cer_gal	Rufous_bush_Robin	Cercotrichas galactotes	cer_gal	חמריה	0	11	12	13	0	15	17	0	6	1	Rufous_bush_Robin		NT	0	Passerine/Near passerine	2500-5000
cer_gal	All scenarios	cc2_gm8_60_without_weak_majority_without_agriculture__is_target_met	Severe climate change	Regulated	high	1	23	cer_gal	Rufous_bush_Robin	Cercotrichas galactotes	cer_gal	חמריה	0	11	12	13	0	15	17	0	6	1	Rufous_bush_Robin		NT	0	Passerine/Near passerine	2500-5000
cer_gal	Regulated development	cc2_gm8_60_without_weak_majority_without_agriculture__is_target_met	Severe climate change	Regulated	high	1	23	cer_gal	Rufous_bush_Robin	Cercotrichas galactotes	cer_gal	חמריה	0	11	12	13	0	15	17	0	6	1	Rufous_bush_Robin		NT	0	Passerine/Near passerine	2500-5000
cer_gal	Unregulated development	cc2_gm8_60_without_weak_majority_without_agriculture__is_target_met	Severe climate change	Regulated	high	1	23	cer_gal	Rufous_bush_Robin	Cercotrichas galactotes	cer_gal	חמריה	0	11	12	13	0	15	17	0	6	1	Rufous_bush_Robin		NT	0	Passerine/Near passerine	2500-5000
cer_gal	Current distributions	cc2_gms_60_without_weak_majority_without_agriculture__is_target_met	Severe climate change	Regulated	low	1	23	cer_gal	Rufous_bush_Robin	Cercotrichas galactotes	cer_gal	חמריה	0	11	12	13	0	15	17	0	6	1	Rufous_bush_Robin		NT	0	Passerine/Near passerine	2500-5000
cer_gal	All scenarios	cc2_gms_60_without_weak_majority_without_agriculture__is_target_met	Severe climate change	Regulated	low	1	23	cer_gal	Rufous_bush_Robin	Cercotrichas galactotes	cer_gal	חמריה	0	11	12	13	0	15	17	0	6	1	Rufous_bush_Robin		NT	0	Passerine/Near passerine	2500-5000
cer_gal	Regulated development	cc2_gms_60_without_weak_majority_without_agriculture__is_target_met	Severe climate change	Regulated	low	1	23	cer_gal	Rufous_bush_Robin	Cercotrichas galactotes	cer_gal	חמריה	0	11	12	13	0	15	17	0	6	1	Rufous_bush_Robin		NT	0	Passerine/Near passerine	2500-5000
cer_gal	Unregulated development	cc2_gms_60_without_weak_majority_without_agriculture__is_target_met	Severe climate change	Regulated	low	1	23	cer_gal	Rufous_bush_Robin	Cercotrichas galactotes	cer_gal	חמריה	0	11	12	13	0	15	17	0	6	1	Rufous_bush_Robin		NT	0	Passerine/Near passerine	2500-5000
cer_gal	Current distributions	cc2_gp4_60_without_weak_majority_without_agriculture__is_target_met	Severe climate change	Unregulated	medium	1	23	cer_gal	Rufous_bush_Robin	Cercotrichas galactotes	cer_gal	חמריה	0	11	12	13	0	15	17	0	6	1	Rufous_bush_Robin		NT	0	Passerine/Near passerine	2500-5000
cer_gal	All scenarios	cc2_gp4_60_without_weak_majority_without_agriculture__is_target_met	Severe climate change	Unregulated	medium	1	23	cer_gal	Rufous_bush_Robin	Cercotrichas galactotes	cer_gal	חמריה	0	11	12	13	0	15	17	0	6	1	Rufous_bush_Robin		NT	0	Passerine/Near passerine	2500-5000
cer_gal	Regulated development	cc2_gp4_60_without_weak_majority_without_agriculture__is_target_met	Severe climate change	Unregulated	medium	1	23	cer_gal	Rufous_bush_Robin	Cercotrichas galactotes	cer_gal	חמריה	0	11	12	13	0	15	17	0	6	1	Rufous_bush_Robin		NT	0	Passerine/Near passerine	2500-5000
cer_gal	Unregulated development	cc2_gp4_60_without_weak_majority_without_agriculture__is_target_met	Severe climate change	Unregulated	medium	1	23	cer_gal	Rufous_bush_Robin	Cercotrichas galactotes	cer_gal	חמריה	0	11	12	13	0	15	17	0	6	1	Rufous_bush_Robin		NT	0	Passerine/Near passerine	2500-5000
cer_gal	Current distributions	cc2_gp8_60_without_weak_majority_without_agriculture__is_target_met	Severe climate change	Unregulated	high	1	23	cer_gal	Rufous_bush_Robin	Cercotrichas galactotes	cer_gal	חמריה	0	11	12	13	0	15	17	0	6	1	Rufous_bush_Robin		NT	0	Passerine/Near passerine	2500-5000
cer_gal	All scenarios	cc2_gp8_60_without_weak_majority_without_agriculture__is_target_met	Severe climate change	Unregulated	high	1	23	cer_gal	Rufous_bush_Robin	Cercotrichas galactotes	cer_gal	חמריה	0	11	12	13	0	15	17	0	6	1	Rufous_bush_Robin		NT	0	Passerine/Near passerine	2500-5000
cer_gal	Regulated development	cc2_gp8_60_without_weak_majority_without_agriculture__is_target_met	Severe climate change	Unregulated	high	1	23	cer_gal	Rufous_bush_Robin	Cercotrichas galactotes	cer_gal	חמריה	0	11	12	13	0	15	17	0	6	1	Rufous_bush_Robin		NT	0	Passerine/Near passerine	2500-5000
cer_gal	Unregulated development	cc2_gp8_60_without_weak_majority_without_agriculture__is_target_met	Severe climate change	Unregulated	high	1	23	cer_gal	Rufous_bush_Robin	Cercotrichas galactotes	cer_gal	חמריה	0	11	12	13	0	15	17	0	6	1	Rufous_bush_Robin		NT	0	Passerine/Near passerine	2500-5000
cer_mel	Current distributions	cc2_gapn_60_without_weak_majority_without_agriculture__is_target_met	Severe climate change	Unregulated	low	0	24	cer_mel	Blackstart	Cercomela melanura	cer_mel	שחור זנב	10	0	0	0	0	0	0	1	2	9999	Blackstart		LC	0	Passerine/Near passerine	0-100
cer_mel	All scenarios	cc2_gapn_60_without_weak_majority_without_agriculture__is_target_met	Severe climate change	Unregulated	low	0	24	cer_mel	Blackstart	Cercomela melanura	cer_mel	שחור זנב	10	0	0	0	0	0	0	1	2	9999	Blackstart		LC	0	Passerine/Near passerine	0-100
cer_mel	Regulated development	cc2_gapn_60_without_weak_majority_without_agriculture__is_target_met	Severe climate change	Unregulated	low	0	24	cer_mel	Blackstart	Cercomela melanura	cer_mel	שחור זנב	10	0	0	0	0	0	0	1	2	9999	Blackstart		LC	0	Passerine/Near passerine	0-100
cer_mel	Unregulated development	cc2_gapn_60_without_weak_majority_without_agriculture__is_target_met	Severe climate change	Unregulated	low	0	24	cer_mel	Blackstart	Cercomela melanura	cer_mel	שחור זנב	10	0	0	0	0	0	0	1	2	9999	Blackstart		LC	0	Passerine/Near passerine	0-100
cer_mel	Current distributions	cc2_gm4_60_without_weak_majority_without_agriculture__is_target_met	Severe climate change	Regulated	medium	0	24	cer_mel	Blackstart	Cercomela melanura	cer_mel	שחור זנב	10	0	0	0	0	0	0	1	2	9999	Blackstart		LC	0	Passerine/Near passerine	0-100
cer_mel	All scenarios	cc2_gm4_60_without_weak_majority_without_agriculture__is_target_met	Severe climate change	Regulated	medium	0	24	cer_mel	Blackstart	Cercomela melanura	cer_mel	שחור זנב	10	0	0	0	0	0	0	1	2	9999	Blackstart		LC	0	Passerine/Near passerine	0-100
cer_mel	Regulated development	cc2_gm4_60_without_weak_majority_without_agriculture__is_target_met	Severe climate change	Regulated	medium	0	24	cer_mel	Blackstart	Cercomela melanura	cer_mel	שחור זנב	10	0	0	0	0	0	0	1	2	9999	Blackstart		LC	0	Passerine/Near passerine	0-100
cer_mel	Unregulated development	cc2_gm4_60_without_weak_majority_without_agriculture__is_target_met	Severe climate change	Regulated	medium	0	24	cer_mel	Blackstart	Cercomela melanura	cer_mel	שחור זנב	10	0	0	0	0	0	0	1	2	9999	Blackstart		LC	0	Passerine/Near passerine	0-100
cer_mel	Current distributions	cc2_gm8_60_without_weak_majority_without_agriculture__is_target_met	Severe climate change	Regulated	high	0	24	cer_mel	Blackstart	Cercomela melanura	cer_mel	שחור זנב	10	0	0	0	0	0	0	1	2	9999	Blackstart		LC	0	Passerine/Near passerine	0-100
cer_mel	All scenarios	cc2_gm8_60_without_weak_majority_without_agriculture__is_target_met	Severe climate change	Regulated	high	0	24	cer_mel	Blackstart	Cercomela melanura	cer_mel	שחור זנב	10	0	0	0	0	0	0	1	2	9999	Blackstart		LC	0	Passerine/Near passerine	0-100
cer_mel	Regulated development	cc2_gm8_60_without_weak_majority_without_agriculture__is_target_met	Severe climate change	Regulated	high	0	24	cer_mel	Blackstart	Cercomela melanura	cer_mel	שחור זנב	10	0	0	0	0	0	0	1	2	9999	Blackstart		LC	0	Passerine/Near passerine	0-100
cer_mel	Unregulated development	cc2_gm8_60_without_weak_majority_without_agriculture__is_target_met	Severe climate change	Regulated	high	0	24	cer_mel	Blackstart	Cercomela melanura	cer_mel	שחור זנב	10	0	0	0	0	0	0	1	2	9999	Blackstart		LC	0	Passerine/Near passerine	0-100
cer_mel	Current distributions	cc2_gms_60_without_weak_majority_without_agriculture__is_target_met	Severe climate change	Regulated	low	0	24	cer_mel	Blackstart	Cercomela melanura	cer_mel	שחור זנב	10	0	0	0	0	0	0	1	2	9999	Blackstart		LC	0	Passerine/Near passerine	0-100
cer_mel	All scenarios	cc2_gms_60_without_weak_majority_without_agriculture__is_target_met	Severe climate change	Regulated	low	0	24	cer_mel	Blackstart	Cercomela melanura	cer_mel	שחור זנב	10	0	0	0	0	0	0	1	2	9999	Blackstart		LC	0	Passerine/Near passerine	0-100
cer_mel	Regulated development	cc2_gms_60_without_weak_majority_without_agriculture__is_target_met	Severe climate change	Regulated	low	0	24	cer_mel	Blackstart	Cercomela melanura	cer_mel	שחור זנב	10	0	0	0	0	0	0	1	2	9999	Blackstart		LC	0	Passerine/Near passerine	0-100
cer_mel	Unregulated development	cc2_gms_60_without_weak_majority_without_agriculture__is_target_met	Severe climate change	Regulated	low	0	24	cer_mel	Blackstart	Cercomela melanura	cer_mel	שחור זנב	10	0	0	0	0	0	0	1	2	9999	Blackstart		LC	0	Passerine/Near passerine	0-100
cer_mel	Current distributions	cc2_gp4_60_without_weak_majority_without_agriculture__is_target_met	Severe climate change	Unregulated	medium	0	24	cer_mel	Blackstart	Cercomela melanura	cer_mel	שחור זנב	10	0	0	0	0	0	0	1	2	9999	Blackstart		LC	0	Passerine/Near passerine	0-100
cer_mel	All scenarios	cc2_gp4_60_without_weak_majority_without_agriculture__is_target_met	Severe climate change	Unregulated	medium	0	24	cer_mel	Blackstart	Cercomela melanura	cer_mel	שחור זנב	10	0	0	0	0	0	0	1	2	9999	Blackstart		LC	0	Passerine/Near passerine	0-100
cer_mel	Regulated development	cc2_gp4_60_without_weak_majority_without_agriculture__is_target_met	Severe climate change	Unregulated	medium	0	24	cer_mel	Blackstart	Cercomela melanura	cer_mel	שחור זנב	10	0	0	0	0	0	0	1	2	9999	Blackstart		LC	0	Passerine/Near passerine	0-100
cer_mel	Unregulated development	cc2_gp4_60_without_weak_majority_without_agriculture__is_target_met	Severe climate change	Unregulated	medium	0	24	cer_mel	Blackstart	Cercomela melanura	cer_mel	שחור זנב	10	0	0	0	0	0	0	1	2	9999	Blackstart		LC	0	Passerine/Near passerine	0-100
cer_mel	Current distributions	cc2_gp8_60_without_weak_majority_without_agriculture__is_target_met	Severe climate change	Unregulated	high	0	24	cer_mel	Blackstart	Cercomela melanura	cer_mel	שחור זנב	10	0	0	0	0	0	0	1	2	9999	Blackstart		LC	0	Passerine/Near passerine	0-100
cer_mel	All scenarios	cc2_gp8_60_without_weak_majority_without_agriculture__is_target_met	Severe climate change	Unregulated	high	0	24	cer_mel	Blackstart	Cercomela melanura	cer_mel	שחור זנב	10	0	0	0	0	0	0	1	2	9999	Blackstart		LC	0	Passerine/Near passerine	0-100
cer_mel	Regulated development	cc2_gp8_60_without_weak_majority_without_agriculture__is_target_met	Severe climate change	Unregulated	high	0	24	cer_mel	Blackstart	Cercomela melanura	cer_mel	שחור זנב	10	0	0	0	0	0	0	1	2	9999	Blackstart		LC	0	Passerine/Near passerine	0-100
cer_mel	Unregulated development	cc2_gp8_60_without_weak_majority_without_agriculture__is_target_met	Severe climate change	Unregulated	high	0	24	cer_mel	Blackstart	Cercomela melanura	cer_mel	שחור זנב	10	0	0	0	0	0	0	1	2	9999	Blackstart		LC	0	Passerine/Near passerine	0-100
cir_gal	Current distributions	cc2_gapn_60_without_weak_majority_without_agriculture__is_target_met	Severe climate change	Unregulated	low	1	28	cir_gal	Short_toed_Eagle	Circaetus gallicus	cir_gal	חיויאי	10	11	12	13	14	15	0	1	8	9999	Short_toed_Eagle		LC	0	Owl/Raptor	2500-5000
cir_gal	All scenarios	cc2_gapn_60_without_weak_majority_without_agriculture__is_target_met	Severe climate change	Unregulated	low	1	28	cir_gal	Short_toed_Eagle	Circaetus gallicus	cir_gal	חיויאי	10	11	12	13	14	15	0	1	8	9999	Short_toed_Eagle		LC	0	Owl/Raptor	2500-5000
cir_gal	Regulated development	cc2_gapn_60_without_weak_majority_without_agriculture__is_target_met	Severe climate change	Unregulated	low	1	28	cir_gal	Short_toed_Eagle	Circaetus gallicus	cir_gal	חיויאי	10	11	12	13	14	15	0	1	8	9999	Short_toed_Eagle		LC	0	Owl/Raptor	2500-5000
cir_gal	Unregulated development	cc2_gapn_60_without_weak_majority_without_agriculture__is_target_met	Severe climate change	Unregulated	low	1	28	cir_gal	Short_toed_Eagle	Circaetus gallicus	cir_gal	חיויאי	10	11	12	13	14	15	0	1	8	9999	Short_toed_Eagle		LC	0	Owl/Raptor	2500-5000
cir_gal	Current distributions	cc2_gm4_60_without_weak_majority_without_agriculture__is_target_met	Severe climate change	Regulated	medium	1	28	cir_gal	Short_toed_Eagle	Circaetus gallicus	cir_gal	חיויאי	10	11	12	13	14	15	0	1	8	9999	Short_toed_Eagle		LC	0	Owl/Raptor	2500-5000
cir_gal	All scenarios	cc2_gm4_60_without_weak_majority_without_agriculture__is_target_met	Severe climate change	Regulated	medium	1	28	cir_gal	Short_toed_Eagle	Circaetus gallicus	cir_gal	חיויאי	10	11	12	13	14	15	0	1	8	9999	Short_toed_Eagle		LC	0	Owl/Raptor	2500-5000
cir_gal	Regulated development	cc2_gm4_60_without_weak_majority_without_agriculture__is_target_met	Severe climate change	Regulated	medium	1	28	cir_gal	Short_toed_Eagle	Circaetus gallicus	cir_gal	חיויאי	10	11	12	13	14	15	0	1	8	9999	Short_toed_Eagle		LC	0	Owl/Raptor	2500-5000
cir_gal	Unregulated development	cc2_gm4_60_without_weak_majority_without_agriculture__is_target_met	Severe climate change	Regulated	medium	1	28	cir_gal	Short_toed_Eagle	Circaetus gallicus	cir_gal	חיויאי	10	11	12	13	14	15	0	1	8	9999	Short_toed_Eagle		LC	0	Owl/Raptor	2500-5000
cir_gal	Current distributions	cc2_gm8_60_without_weak_majority_without_agriculture__is_target_met	Severe climate change	Regulated	high	1	28	cir_gal	Short_toed_Eagle	Circaetus gallicus	cir_gal	חיויאי	10	11	12	13	14	15	0	1	8	9999	Short_toed_Eagle		LC	0	Owl/Raptor	2500-5000
cir_gal	All scenarios	cc2_gm8_60_without_weak_majority_without_agriculture__is_target_met	Severe climate change	Regulated	high	1	28	cir_gal	Short_toed_Eagle	Circaetus gallicus	cir_gal	חיויאי	10	11	12	13	14	15	0	1	8	9999	Short_toed_Eagle		LC	0	Owl/Raptor	2500-5000
cir_gal	Regulated development	cc2_gm8_60_without_weak_majority_without_agriculture__is_target_met	Severe climate change	Regulated	high	1	28	cir_gal	Short_toed_Eagle	Circaetus gallicus	cir_gal	חיויאי	10	11	12	13	14	15	0	1	8	9999	Short_toed_Eagle		LC	0	Owl/Raptor	2500-5000
cir_gal	Unregulated development	cc2_gm8_60_without_weak_majority_without_agriculture__is_target_met	Severe climate change	Regulated	high	1	28	cir_gal	Short_toed_Eagle	Circaetus gallicus	cir_gal	חיויאי	10	11	12	13	14	15	0	1	8	9999	Short_toed_Eagle		LC	0	Owl/Raptor	2500-5000
cir_gal	Current distributions	cc2_gms_60_without_weak_majority_without_agriculture__is_target_met	Severe climate change	Regulated	low	1	28	cir_gal	Short_toed_Eagle	Circaetus gallicus	cir_gal	חיויאי	10	11	12	13	14	15	0	1	8	9999	Short_toed_Eagle		LC	0	Owl/Raptor	2500-5000
cir_gal	All scenarios	cc2_gms_60_without_weak_majority_without_agriculture__is_target_met	Severe climate change	Regulated	low	1	28	cir_gal	Short_toed_Eagle	Circaetus gallicus	cir_gal	חיויאי	10	11	12	13	14	15	0	1	8	9999	Short_toed_Eagle		LC	0	Owl/Raptor	2500-5000
cir_gal	Regulated development	cc2_gms_60_without_weak_majority_without_agriculture__is_target_met	Severe climate change	Regulated	low	1	28	cir_gal	Short_toed_Eagle	Circaetus gallicus	cir_gal	חיויאי	10	11	12	13	14	15	0	1	8	9999	Short_toed_Eagle		LC	0	Owl/Raptor	2500-5000
cir_gal	Unregulated development	cc2_gms_60_without_weak_majority_without_agriculture__is_target_met	Severe climate change	Regulated	low	1	28	cir_gal	Short_toed_Eagle	Circaetus gallicus	cir_gal	חיויאי	10	11	12	13	14	15	0	1	8	9999	Short_toed_Eagle		LC	0	Owl/Raptor	2500-5000
cir_gal	Current distributions	cc2_gp4_60_without_weak_majority_without_agriculture__is_target_met	Severe climate change	Unregulated	medium	1	28	cir_gal	Short_toed_Eagle	Circaetus gallicus	cir_gal	חיויאי	10	11	12	13	14	15	0	1	8	9999	Short_toed_Eagle		LC	0	Owl/Raptor	2500-5000
cir_gal	All scenarios	cc2_gp4_60_without_weak_majority_without_agriculture__is_target_met	Severe climate change	Unregulated	medium	1	28	cir_gal	Short_toed_Eagle	Circaetus gallicus	cir_gal	חיויאי	10	11	12	13	14	15	0	1	8	9999	Short_toed_Eagle		LC	0	Owl/Raptor	2500-5000
cir_gal	Regulated development	cc2_gp4_60_without_weak_majority_without_agriculture__is_target_met	Severe climate change	Unregulated	medium	1	28	cir_gal	Short_toed_Eagle	Circaetus gallicus	cir_gal	חיויאי	10	11	12	13	14	15	0	1	8	9999	Short_toed_Eagle		LC	0	Owl/Raptor	2500-5000
cir_gal	Unregulated development	cc2_gp4_60_without_weak_majority_without_agriculture__is_target_met	Severe climate change	Unregulated	medium	1	28	cir_gal	Short_toed_Eagle	Circaetus gallicus	cir_gal	חיויאי	10	11	12	13	14	15	0	1	8	9999	Short_toed_Eagle		LC	0	Owl/Raptor	2500-5000
cir_gal	Current distributions	cc2_gp8_60_without_weak_majority_without_agriculture__is_target_met	Severe climate change	Unregulated	high	1	28	cir_gal	Short_toed_Eagle	Circaetus gallicus	cir_gal	חיויאי	10	11	12	13	14	15	0	1	8	9999	Short_toed_Eagle		LC	0	Owl/Raptor	2500-5000
cir_gal	All scenarios	cc2_gp8_60_without_weak_majority_without_agriculture__is_target_met	Severe climate change	Unregulated	high	1	28	cir_gal	Short_toed_Eagle	Circaetus gallicus	cir_gal	חיויאי	10	11	12	13	14	15	0	1	8	9999	Short_toed_Eagle		LC	0	Owl/Raptor	2500-5000
cir_gal	Regulated development	cc2_gp8_60_without_weak_majority_without_agriculture__is_target_met	Severe climate change	Unregulated	high	1	28	cir_gal	Short_toed_Eagle	Circaetus gallicus	cir_gal	חיויאי	10	11	12	13	14	15	0	1	8	9999	Short_toed_Eagle		LC	0	Owl/Raptor	2500-5000
cir_gal	Unregulated development	cc2_gp8_60_without_weak_majority_without_agriculture__is_target_met	Severe climate change	Unregulated	high	1	28	cir_gal	Short_toed_Eagle	Circaetus gallicus	cir_gal	חיויאי	10	11	12	13	14	15	0	1	8	9999	Short_toed_Eagle		LC	0	Owl/Raptor	2500-5000
cor_gar	Current distributions	cc2_gapn_60_without_weak_majority_without_agriculture__is_target_met	Severe climate change	Unregulated	low	1	31	cor_gar	European_Roller	Coracias garrulus	cor_gar	כחל	0	11	0	13	0	0	0	1	4	9999	European_Roller		NT	0	Passerine/Near passerine	2500-5000
cor_gar	All scenarios	cc2_gapn_60_without_weak_majority_without_agriculture__is_target_met	Severe climate change	Unregulated	low	1	31	cor_gar	European_Roller	Coracias garrulus	cor_gar	כחל	0	11	0	13	0	0	0	1	4	9999	European_Roller		NT	0	Passerine/Near passerine	2500-5000
cor_gar	Regulated development	cc2_gapn_60_without_weak_majority_without_agriculture__is_target_met	Severe climate change	Unregulated	low	1	31	cor_gar	European_Roller	Coracias garrulus	cor_gar	כחל	0	11	0	13	0	0	0	1	4	9999	European_Roller		NT	0	Passerine/Near passerine	2500-5000
cor_gar	Unregulated development	cc2_gapn_60_without_weak_majority_without_agriculture__is_target_met	Severe climate change	Unregulated	low	1	31	cor_gar	European_Roller	Coracias garrulus	cor_gar	כחל	0	11	0	13	0	0	0	1	4	9999	European_Roller		NT	0	Passerine/Near passerine	2500-5000
cor_gar	Current distributions	cc2_gm4_60_without_weak_majority_without_agriculture__is_target_met	Severe climate change	Regulated	medium	0	31	cor_gar	European_Roller	Coracias garrulus	cor_gar	כחל	0	11	0	13	0	0	0	1	4	9999	European_Roller		NT	0	Passerine/Near passerine	2500-5000
cor_gar	All scenarios	cc2_gm4_60_without_weak_majority_without_agriculture__is_target_met	Severe climate change	Regulated	medium	0	31	cor_gar	European_Roller	Coracias garrulus	cor_gar	כחל	0	11	0	13	0	0	0	1	4	9999	European_Roller		NT	0	Passerine/Near passerine	2500-5000
cor_gar	Regulated development	cc2_gm4_60_without_weak_majority_without_agriculture__is_target_met	Severe climate change	Regulated	medium	0	31	cor_gar	European_Roller	Coracias garrulus	cor_gar	כחל	0	11	0	13	0	0	0	1	4	9999	European_Roller		NT	0	Passerine/Near passerine	2500-5000
cor_gar	Unregulated development	cc2_gm4_60_without_weak_majority_without_agriculture__is_target_met	Severe climate change	Regulated	medium	0	31	cor_gar	European_Roller	Coracias garrulus	cor_gar	כחל	0	11	0	13	0	0	0	1	4	9999	European_Roller		NT	0	Passerine/Near passerine	2500-5000
cor_gar	Current distributions	cc2_gm8_60_without_weak_majority_without_agriculture__is_target_met	Severe climate change	Regulated	high	0	31	cor_gar	European_Roller	Coracias garrulus	cor_gar	כחל	0	11	0	13	0	0	0	1	4	9999	European_Roller		NT	0	Passerine/Near passerine	2500-5000
cor_gar	All scenarios	cc2_gm8_60_without_weak_majority_without_agriculture__is_target_met	Severe climate change	Regulated	high	0	31	cor_gar	European_Roller	Coracias garrulus	cor_gar	כחל	0	11	0	13	0	0	0	1	4	9999	European_Roller		NT	0	Passerine/Near passerine	2500-5000
cor_gar	Regulated development	cc2_gm8_60_without_weak_majority_without_agriculture__is_target_met	Severe climate change	Regulated	high	0	31	cor_gar	European_Roller	Coracias garrulus	cor_gar	כחל	0	11	0	13	0	0	0	1	4	9999	European_Roller		NT	0	Passerine/Near passerine	2500-5000
cor_gar	Unregulated development	cc2_gm8_60_without_weak_majority_without_agriculture__is_target_met	Severe climate change	Regulated	high	0	31	cor_gar	European_Roller	Coracias garrulus	cor_gar	כחל	0	11	0	13	0	0	0	1	4	9999	European_Roller		NT	0	Passerine/Near passerine	2500-5000
cor_gar	Current distributions	cc2_gms_60_without_weak_majority_without_agriculture__is_target_met	Severe climate change	Regulated	low	0	31	cor_gar	European_Roller	Coracias garrulus	cor_gar	כחל	0	11	0	13	0	0	0	1	4	9999	European_Roller		NT	0	Passerine/Near passerine	2500-5000
cor_gar	All scenarios	cc2_gms_60_without_weak_majority_without_agriculture__is_target_met	Severe climate change	Regulated	low	0	31	cor_gar	European_Roller	Coracias garrulus	cor_gar	כחל	0	11	0	13	0	0	0	1	4	9999	European_Roller		NT	0	Passerine/Near passerine	2500-5000
cor_gar	Regulated development	cc2_gms_60_without_weak_majority_without_agriculture__is_target_met	Severe climate change	Regulated	low	0	31	cor_gar	European_Roller	Coracias garrulus	cor_gar	כחל	0	11	0	13	0	0	0	1	4	9999	European_Roller		NT	0	Passerine/Near passerine	2500-5000
cor_gar	Unregulated development	cc2_gms_60_without_weak_majority_without_agriculture__is_target_met	Severe climate change	Regulated	low	0	31	cor_gar	European_Roller	Coracias garrulus	cor_gar	כחל	0	11	0	13	0	0	0	1	4	9999	European_Roller		NT	0	Passerine/Near passerine	2500-5000
cor_gar	Current distributions	cc2_gp4_60_without_weak_majority_without_agriculture__is_target_met	Severe climate change	Unregulated	medium	0	31	cor_gar	European_Roller	Coracias garrulus	cor_gar	כחל	0	11	0	13	0	0	0	1	4	9999	European_Roller		NT	0	Passerine/Near passerine	2500-5000
cor_gar	All scenarios	cc2_gp4_60_without_weak_majority_without_agriculture__is_target_met	Severe climate change	Unregulated	medium	0	31	cor_gar	European_Roller	Coracias garrulus	cor_gar	כחל	0	11	0	13	0	0	0	1	4	9999	European_Roller		NT	0	Passerine/Near passerine	2500-5000
cor_gar	Regulated development	cc2_gp4_60_without_weak_majority_without_agriculture__is_target_met	Severe climate change	Unregulated	medium	0	31	cor_gar	European_Roller	Coracias garrulus	cor_gar	כחל	0	11	0	13	0	0	0	1	4	9999	European_Roller		NT	0	Passerine/Near passerine	2500-5000
cor_gar	Unregulated development	cc2_gp4_60_without_weak_majority_without_agriculture__is_target_met	Severe climate change	Unregulated	medium	0	31	cor_gar	European_Roller	Coracias garrulus	cor_gar	כחל	0	11	0	13	0	0	0	1	4	9999	European_Roller		NT	0	Passerine/Near passerine	2500-5000
cor_gar	Current distributions	cc2_gp8_60_without_weak_majority_without_agriculture__is_target_met	Severe climate change	Unregulated	high	0	31	cor_gar	European_Roller	Coracias garrulus	cor_gar	כחל	0	11	0	13	0	0	0	1	4	9999	European_Roller		NT	0	Passerine/Near passerine	2500-5000
cor_gar	All scenarios	cc2_gp8_60_without_weak_majority_without_agriculture__is_target_met	Severe climate change	Unregulated	high	0	31	cor_gar	European_Roller	Coracias garrulus	cor_gar	כחל	0	11	0	13	0	0	0	1	4	9999	European_Roller		NT	0	Passerine/Near passerine	2500-5000
cor_gar	Regulated development	cc2_gp8_60_without_weak_majority_without_agriculture__is_target_met	Severe climate change	Unregulated	high	0	31	cor_gar	European_Roller	Coracias garrulus	cor_gar	כחל	0	11	0	13	0	0	0	1	4	9999	European_Roller		NT	0	Passerine/Near passerine	2500-5000
cor_gar	Unregulated development	cc2_gp8_60_without_weak_majority_without_agriculture__is_target_met	Severe climate change	Unregulated	high	0	31	cor_gar	European_Roller	Coracias garrulus	cor_gar	כחל	0	11	0	13	0	0	0	1	4	9999	European_Roller		NT	0	Passerine/Near passerine	2500-5000
cor_mon	Current distributions	cc2_gapn_60_without_weak_majority_without_agriculture__is_target_met	Severe climate change	Unregulated	low	0	32	cor_mon	Eurasian_Jackdaw	Corvus monedula	cor_mon	קאק	10	0	0	13	0	15	0	1	6	9999	Eurasian_Jackdaw		LC	0	Passerine/Near passerine	500-1000
cor_mon	All scenarios	cc2_gapn_60_without_weak_majority_without_agriculture__is_target_met	Severe climate change	Unregulated	low	0	32	cor_mon	Eurasian_Jackdaw	Corvus monedula	cor_mon	קאק	10	0	0	13	0	15	0	1	6	9999	Eurasian_Jackdaw		LC	0	Passerine/Near passerine	500-1000
cor_mon	Regulated development	cc2_gapn_60_without_weak_majority_without_agriculture__is_target_met	Severe climate change	Unregulated	low	0	32	cor_mon	Eurasian_Jackdaw	Corvus monedula	cor_mon	קאק	10	0	0	13	0	15	0	1	6	9999	Eurasian_Jackdaw		LC	0	Passerine/Near passerine	500-1000
cor_mon	Unregulated development	cc2_gapn_60_without_weak_majority_without_agriculture__is_target_met	Severe climate change	Unregulated	low	0	32	cor_mon	Eurasian_Jackdaw	Corvus monedula	cor_mon	קאק	10	0	0	13	0	15	0	1	6	9999	Eurasian_Jackdaw		LC	0	Passerine/Near passerine	500-1000
cor_mon	Current distributions	cc2_gm4_60_without_weak_majority_without_agriculture__is_target_met	Severe climate change	Regulated	medium	0	32	cor_mon	Eurasian_Jackdaw	Corvus monedula	cor_mon	קאק	10	0	0	13	0	15	0	1	6	9999	Eurasian_Jackdaw		LC	0	Passerine/Near passerine	500-1000
cor_mon	All scenarios	cc2_gm4_60_without_weak_majority_without_agriculture__is_target_met	Severe climate change	Regulated	medium	0	32	cor_mon	Eurasian_Jackdaw	Corvus monedula	cor_mon	קאק	10	0	0	13	0	15	0	1	6	9999	Eurasian_Jackdaw		LC	0	Passerine/Near passerine	500-1000
cor_mon	Regulated development	cc2_gm4_60_without_weak_majority_without_agriculture__is_target_met	Severe climate change	Regulated	medium	0	32	cor_mon	Eurasian_Jackdaw	Corvus monedula	cor_mon	קאק	10	0	0	13	0	15	0	1	6	9999	Eurasian_Jackdaw		LC	0	Passerine/Near passerine	500-1000
cor_mon	Unregulated development	cc2_gm4_60_without_weak_majority_without_agriculture__is_target_met	Severe climate change	Regulated	medium	0	32	cor_mon	Eurasian_Jackdaw	Corvus monedula	cor_mon	קאק	10	0	0	13	0	15	0	1	6	9999	Eurasian_Jackdaw		LC	0	Passerine/Near passerine	500-1000
cor_mon	Current distributions	cc2_gm8_60_without_weak_majority_without_agriculture__is_target_met	Severe climate change	Regulated	high	0	32	cor_mon	Eurasian_Jackdaw	Corvus monedula	cor_mon	קאק	10	0	0	13	0	15	0	1	6	9999	Eurasian_Jackdaw		LC	0	Passerine/Near passerine	500-1000
cor_mon	All scenarios	cc2_gm8_60_without_weak_majority_without_agriculture__is_target_met	Severe climate change	Regulated	high	0	32	cor_mon	Eurasian_Jackdaw	Corvus monedula	cor_mon	קאק	10	0	0	13	0	15	0	1	6	9999	Eurasian_Jackdaw		LC	0	Passerine/Near passerine	500-1000
cor_mon	Regulated development	cc2_gm8_60_without_weak_majority_without_agriculture__is_target_met	Severe climate change	Regulated	high	0	32	cor_mon	Eurasian_Jackdaw	Corvus monedula	cor_mon	קאק	10	0	0	13	0	15	0	1	6	9999	Eurasian_Jackdaw		LC	0	Passerine/Near passerine	500-1000
cor_mon	Unregulated development	cc2_gm8_60_without_weak_majority_without_agriculture__is_target_met	Severe climate change	Regulated	high	0	32	cor_mon	Eurasian_Jackdaw	Corvus monedula	cor_mon	קאק	10	0	0	13	0	15	0	1	6	9999	Eurasian_Jackdaw		LC	0	Passerine/Near passerine	500-1000
cor_mon	Current distributions	cc2_gms_60_without_weak_majority_without_agriculture__is_target_met	Severe climate change	Regulated	low	0	32	cor_mon	Eurasian_Jackdaw	Corvus monedula	cor_mon	קאק	10	0	0	13	0	15	0	1	6	9999	Eurasian_Jackdaw		LC	0	Passerine/Near passerine	500-1000
cor_mon	All scenarios	cc2_gms_60_without_weak_majority_without_agriculture__is_target_met	Severe climate change	Regulated	low	0	32	cor_mon	Eurasian_Jackdaw	Corvus monedula	cor_mon	קאק	10	0	0	13	0	15	0	1	6	9999	Eurasian_Jackdaw		LC	0	Passerine/Near passerine	500-1000
cor_mon	Regulated development	cc2_gms_60_without_weak_majority_without_agriculture__is_target_met	Severe climate change	Regulated	low	0	32	cor_mon	Eurasian_Jackdaw	Corvus monedula	cor_mon	קאק	10	0	0	13	0	15	0	1	6	9999	Eurasian_Jackdaw		LC	0	Passerine/Near passerine	500-1000
cor_mon	Unregulated development	cc2_gms_60_without_weak_majority_without_agriculture__is_target_met	Severe climate change	Regulated	low	0	32	cor_mon	Eurasian_Jackdaw	Corvus monedula	cor_mon	קאק	10	0	0	13	0	15	0	1	6	9999	Eurasian_Jackdaw		LC	0	Passerine/Near passerine	500-1000
cor_mon	Current distributions	cc2_gp4_60_without_weak_majority_without_agriculture__is_target_met	Severe climate change	Unregulated	medium	0	32	cor_mon	Eurasian_Jackdaw	Corvus monedula	cor_mon	קאק	10	0	0	13	0	15	0	1	6	9999	Eurasian_Jackdaw		LC	0	Passerine/Near passerine	500-1000
cor_mon	All scenarios	cc2_gp4_60_without_weak_majority_without_agriculture__is_target_met	Severe climate change	Unregulated	medium	0	32	cor_mon	Eurasian_Jackdaw	Corvus monedula	cor_mon	קאק	10	0	0	13	0	15	0	1	6	9999	Eurasian_Jackdaw		LC	0	Passerine/Near passerine	500-1000
cor_mon	Regulated development	cc2_gp4_60_without_weak_majority_without_agriculture__is_target_met	Severe climate change	Unregulated	medium	0	32	cor_mon	Eurasian_Jackdaw	Corvus monedula	cor_mon	קאק	10	0	0	13	0	15	0	1	6	9999	Eurasian_Jackdaw		LC	0	Passerine/Near passerine	500-1000
cor_mon	Unregulated development	cc2_gp4_60_without_weak_majority_without_agriculture__is_target_met	Severe climate change	Unregulated	medium	0	32	cor_mon	Eurasian_Jackdaw	Corvus monedula	cor_mon	קאק	10	0	0	13	0	15	0	1	6	9999	Eurasian_Jackdaw		LC	0	Passerine/Near passerine	500-1000
cor_mon	Current distributions	cc2_gp8_60_without_weak_majority_without_agriculture__is_target_met	Severe climate change	Unregulated	high	0	32	cor_mon	Eurasian_Jackdaw	Corvus monedula	cor_mon	קאק	10	0	0	13	0	15	0	1	6	9999	Eurasian_Jackdaw		LC	0	Passerine/Near passerine	500-1000
cor_mon	All scenarios	cc2_gp8_60_without_weak_majority_without_agriculture__is_target_met	Severe climate change	Unregulated	high	0	32	cor_mon	Eurasian_Jackdaw	Corvus monedula	cor_mon	קאק	10	0	0	13	0	15	0	1	6	9999	Eurasian_Jackdaw		LC	0	Passerine/Near passerine	500-1000
cor_mon	Regulated development	cc2_gp8_60_without_weak_majority_without_agriculture__is_target_met	Severe climate change	Unregulated	high	0	32	cor_mon	Eurasian_Jackdaw	Corvus monedula	cor_mon	קאק	10	0	0	13	0	15	0	1	6	9999	Eurasian_Jackdaw		LC	0	Passerine/Near passerine	500-1000
cor_mon	Unregulated development	cc2_gp8_60_without_weak_majority_without_agriculture__is_target_met	Severe climate change	Unregulated	high	0	32	cor_mon	Eurasian_Jackdaw	Corvus monedula	cor_mon	קאק	10	0	0	13	0	15	0	1	6	9999	Eurasian_Jackdaw		LC	0	Passerine/Near passerine	500-1000
cuc_can	Current distributions	cc2_gapn_60_without_weak_majority_without_agriculture__is_target_met	Severe climate change	Unregulated	low	1	33	cuc_can	Common_Cuckoo	Cuculus canorus	cuc_can	קוקיה אירופית	10	11	12	13	0	0	17	0	6	1	Common_Cuckoo		NT	0	Passerine/Near passerine	100-500
cuc_can	All scenarios	cc2_gapn_60_without_weak_majority_without_agriculture__is_target_met	Severe climate change	Unregulated	low	1	33	cuc_can	Common_Cuckoo	Cuculus canorus	cuc_can	קוקיה אירופית	10	11	12	13	0	0	17	0	6	1	Common_Cuckoo		NT	0	Passerine/Near passerine	100-500
cuc_can	Regulated development	cc2_gapn_60_without_weak_majority_without_agriculture__is_target_met	Severe climate change	Unregulated	low	1	33	cuc_can	Common_Cuckoo	Cuculus canorus	cuc_can	קוקיה אירופית	10	11	12	13	0	0	17	0	6	1	Common_Cuckoo		NT	0	Passerine/Near passerine	100-500
cuc_can	Unregulated development	cc2_gapn_60_without_weak_majority_without_agriculture__is_target_met	Severe climate change	Unregulated	low	1	33	cuc_can	Common_Cuckoo	Cuculus canorus	cuc_can	קוקיה אירופית	10	11	12	13	0	0	17	0	6	1	Common_Cuckoo		NT	0	Passerine/Near passerine	100-500
cuc_can	Current distributions	cc2_gm4_60_without_weak_majority_without_agriculture__is_target_met	Severe climate change	Regulated	medium	1	33	cuc_can	Common_Cuckoo	Cuculus canorus	cuc_can	קוקיה אירופית	10	11	12	13	0	0	17	0	6	1	Common_Cuckoo		NT	0	Passerine/Near passerine	100-500
cuc_can	All scenarios	cc2_gm4_60_without_weak_majority_without_agriculture__is_target_met	Severe climate change	Regulated	medium	1	33	cuc_can	Common_Cuckoo	Cuculus canorus	cuc_can	קוקיה אירופית	10	11	12	13	0	0	17	0	6	1	Common_Cuckoo		NT	0	Passerine/Near passerine	100-500
cuc_can	Regulated development	cc2_gm4_60_without_weak_majority_without_agriculture__is_target_met	Severe climate change	Regulated	medium	1	33	cuc_can	Common_Cuckoo	Cuculus canorus	cuc_can	קוקיה אירופית	10	11	12	13	0	0	17	0	6	1	Common_Cuckoo		NT	0	Passerine/Near passerine	100-500
cuc_can	Unregulated development	cc2_gm4_60_without_weak_majority_without_agriculture__is_target_met	Severe climate change	Regulated	medium	1	33	cuc_can	Common_Cuckoo	Cuculus canorus	cuc_can	קוקיה אירופית	10	11	12	13	0	0	17	0	6	1	Common_Cuckoo		NT	0	Passerine/Near passerine	100-500
cuc_can	Current distributions	cc2_gm8_60_without_weak_majority_without_agriculture__is_target_met	Severe climate change	Regulated	high	1	33	cuc_can	Common_Cuckoo	Cuculus canorus	cuc_can	קוקיה אירופית	10	11	12	13	0	0	17	0	6	1	Common_Cuckoo		NT	0	Passerine/Near passerine	100-500
cuc_can	All scenarios	cc2_gm8_60_without_weak_majority_without_agriculture__is_target_met	Severe climate change	Regulated	high	1	33	cuc_can	Common_Cuckoo	Cuculus canorus	cuc_can	קוקיה אירופית	10	11	12	13	0	0	17	0	6	1	Common_Cuckoo		NT	0	Passerine/Near passerine	100-500
cuc_can	Regulated development	cc2_gm8_60_without_weak_majority_without_agriculture__is_target_met	Severe climate change	Regulated	high	1	33	cuc_can	Common_Cuckoo	Cuculus canorus	cuc_can	קוקיה אירופית	10	11	12	13	0	0	17	0	6	1	Common_Cuckoo		NT	0	Passerine/Near passerine	100-500
cuc_can	Unregulated development	cc2_gm8_60_without_weak_majority_without_agriculture__is_target_met	Severe climate change	Regulated	high	1	33	cuc_can	Common_Cuckoo	Cuculus canorus	cuc_can	קוקיה אירופית	10	11	12	13	0	0	17	0	6	1	Common_Cuckoo		NT	0	Passerine/Near passerine	100-500
cuc_can	Current distributions	cc2_gms_60_without_weak_majority_without_agriculture__is_target_met	Severe climate change	Regulated	low	1	33	cuc_can	Common_Cuckoo	Cuculus canorus	cuc_can	קוקיה אירופית	10	11	12	13	0	0	17	0	6	1	Common_Cuckoo		NT	0	Passerine/Near passerine	100-500
cuc_can	All scenarios	cc2_gms_60_without_weak_majority_without_agriculture__is_target_met	Severe climate change	Regulated	low	1	33	cuc_can	Common_Cuckoo	Cuculus canorus	cuc_can	קוקיה אירופית	10	11	12	13	0	0	17	0	6	1	Common_Cuckoo		NT	0	Passerine/Near passerine	100-500
cuc_can	Regulated development	cc2_gms_60_without_weak_majority_without_agriculture__is_target_met	Severe climate change	Regulated	low	1	33	cuc_can	Common_Cuckoo	Cuculus canorus	cuc_can	קוקיה אירופית	10	11	12	13	0	0	17	0	6	1	Common_Cuckoo		NT	0	Passerine/Near passerine	100-500
cuc_can	Unregulated development	cc2_gms_60_without_weak_majority_without_agriculture__is_target_met	Severe climate change	Regulated	low	1	33	cuc_can	Common_Cuckoo	Cuculus canorus	cuc_can	קוקיה אירופית	10	11	12	13	0	0	17	0	6	1	Common_Cuckoo		NT	0	Passerine/Near passerine	100-500
cuc_can	Current distributions	cc2_gp4_60_without_weak_majority_without_agriculture__is_target_met	Severe climate change	Unregulated	medium	1	33	cuc_can	Common_Cuckoo	Cuculus canorus	cuc_can	קוקיה אירופית	10	11	12	13	0	0	17	0	6	1	Common_Cuckoo		NT	0	Passerine/Near passerine	100-500
cuc_can	All scenarios	cc2_gp4_60_without_weak_majority_without_agriculture__is_target_met	Severe climate change	Unregulated	medium	1	33	cuc_can	Common_Cuckoo	Cuculus canorus	cuc_can	קוקיה אירופית	10	11	12	13	0	0	17	0	6	1	Common_Cuckoo		NT	0	Passerine/Near passerine	100-500
cuc_can	Regulated development	cc2_gp4_60_without_weak_majority_without_agriculture__is_target_met	Severe climate change	Unregulated	medium	1	33	cuc_can	Common_Cuckoo	Cuculus canorus	cuc_can	קוקיה אירופית	10	11	12	13	0	0	17	0	6	1	Common_Cuckoo		NT	0	Passerine/Near passerine	100-500
cuc_can	Unregulated development	cc2_gp4_60_without_weak_majority_without_agriculture__is_target_met	Severe climate change	Unregulated	medium	1	33	cuc_can	Common_Cuckoo	Cuculus canorus	cuc_can	קוקיה אירופית	10	11	12	13	0	0	17	0	6	1	Common_Cuckoo		NT	0	Passerine/Near passerine	100-500
cuc_can	Current distributions	cc2_gp8_60_without_weak_majority_without_agriculture__is_target_met	Severe climate change	Unregulated	high	1	33	cuc_can	Common_Cuckoo	Cuculus canorus	cuc_can	קוקיה אירופית	10	11	12	13	0	0	17	0	6	1	Common_Cuckoo		NT	0	Passerine/Near passerine	100-500
cuc_can	All scenarios	cc2_gp8_60_without_weak_majority_without_agriculture__is_target_met	Severe climate change	Unregulated	high	1	33	cuc_can	Common_Cuckoo	Cuculus canorus	cuc_can	קוקיה אירופית	10	11	12	13	0	0	17	0	6	1	Common_Cuckoo		NT	0	Passerine/Near passerine	100-500
cuc_can	Regulated development	cc2_gp8_60_without_weak_majority_without_agriculture__is_target_met	Severe climate change	Unregulated	high	1	33	cuc_can	Common_Cuckoo	Cuculus canorus	cuc_can	קוקיה אירופית	10	11	12	13	0	0	17	0	6	1	Common_Cuckoo		NT	0	Passerine/Near passerine	100-500
cuc_can	Unregulated development	cc2_gp8_60_without_weak_majority_without_agriculture__is_target_met	Severe climate change	Unregulated	high	1	33	cuc_can	Common_Cuckoo	Cuculus canorus	cuc_can	קוקיה אירופית	10	11	12	13	0	0	17	0	6	1	Common_Cuckoo		NT	0	Passerine/Near passerine	100-500
emb_cae	Current distributions	cc2_gapn_60_without_weak_majority_without_agriculture__is_target_met	Severe climate change	Unregulated	low	1	35	emb_cae	Cretzschmar's_Bunting	Emberiza caesia	emb_cae	גבתון אדום מקור	0	11	12	13	0	15	0	0	5	9999	Cretzschmars_Bunting		NT	0	Passerine/Near passerine	500-1000
emb_cae	All scenarios	cc2_gapn_60_without_weak_majority_without_agriculture__is_target_met	Severe climate change	Unregulated	low	1	35	emb_cae	Cretzschmar's_Bunting	Emberiza caesia	emb_cae	גבתון אדום מקור	0	11	12	13	0	15	0	0	5	9999	Cretzschmars_Bunting		NT	0	Passerine/Near passerine	500-1000
emb_cae	Regulated development	cc2_gapn_60_without_weak_majority_without_agriculture__is_target_met	Severe climate change	Unregulated	low	1	35	emb_cae	Cretzschmar's_Bunting	Emberiza caesia	emb_cae	גבתון אדום מקור	0	11	12	13	0	15	0	0	5	9999	Cretzschmars_Bunting		NT	0	Passerine/Near passerine	500-1000
emb_cae	Unregulated development	cc2_gapn_60_without_weak_majority_without_agriculture__is_target_met	Severe climate change	Unregulated	low	1	35	emb_cae	Cretzschmar's_Bunting	Emberiza caesia	emb_cae	גבתון אדום מקור	0	11	12	13	0	15	0	0	5	9999	Cretzschmars_Bunting		NT	0	Passerine/Near passerine	500-1000
emb_cae	Current distributions	cc2_gm4_60_without_weak_majority_without_agriculture__is_target_met	Severe climate change	Regulated	medium	1	35	emb_cae	Cretzschmar's_Bunting	Emberiza caesia	emb_cae	גבתון אדום מקור	0	11	12	13	0	15	0	0	5	9999	Cretzschmars_Bunting		NT	0	Passerine/Near passerine	500-1000
emb_cae	All scenarios	cc2_gm4_60_without_weak_majority_without_agriculture__is_target_met	Severe climate change	Regulated	medium	1	35	emb_cae	Cretzschmar's_Bunting	Emberiza caesia	emb_cae	גבתון אדום מקור	0	11	12	13	0	15	0	0	5	9999	Cretzschmars_Bunting		NT	0	Passerine/Near passerine	500-1000
emb_cae	Regulated development	cc2_gm4_60_without_weak_majority_without_agriculture__is_target_met	Severe climate change	Regulated	medium	1	35	emb_cae	Cretzschmar's_Bunting	Emberiza caesia	emb_cae	גבתון אדום מקור	0	11	12	13	0	15	0	0	5	9999	Cretzschmars_Bunting		NT	0	Passerine/Near passerine	500-1000
emb_cae	Unregulated development	cc2_gm4_60_without_weak_majority_without_agriculture__is_target_met	Severe climate change	Regulated	medium	1	35	emb_cae	Cretzschmar's_Bunting	Emberiza caesia	emb_cae	גבתון אדום מקור	0	11	12	13	0	15	0	0	5	9999	Cretzschmars_Bunting		NT	0	Passerine/Near passerine	500-1000
emb_cae	Current distributions	cc2_gm8_60_without_weak_majority_without_agriculture__is_target_met	Severe climate change	Regulated	high	1	35	emb_cae	Cretzschmar's_Bunting	Emberiza caesia	emb_cae	גבתון אדום מקור	0	11	12	13	0	15	0	0	5	9999	Cretzschmars_Bunting		NT	0	Passerine/Near passerine	500-1000
emb_cae	All scenarios	cc2_gm8_60_without_weak_majority_without_agriculture__is_target_met	Severe climate change	Regulated	high	1	35	emb_cae	Cretzschmar's_Bunting	Emberiza caesia	emb_cae	גבתון אדום מקור	0	11	12	13	0	15	0	0	5	9999	Cretzschmars_Bunting		NT	0	Passerine/Near passerine	500-1000
emb_cae	Regulated development	cc2_gm8_60_without_weak_majority_without_agriculture__is_target_met	Severe climate change	Regulated	high	1	35	emb_cae	Cretzschmar's_Bunting	Emberiza caesia	emb_cae	גבתון אדום מקור	0	11	12	13	0	15	0	0	5	9999	Cretzschmars_Bunting		NT	0	Passerine/Near passerine	500-1000
emb_cae	Unregulated development	cc2_gm8_60_without_weak_majority_without_agriculture__is_target_met	Severe climate change	Regulated	high	1	35	emb_cae	Cretzschmar's_Bunting	Emberiza caesia	emb_cae	גבתון אדום מקור	0	11	12	13	0	15	0	0	5	9999	Cretzschmars_Bunting		NT	0	Passerine/Near passerine	500-1000
emb_cae	Current distributions	cc2_gms_60_without_weak_majority_without_agriculture__is_target_met	Severe climate change	Regulated	low	1	35	emb_cae	Cretzschmar's_Bunting	Emberiza caesia	emb_cae	גבתון אדום מקור	0	11	12	13	0	15	0	0	5	9999	Cretzschmars_Bunting		NT	0	Passerine/Near passerine	500-1000
emb_cae	All scenarios	cc2_gms_60_without_weak_majority_without_agriculture__is_target_met	Severe climate change	Regulated	low	1	35	emb_cae	Cretzschmar's_Bunting	Emberiza caesia	emb_cae	גבתון אדום מקור	0	11	12	13	0	15	0	0	5	9999	Cretzschmars_Bunting		NT	0	Passerine/Near passerine	500-1000
emb_cae	Regulated development	cc2_gms_60_without_weak_majority_without_agriculture__is_target_met	Severe climate change	Regulated	low	1	35	emb_cae	Cretzschmar's_Bunting	Emberiza caesia	emb_cae	גבתון אדום מקור	0	11	12	13	0	15	0	0	5	9999	Cretzschmars_Bunting		NT	0	Passerine/Near passerine	500-1000
emb_cae	Unregulated development	cc2_gms_60_without_weak_majority_without_agriculture__is_target_met	Severe climate change	Regulated	low	1	35	emb_cae	Cretzschmar's_Bunting	Emberiza caesia	emb_cae	גבתון אדום מקור	0	11	12	13	0	15	0	0	5	9999	Cretzschmars_Bunting		NT	0	Passerine/Near passerine	500-1000
emb_cae	Current distributions	cc2_gp4_60_without_weak_majority_without_agriculture__is_target_met	Severe climate change	Unregulated	medium	1	35	emb_cae	Cretzschmar's_Bunting	Emberiza caesia	emb_cae	גבתון אדום מקור	0	11	12	13	0	15	0	0	5	9999	Cretzschmars_Bunting		NT	0	Passerine/Near passerine	500-1000
emb_cae	All scenarios	cc2_gp4_60_without_weak_majority_without_agriculture__is_target_met	Severe climate change	Unregulated	medium	1	35	emb_cae	Cretzschmar's_Bunting	Emberiza caesia	emb_cae	גבתון אדום מקור	0	11	12	13	0	15	0	0	5	9999	Cretzschmars_Bunting		NT	0	Passerine/Near passerine	500-1000
emb_cae	Regulated development	cc2_gp4_60_without_weak_majority_without_agriculture__is_target_met	Severe climate change	Unregulated	medium	1	35	emb_cae	Cretzschmar's_Bunting	Emberiza caesia	emb_cae	גבתון אדום מקור	0	11	12	13	0	15	0	0	5	9999	Cretzschmars_Bunting		NT	0	Passerine/Near passerine	500-1000
emb_cae	Unregulated development	cc2_gp4_60_without_weak_majority_without_agriculture__is_target_met	Severe climate change	Unregulated	medium	1	35	emb_cae	Cretzschmar's_Bunting	Emberiza caesia	emb_cae	גבתון אדום מקור	0	11	12	13	0	15	0	0	5	9999	Cretzschmars_Bunting		NT	0	Passerine/Near passerine	500-1000
emb_cae	Current distributions	cc2_gp8_60_without_weak_majority_without_agriculture__is_target_met	Severe climate change	Unregulated	high	1	35	emb_cae	Cretzschmar's_Bunting	Emberiza caesia	emb_cae	גבתון אדום מקור	0	11	12	13	0	15	0	0	5	9999	Cretzschmars_Bunting		NT	0	Passerine/Near passerine	500-1000
emb_cae	All scenarios	cc2_gp8_60_without_weak_majority_without_agriculture__is_target_met	Severe climate change	Unregulated	high	1	35	emb_cae	Cretzschmar's_Bunting	Emberiza caesia	emb_cae	גבתון אדום מקור	0	11	12	13	0	15	0	0	5	9999	Cretzschmars_Bunting		NT	0	Passerine/Near passerine	500-1000
emb_cae	Regulated development	cc2_gp8_60_without_weak_majority_without_agriculture__is_target_met	Severe climate change	Unregulated	high	1	35	emb_cae	Cretzschmar's_Bunting	Emberiza caesia	emb_cae	גבתון אדום מקור	0	11	12	13	0	15	0	0	5	9999	Cretzschmars_Bunting		NT	0	Passerine/Near passerine	500-1000
emb_cae	Unregulated development	cc2_gp8_60_without_weak_majority_without_agriculture__is_target_met	Severe climate change	Unregulated	high	1	35	emb_cae	Cretzschmar's_Bunting	Emberiza caesia	emb_cae	גבתון אדום מקור	0	11	12	13	0	15	0	0	5	9999	Cretzschmars_Bunting		NT	0	Passerine/Near passerine	500-1000
emb_mel	Current distributions	cc2_gapn_60_without_weak_majority_without_agriculture__is_target_met	Severe climate change	Unregulated	low	1	36	emb_mel	Black_headed_Bunting	Emberiza melanocephala	emb_mel	גבתון שחור ראש	0	11	12	13	14	0	0	0	5	9999	Black_headed_Bunting	1	VU	1	Passerine/Near passerine	1000-2500
emb_mel	All scenarios	cc2_gapn_60_without_weak_majority_without_agriculture__is_target_met	Severe climate change	Unregulated	low	1	36	emb_mel	Black_headed_Bunting	Emberiza melanocephala	emb_mel	גבתון שחור ראש	0	11	12	13	14	0	0	0	5	9999	Black_headed_Bunting	1	VU	1	Passerine/Near passerine	1000-2500
emb_mel	Regulated development	cc2_gapn_60_without_weak_majority_without_agriculture__is_target_met	Severe climate change	Unregulated	low	1	36	emb_mel	Black_headed_Bunting	Emberiza melanocephala	emb_mel	גבתון שחור ראש	0	11	12	13	14	0	0	0	5	9999	Black_headed_Bunting	1	VU	1	Passerine/Near passerine	1000-2500
emb_mel	Unregulated development	cc2_gapn_60_without_weak_majority_without_agriculture__is_target_met	Severe climate change	Unregulated	low	1	36	emb_mel	Black_headed_Bunting	Emberiza melanocephala	emb_mel	גבתון שחור ראש	0	11	12	13	14	0	0	0	5	9999	Black_headed_Bunting	1	VU	1	Passerine/Near passerine	1000-2500
emb_mel	Current distributions	cc2_gm4_60_without_weak_majority_without_agriculture__is_target_met	Severe climate change	Regulated	medium	1	36	emb_mel	Black_headed_Bunting	Emberiza melanocephala	emb_mel	גבתון שחור ראש	0	11	12	13	14	0	0	0	5	9999	Black_headed_Bunting	1	VU	1	Passerine/Near passerine	1000-2500
emb_mel	All scenarios	cc2_gm4_60_without_weak_majority_without_agriculture__is_target_met	Severe climate change	Regulated	medium	1	36	emb_mel	Black_headed_Bunting	Emberiza melanocephala	emb_mel	גבתון שחור ראש	0	11	12	13	14	0	0	0	5	9999	Black_headed_Bunting	1	VU	1	Passerine/Near passerine	1000-2500
emb_mel	Regulated development	cc2_gm4_60_without_weak_majority_without_agriculture__is_target_met	Severe climate change	Regulated	medium	1	36	emb_mel	Black_headed_Bunting	Emberiza melanocephala	emb_mel	גבתון שחור ראש	0	11	12	13	14	0	0	0	5	9999	Black_headed_Bunting	1	VU	1	Passerine/Near passerine	1000-2500
emb_mel	Unregulated development	cc2_gm4_60_without_weak_majority_without_agriculture__is_target_met	Severe climate change	Regulated	medium	1	36	emb_mel	Black_headed_Bunting	Emberiza melanocephala	emb_mel	גבתון שחור ראש	0	11	12	13	14	0	0	0	5	9999	Black_headed_Bunting	1	VU	1	Passerine/Near passerine	1000-2500
emb_mel	Current distributions	cc2_gm8_60_without_weak_majority_without_agriculture__is_target_met	Severe climate change	Regulated	high	1	36	emb_mel	Black_headed_Bunting	Emberiza melanocephala	emb_mel	גבתון שחור ראש	0	11	12	13	14	0	0	0	5	9999	Black_headed_Bunting	1	VU	1	Passerine/Near passerine	1000-2500
emb_mel	All scenarios	cc2_gm8_60_without_weak_majority_without_agriculture__is_target_met	Severe climate change	Regulated	high	1	36	emb_mel	Black_headed_Bunting	Emberiza melanocephala	emb_mel	גבתון שחור ראש	0	11	12	13	14	0	0	0	5	9999	Black_headed_Bunting	1	VU	1	Passerine/Near passerine	1000-2500
emb_mel	Regulated development	cc2_gm8_60_without_weak_majority_without_agriculture__is_target_met	Severe climate change	Regulated	high	1	36	emb_mel	Black_headed_Bunting	Emberiza melanocephala	emb_mel	גבתון שחור ראש	0	11	12	13	14	0	0	0	5	9999	Black_headed_Bunting	1	VU	1	Passerine/Near passerine	1000-2500
emb_mel	Unregulated development	cc2_gm8_60_without_weak_majority_without_agriculture__is_target_met	Severe climate change	Regulated	high	1	36	emb_mel	Black_headed_Bunting	Emberiza melanocephala	emb_mel	גבתון שחור ראש	0	11	12	13	14	0	0	0	5	9999	Black_headed_Bunting	1	VU	1	Passerine/Near passerine	1000-2500
emb_mel	Current distributions	cc2_gms_60_without_weak_majority_without_agriculture__is_target_met	Severe climate change	Regulated	low	1	36	emb_mel	Black_headed_Bunting	Emberiza melanocephala	emb_mel	גבתון שחור ראש	0	11	12	13	14	0	0	0	5	9999	Black_headed_Bunting	1	VU	1	Passerine/Near passerine	1000-2500
emb_mel	All scenarios	cc2_gms_60_without_weak_majority_without_agriculture__is_target_met	Severe climate change	Regulated	low	1	36	emb_mel	Black_headed_Bunting	Emberiza melanocephala	emb_mel	גבתון שחור ראש	0	11	12	13	14	0	0	0	5	9999	Black_headed_Bunting	1	VU	1	Passerine/Near passerine	1000-2500
emb_mel	Regulated development	cc2_gms_60_without_weak_majority_without_agriculture__is_target_met	Severe climate change	Regulated	low	1	36	emb_mel	Black_headed_Bunting	Emberiza melanocephala	emb_mel	גבתון שחור ראש	0	11	12	13	14	0	0	0	5	9999	Black_headed_Bunting	1	VU	1	Passerine/Near passerine	1000-2500
emb_mel	Unregulated development	cc2_gms_60_without_weak_majority_without_agriculture__is_target_met	Severe climate change	Regulated	low	1	36	emb_mel	Black_headed_Bunting	Emberiza melanocephala	emb_mel	גבתון שחור ראש	0	11	12	13	14	0	0	0	5	9999	Black_headed_Bunting	1	VU	1	Passerine/Near passerine	1000-2500
emb_mel	Current distributions	cc2_gp4_60_without_weak_majority_without_agriculture__is_target_met	Severe climate change	Unregulated	medium	1	36	emb_mel	Black_headed_Bunting	Emberiza melanocephala	emb_mel	גבתון שחור ראש	0	11	12	13	14	0	0	0	5	9999	Black_headed_Bunting	1	VU	1	Passerine/Near passerine	1000-2500
emb_mel	All scenarios	cc2_gp4_60_without_weak_majority_without_agriculture__is_target_met	Severe climate change	Unregulated	medium	1	36	emb_mel	Black_headed_Bunting	Emberiza melanocephala	emb_mel	גבתון שחור ראש	0	11	12	13	14	0	0	0	5	9999	Black_headed_Bunting	1	VU	1	Passerine/Near passerine	1000-2500
emb_mel	Regulated development	cc2_gp4_60_without_weak_majority_without_agriculture__is_target_met	Severe climate change	Unregulated	medium	1	36	emb_mel	Black_headed_Bunting	Emberiza melanocephala	emb_mel	גבתון שחור ראש	0	11	12	13	14	0	0	0	5	9999	Black_headed_Bunting	1	VU	1	Passerine/Near passerine	1000-2500
emb_mel	Unregulated development	cc2_gp4_60_without_weak_majority_without_agriculture__is_target_met	Severe climate change	Unregulated	medium	1	36	emb_mel	Black_headed_Bunting	Emberiza melanocephala	emb_mel	גבתון שחור ראש	0	11	12	13	14	0	0	0	5	9999	Black_headed_Bunting	1	VU	1	Passerine/Near passerine	1000-2500
emb_mel	Current distributions	cc2_gp8_60_without_weak_majority_without_agriculture__is_target_met	Severe climate change	Unregulated	high	1	36	emb_mel	Black_headed_Bunting	Emberiza melanocephala	emb_mel	גבתון שחור ראש	0	11	12	13	14	0	0	0	5	9999	Black_headed_Bunting	1	VU	1	Passerine/Near passerine	1000-2500
emb_mel	All scenarios	cc2_gp8_60_without_weak_majority_without_agriculture__is_target_met	Severe climate change	Unregulated	high	1	36	emb_mel	Black_headed_Bunting	Emberiza melanocephala	emb_mel	גבתון שחור ראש	0	11	12	13	14	0	0	0	5	9999	Black_headed_Bunting	1	VU	1	Passerine/Near passerine	1000-2500
emb_mel	Regulated development	cc2_gp8_60_without_weak_majority_without_agriculture__is_target_met	Severe climate change	Unregulated	high	1	36	emb_mel	Black_headed_Bunting	Emberiza melanocephala	emb_mel	גבתון שחור ראש	0	11	12	13	14	0	0	0	5	9999	Black_headed_Bunting	1	VU	1	Passerine/Near passerine	1000-2500
emb_mel	Unregulated development	cc2_gp8_60_without_weak_majority_without_agriculture__is_target_met	Severe climate change	Unregulated	high	1	36	emb_mel	Black_headed_Bunting	Emberiza melanocephala	emb_mel	גבתון שחור ראש	0	11	12	13	14	0	0	0	5	9999	Black_headed_Bunting	1	VU	1	Passerine/Near passerine	1000-2500
fal_sub	Current distributions	cc2_gapn_60_without_weak_majority_without_agriculture__is_target_met	Severe climate change	Unregulated	low	1	37	fal_sub	Eurasian_Hobby	Falco subbuteo	fal_sub	בז עצים	0	0	0	13	0	15	0	0	3	9999	Eurasian_Hobby		NT	0	Owl/Raptor	1000-2500
fal_sub	All scenarios	cc2_gapn_60_without_weak_majority_without_agriculture__is_target_met	Severe climate change	Unregulated	low	1	37	fal_sub	Eurasian_Hobby	Falco subbuteo	fal_sub	בז עצים	0	0	0	13	0	15	0	0	3	9999	Eurasian_Hobby		NT	0	Owl/Raptor	1000-2500
fal_sub	Regulated development	cc2_gapn_60_without_weak_majority_without_agriculture__is_target_met	Severe climate change	Unregulated	low	1	37	fal_sub	Eurasian_Hobby	Falco subbuteo	fal_sub	בז עצים	0	0	0	13	0	15	0	0	3	9999	Eurasian_Hobby		NT	0	Owl/Raptor	1000-2500
fal_sub	Unregulated development	cc2_gapn_60_without_weak_majority_without_agriculture__is_target_met	Severe climate change	Unregulated	low	1	37	fal_sub	Eurasian_Hobby	Falco subbuteo	fal_sub	בז עצים	0	0	0	13	0	15	0	0	3	9999	Eurasian_Hobby		NT	0	Owl/Raptor	1000-2500
fal_sub	Current distributions	cc2_gm4_60_without_weak_majority_without_agriculture__is_target_met	Severe climate change	Regulated	medium	1	37	fal_sub	Eurasian_Hobby	Falco subbuteo	fal_sub	בז עצים	0	0	0	13	0	15	0	0	3	9999	Eurasian_Hobby		NT	0	Owl/Raptor	1000-2500
fal_sub	All scenarios	cc2_gm4_60_without_weak_majority_without_agriculture__is_target_met	Severe climate change	Regulated	medium	1	37	fal_sub	Eurasian_Hobby	Falco subbuteo	fal_sub	בז עצים	0	0	0	13	0	15	0	0	3	9999	Eurasian_Hobby		NT	0	Owl/Raptor	1000-2500
fal_sub	Regulated development	cc2_gm4_60_without_weak_majority_without_agriculture__is_target_met	Severe climate change	Regulated	medium	1	37	fal_sub	Eurasian_Hobby	Falco subbuteo	fal_sub	בז עצים	0	0	0	13	0	15	0	0	3	9999	Eurasian_Hobby		NT	0	Owl/Raptor	1000-2500
fal_sub	Unregulated development	cc2_gm4_60_without_weak_majority_without_agriculture__is_target_met	Severe climate change	Regulated	medium	1	37	fal_sub	Eurasian_Hobby	Falco subbuteo	fal_sub	בז עצים	0	0	0	13	0	15	0	0	3	9999	Eurasian_Hobby		NT	0	Owl/Raptor	1000-2500
fal_sub	Current distributions	cc2_gm8_60_without_weak_majority_without_agriculture__is_target_met	Severe climate change	Regulated	high	1	37	fal_sub	Eurasian_Hobby	Falco subbuteo	fal_sub	בז עצים	0	0	0	13	0	15	0	0	3	9999	Eurasian_Hobby		NT	0	Owl/Raptor	1000-2500
fal_sub	All scenarios	cc2_gm8_60_without_weak_majority_without_agriculture__is_target_met	Severe climate change	Regulated	high	1	37	fal_sub	Eurasian_Hobby	Falco subbuteo	fal_sub	בז עצים	0	0	0	13	0	15	0	0	3	9999	Eurasian_Hobby		NT	0	Owl/Raptor	1000-2500
fal_sub	Regulated development	cc2_gm8_60_without_weak_majority_without_agriculture__is_target_met	Severe climate change	Regulated	high	1	37	fal_sub	Eurasian_Hobby	Falco subbuteo	fal_sub	בז עצים	0	0	0	13	0	15	0	0	3	9999	Eurasian_Hobby		NT	0	Owl/Raptor	1000-2500
fal_sub	Unregulated development	cc2_gm8_60_without_weak_majority_without_agriculture__is_target_met	Severe climate change	Regulated	high	1	37	fal_sub	Eurasian_Hobby	Falco subbuteo	fal_sub	בז עצים	0	0	0	13	0	15	0	0	3	9999	Eurasian_Hobby		NT	0	Owl/Raptor	1000-2500
fal_sub	Current distributions	cc2_gms_60_without_weak_majority_without_agriculture__is_target_met	Severe climate change	Regulated	low	1	37	fal_sub	Eurasian_Hobby	Falco subbuteo	fal_sub	בז עצים	0	0	0	13	0	15	0	0	3	9999	Eurasian_Hobby		NT	0	Owl/Raptor	1000-2500
fal_sub	All scenarios	cc2_gms_60_without_weak_majority_without_agriculture__is_target_met	Severe climate change	Regulated	low	1	37	fal_sub	Eurasian_Hobby	Falco subbuteo	fal_sub	בז עצים	0	0	0	13	0	15	0	0	3	9999	Eurasian_Hobby		NT	0	Owl/Raptor	1000-2500
fal_sub	Regulated development	cc2_gms_60_without_weak_majority_without_agriculture__is_target_met	Severe climate change	Regulated	low	1	37	fal_sub	Eurasian_Hobby	Falco subbuteo	fal_sub	בז עצים	0	0	0	13	0	15	0	0	3	9999	Eurasian_Hobby		NT	0	Owl/Raptor	1000-2500
fal_sub	Unregulated development	cc2_gms_60_without_weak_majority_without_agriculture__is_target_met	Severe climate change	Regulated	low	1	37	fal_sub	Eurasian_Hobby	Falco subbuteo	fal_sub	בז עצים	0	0	0	13	0	15	0	0	3	9999	Eurasian_Hobby		NT	0	Owl/Raptor	1000-2500
fal_sub	Current distributions	cc2_gp4_60_without_weak_majority_without_agriculture__is_target_met	Severe climate change	Unregulated	medium	1	37	fal_sub	Eurasian_Hobby	Falco subbuteo	fal_sub	בז עצים	0	0	0	13	0	15	0	0	3	9999	Eurasian_Hobby		NT	0	Owl/Raptor	1000-2500
fal_sub	All scenarios	cc2_gp4_60_without_weak_majority_without_agriculture__is_target_met	Severe climate change	Unregulated	medium	1	37	fal_sub	Eurasian_Hobby	Falco subbuteo	fal_sub	בז עצים	0	0	0	13	0	15	0	0	3	9999	Eurasian_Hobby		NT	0	Owl/Raptor	1000-2500
fal_sub	Regulated development	cc2_gp4_60_without_weak_majority_without_agriculture__is_target_met	Severe climate change	Unregulated	medium	1	37	fal_sub	Eurasian_Hobby	Falco subbuteo	fal_sub	בז עצים	0	0	0	13	0	15	0	0	3	9999	Eurasian_Hobby		NT	0	Owl/Raptor	1000-2500
fal_sub	Unregulated development	cc2_gp4_60_without_weak_majority_without_agriculture__is_target_met	Severe climate change	Unregulated	medium	1	37	fal_sub	Eurasian_Hobby	Falco subbuteo	fal_sub	בז עצים	0	0	0	13	0	15	0	0	3	9999	Eurasian_Hobby		NT	0	Owl/Raptor	1000-2500
fal_sub	Current distributions	cc2_gp8_60_without_weak_majority_without_agriculture__is_target_met	Severe climate change	Unregulated	high	1	37	fal_sub	Eurasian_Hobby	Falco subbuteo	fal_sub	בז עצים	0	0	0	13	0	15	0	0	3	9999	Eurasian_Hobby		NT	0	Owl/Raptor	1000-2500
fal_sub	All scenarios	cc2_gp8_60_without_weak_majority_without_agriculture__is_target_met	Severe climate change	Unregulated	high	1	37	fal_sub	Eurasian_Hobby	Falco subbuteo	fal_sub	בז עצים	0	0	0	13	0	15	0	0	3	9999	Eurasian_Hobby		NT	0	Owl/Raptor	1000-2500
fal_sub	Regulated development	cc2_gp8_60_without_weak_majority_without_agriculture__is_target_met	Severe climate change	Unregulated	high	1	37	fal_sub	Eurasian_Hobby	Falco subbuteo	fal_sub	בז עצים	0	0	0	13	0	15	0	0	3	9999	Eurasian_Hobby		NT	0	Owl/Raptor	1000-2500
fal_sub	Unregulated development	cc2_gp8_60_without_weak_majority_without_agriculture__is_target_met	Severe climate change	Unregulated	high	1	37	fal_sub	Eurasian_Hobby	Falco subbuteo	fal_sub	בז עצים	0	0	0	13	0	15	0	0	3	9999	Eurasian_Hobby		NT	0	Owl/Raptor	1000-2500
fra_fra	Current distributions	cc2_gapn_60_without_weak_majority_without_agriculture__is_target_met	Severe climate change	Unregulated	low	0	38	fra_fra	Black_Francolin	Francolinus francolinus	fra_fra	פרנקולין	0	11	0	0	0	0	0	0	2	9999	Black_Francolin	1	VU	1	Partridge	500-1000
fra_fra	All scenarios	cc2_gapn_60_without_weak_majority_without_agriculture__is_target_met	Severe climate change	Unregulated	low	0	38	fra_fra	Black_Francolin	Francolinus francolinus	fra_fra	פרנקולין	0	11	0	0	0	0	0	0	2	9999	Black_Francolin	1	VU	1	Partridge	500-1000
fra_fra	Regulated development	cc2_gapn_60_without_weak_majority_without_agriculture__is_target_met	Severe climate change	Unregulated	low	0	38	fra_fra	Black_Francolin	Francolinus francolinus	fra_fra	פרנקולין	0	11	0	0	0	0	0	0	2	9999	Black_Francolin	1	VU	1	Partridge	500-1000
fra_fra	Unregulated development	cc2_gapn_60_without_weak_majority_without_agriculture__is_target_met	Severe climate change	Unregulated	low	0	38	fra_fra	Black_Francolin	Francolinus francolinus	fra_fra	פרנקולין	0	11	0	0	0	0	0	0	2	9999	Black_Francolin	1	VU	1	Partridge	500-1000
fra_fra	Current distributions	cc2_gm4_60_without_weak_majority_without_agriculture__is_target_met	Severe climate change	Regulated	medium	0	38	fra_fra	Black_Francolin	Francolinus francolinus	fra_fra	פרנקולין	0	11	0	0	0	0	0	0	2	9999	Black_Francolin	1	VU	1	Partridge	500-1000
fra_fra	All scenarios	cc2_gm4_60_without_weak_majority_without_agriculture__is_target_met	Severe climate change	Regulated	medium	0	38	fra_fra	Black_Francolin	Francolinus francolinus	fra_fra	פרנקולין	0	11	0	0	0	0	0	0	2	9999	Black_Francolin	1	VU	1	Partridge	500-1000
fra_fra	Regulated development	cc2_gm4_60_without_weak_majority_without_agriculture__is_target_met	Severe climate change	Regulated	medium	0	38	fra_fra	Black_Francolin	Francolinus francolinus	fra_fra	פרנקולין	0	11	0	0	0	0	0	0	2	9999	Black_Francolin	1	VU	1	Partridge	500-1000
fra_fra	Unregulated development	cc2_gm4_60_without_weak_majority_without_agriculture__is_target_met	Severe climate change	Regulated	medium	0	38	fra_fra	Black_Francolin	Francolinus francolinus	fra_fra	פרנקולין	0	11	0	0	0	0	0	0	2	9999	Black_Francolin	1	VU	1	Partridge	500-1000
fra_fra	Current distributions	cc2_gm8_60_without_weak_majority_without_agriculture__is_target_met	Severe climate change	Regulated	high	0	38	fra_fra	Black_Francolin	Francolinus francolinus	fra_fra	פרנקולין	0	11	0	0	0	0	0	0	2	9999	Black_Francolin	1	VU	1	Partridge	500-1000
fra_fra	All scenarios	cc2_gm8_60_without_weak_majority_without_agriculture__is_target_met	Severe climate change	Regulated	high	0	38	fra_fra	Black_Francolin	Francolinus francolinus	fra_fra	פרנקולין	0	11	0	0	0	0	0	0	2	9999	Black_Francolin	1	VU	1	Partridge	500-1000
fra_fra	Regulated development	cc2_gm8_60_without_weak_majority_without_agriculture__is_target_met	Severe climate change	Regulated	high	0	38	fra_fra	Black_Francolin	Francolinus francolinus	fra_fra	פרנקולין	0	11	0	0	0	0	0	0	2	9999	Black_Francolin	1	VU	1	Partridge	500-1000
fra_fra	Unregulated development	cc2_gm8_60_without_weak_majority_without_agriculture__is_target_met	Severe climate change	Regulated	high	0	38	fra_fra	Black_Francolin	Francolinus francolinus	fra_fra	פרנקולין	0	11	0	0	0	0	0	0	2	9999	Black_Francolin	1	VU	1	Partridge	500-1000
fra_fra	Current distributions	cc2_gms_60_without_weak_majority_without_agriculture__is_target_met	Severe climate change	Regulated	low	0	38	fra_fra	Black_Francolin	Francolinus francolinus	fra_fra	פרנקולין	0	11	0	0	0	0	0	0	2	9999	Black_Francolin	1	VU	1	Partridge	500-1000
fra_fra	All scenarios	cc2_gms_60_without_weak_majority_without_agriculture__is_target_met	Severe climate change	Regulated	low	0	38	fra_fra	Black_Francolin	Francolinus francolinus	fra_fra	פרנקולין	0	11	0	0	0	0	0	0	2	9999	Black_Francolin	1	VU	1	Partridge	500-1000
fra_fra	Regulated development	cc2_gms_60_without_weak_majority_without_agriculture__is_target_met	Severe climate change	Regulated	low	0	38	fra_fra	Black_Francolin	Francolinus francolinus	fra_fra	פרנקולין	0	11	0	0	0	0	0	0	2	9999	Black_Francolin	1	VU	1	Partridge	500-1000
fra_fra	Unregulated development	cc2_gms_60_without_weak_majority_without_agriculture__is_target_met	Severe climate change	Regulated	low	0	38	fra_fra	Black_Francolin	Francolinus francolinus	fra_fra	פרנקולין	0	11	0	0	0	0	0	0	2	9999	Black_Francolin	1	VU	1	Partridge	500-1000
fra_fra	Current distributions	cc2_gp4_60_without_weak_majority_without_agriculture__is_target_met	Severe climate change	Unregulated	medium	0	38	fra_fra	Black_Francolin	Francolinus francolinus	fra_fra	פרנקולין	0	11	0	0	0	0	0	0	2	9999	Black_Francolin	1	VU	1	Partridge	500-1000
fra_fra	All scenarios	cc2_gp4_60_without_weak_majority_without_agriculture__is_target_met	Severe climate change	Unregulated	medium	0	38	fra_fra	Black_Francolin	Francolinus francolinus	fra_fra	פרנקולין	0	11	0	0	0	0	0	0	2	9999	Black_Francolin	1	VU	1	Partridge	500-1000
fra_fra	Regulated development	cc2_gp4_60_without_weak_majority_without_agriculture__is_target_met	Severe climate change	Unregulated	medium	0	38	fra_fra	Black_Francolin	Francolinus francolinus	fra_fra	פרנקולין	0	11	0	0	0	0	0	0	2	9999	Black_Francolin	1	VU	1	Partridge	500-1000
fra_fra	Unregulated development	cc2_gp4_60_without_weak_majority_without_agriculture__is_target_met	Severe climate change	Unregulated	medium	0	38	fra_fra	Black_Francolin	Francolinus francolinus	fra_fra	פרנקולין	0	11	0	0	0	0	0	0	2	9999	Black_Francolin	1	VU	1	Partridge	500-1000
fra_fra	Current distributions	cc2_gp8_60_without_weak_majority_without_agriculture__is_target_met	Severe climate change	Unregulated	high	0	38	fra_fra	Black_Francolin	Francolinus francolinus	fra_fra	פרנקולין	0	11	0	0	0	0	0	0	2	9999	Black_Francolin	1	VU	1	Partridge	500-1000
fra_fra	All scenarios	cc2_gp8_60_without_weak_majority_without_agriculture__is_target_met	Severe climate change	Unregulated	high	0	38	fra_fra	Black_Francolin	Francolinus francolinus	fra_fra	פרנקולין	0	11	0	0	0	0	0	0	2	9999	Black_Francolin	1	VU	1	Partridge	500-1000
fra_fra	Regulated development	cc2_gp8_60_without_weak_majority_without_agriculture__is_target_met	Severe climate change	Unregulated	high	0	38	fra_fra	Black_Francolin	Francolinus francolinus	fra_fra	פרנקולין	0	11	0	0	0	0	0	0	2	9999	Black_Francolin	1	VU	1	Partridge	500-1000
fra_fra	Unregulated development	cc2_gp8_60_without_weak_majority_without_agriculture__is_target_met	Severe climate change	Unregulated	high	0	38	fra_fra	Black_Francolin	Francolinus francolinus	fra_fra	פרנקולין	0	11	0	0	0	0	0	0	2	9999	Black_Francolin	1	VU	1	Partridge	500-1000
gal_cri	Current distributions	cc2_gapn_60_without_weak_majority_without_agriculture__is_target_met	Severe climate change	Unregulated	low	1	41	gal_cri	Crested_Lark	Galerida cristata	gal_cri	עפרוני מצויץ	10	11	12	13	0	15	0	0	7	9999	Crested_Lark		NT	0	Passerine/Near passerine	2500-5000
gal_cri	All scenarios	cc2_gapn_60_without_weak_majority_without_agriculture__is_target_met	Severe climate change	Unregulated	low	1	41	gal_cri	Crested_Lark	Galerida cristata	gal_cri	עפרוני מצויץ	10	11	12	13	0	15	0	0	7	9999	Crested_Lark		NT	0	Passerine/Near passerine	2500-5000
gal_cri	Regulated development	cc2_gapn_60_without_weak_majority_without_agriculture__is_target_met	Severe climate change	Unregulated	low	1	41	gal_cri	Crested_Lark	Galerida cristata	gal_cri	עפרוני מצויץ	10	11	12	13	0	15	0	0	7	9999	Crested_Lark		NT	0	Passerine/Near passerine	2500-5000
gal_cri	Unregulated development	cc2_gapn_60_without_weak_majority_without_agriculture__is_target_met	Severe climate change	Unregulated	low	1	41	gal_cri	Crested_Lark	Galerida cristata	gal_cri	עפרוני מצויץ	10	11	12	13	0	15	0	0	7	9999	Crested_Lark		NT	0	Passerine/Near passerine	2500-5000
gal_cri	Current distributions	cc2_gm4_60_without_weak_majority_without_agriculture__is_target_met	Severe climate change	Regulated	medium	1	41	gal_cri	Crested_Lark	Galerida cristata	gal_cri	עפרוני מצויץ	10	11	12	13	0	15	0	0	7	9999	Crested_Lark		NT	0	Passerine/Near passerine	2500-5000
gal_cri	All scenarios	cc2_gm4_60_without_weak_majority_without_agriculture__is_target_met	Severe climate change	Regulated	medium	1	41	gal_cri	Crested_Lark	Galerida cristata	gal_cri	עפרוני מצויץ	10	11	12	13	0	15	0	0	7	9999	Crested_Lark		NT	0	Passerine/Near passerine	2500-5000
gal_cri	Regulated development	cc2_gm4_60_without_weak_majority_without_agriculture__is_target_met	Severe climate change	Regulated	medium	1	41	gal_cri	Crested_Lark	Galerida cristata	gal_cri	עפרוני מצויץ	10	11	12	13	0	15	0	0	7	9999	Crested_Lark		NT	0	Passerine/Near passerine	2500-5000
gal_cri	Unregulated development	cc2_gm4_60_without_weak_majority_without_agriculture__is_target_met	Severe climate change	Regulated	medium	1	41	gal_cri	Crested_Lark	Galerida cristata	gal_cri	עפרוני מצויץ	10	11	12	13	0	15	0	0	7	9999	Crested_Lark		NT	0	Passerine/Near passerine	2500-5000
gal_cri	Current distributions	cc2_gm8_60_without_weak_majority_without_agriculture__is_target_met	Severe climate change	Regulated	high	1	41	gal_cri	Crested_Lark	Galerida cristata	gal_cri	עפרוני מצויץ	10	11	12	13	0	15	0	0	7	9999	Crested_Lark		NT	0	Passerine/Near passerine	2500-5000
gal_cri	All scenarios	cc2_gm8_60_without_weak_majority_without_agriculture__is_target_met	Severe climate change	Regulated	high	1	41	gal_cri	Crested_Lark	Galerida cristata	gal_cri	עפרוני מצויץ	10	11	12	13	0	15	0	0	7	9999	Crested_Lark		NT	0	Passerine/Near passerine	2500-5000
gal_cri	Regulated development	cc2_gm8_60_without_weak_majority_without_agriculture__is_target_met	Severe climate change	Regulated	high	1	41	gal_cri	Crested_Lark	Galerida cristata	gal_cri	עפרוני מצויץ	10	11	12	13	0	15	0	0	7	9999	Crested_Lark		NT	0	Passerine/Near passerine	2500-5000
gal_cri	Unregulated development	cc2_gm8_60_without_weak_majority_without_agriculture__is_target_met	Severe climate change	Regulated	high	1	41	gal_cri	Crested_Lark	Galerida cristata	gal_cri	עפרוני מצויץ	10	11	12	13	0	15	0	0	7	9999	Crested_Lark		NT	0	Passerine/Near passerine	2500-5000
gal_cri	Current distributions	cc2_gms_60_without_weak_majority_without_agriculture__is_target_met	Severe climate change	Regulated	low	1	41	gal_cri	Crested_Lark	Galerida cristata	gal_cri	עפרוני מצויץ	10	11	12	13	0	15	0	0	7	9999	Crested_Lark		NT	0	Passerine/Near passerine	2500-5000
gal_cri	All scenarios	cc2_gms_60_without_weak_majority_without_agriculture__is_target_met	Severe climate change	Regulated	low	1	41	gal_cri	Crested_Lark	Galerida cristata	gal_cri	עפרוני מצויץ	10	11	12	13	0	15	0	0	7	9999	Crested_Lark		NT	0	Passerine/Near passerine	2500-5000
gal_cri	Regulated development	cc2_gms_60_without_weak_majority_without_agriculture__is_target_met	Severe climate change	Regulated	low	1	41	gal_cri	Crested_Lark	Galerida cristata	gal_cri	עפרוני מצויץ	10	11	12	13	0	15	0	0	7	9999	Crested_Lark		NT	0	Passerine/Near passerine	2500-5000
gal_cri	Unregulated development	cc2_gms_60_without_weak_majority_without_agriculture__is_target_met	Severe climate change	Regulated	low	1	41	gal_cri	Crested_Lark	Galerida cristata	gal_cri	עפרוני מצויץ	10	11	12	13	0	15	0	0	7	9999	Crested_Lark		NT	0	Passerine/Near passerine	2500-5000
gal_cri	Current distributions	cc2_gp4_60_without_weak_majority_without_agriculture__is_target_met	Severe climate change	Unregulated	medium	1	41	gal_cri	Crested_Lark	Galerida cristata	gal_cri	עפרוני מצויץ	10	11	12	13	0	15	0	0	7	9999	Crested_Lark		NT	0	Passerine/Near passerine	2500-5000
gal_cri	All scenarios	cc2_gp4_60_without_weak_majority_without_agriculture__is_target_met	Severe climate change	Unregulated	medium	1	41	gal_cri	Crested_Lark	Galerida cristata	gal_cri	עפרוני מצויץ	10	11	12	13	0	15	0	0	7	9999	Crested_Lark		NT	0	Passerine/Near passerine	2500-5000
gal_cri	Regulated development	cc2_gp4_60_without_weak_majority_without_agriculture__is_target_met	Severe climate change	Unregulated	medium	1	41	gal_cri	Crested_Lark	Galerida cristata	gal_cri	עפרוני מצויץ	10	11	12	13	0	15	0	0	7	9999	Crested_Lark		NT	0	Passerine/Near passerine	2500-5000
gal_cri	Unregulated development	cc2_gp4_60_without_weak_majority_without_agriculture__is_target_met	Severe climate change	Unregulated	medium	1	41	gal_cri	Crested_Lark	Galerida cristata	gal_cri	עפרוני מצויץ	10	11	12	13	0	15	0	0	7	9999	Crested_Lark		NT	0	Passerine/Near passerine	2500-5000
gal_cri	Current distributions	cc2_gp8_60_without_weak_majority_without_agriculture__is_target_met	Severe climate change	Unregulated	high	1	41	gal_cri	Crested_Lark	Galerida cristata	gal_cri	עפרוני מצויץ	10	11	12	13	0	15	0	0	7	9999	Crested_Lark		NT	0	Passerine/Near passerine	2500-5000
gal_cri	All scenarios	cc2_gp8_60_without_weak_majority_without_agriculture__is_target_met	Severe climate change	Unregulated	high	1	41	gal_cri	Crested_Lark	Galerida cristata	gal_cri	עפרוני מצויץ	10	11	12	13	0	15	0	0	7	9999	Crested_Lark		NT	0	Passerine/Near passerine	2500-5000
gal_cri	Regulated development	cc2_gp8_60_without_weak_majority_without_agriculture__is_target_met	Severe climate change	Unregulated	high	1	41	gal_cri	Crested_Lark	Galerida cristata	gal_cri	עפרוני מצויץ	10	11	12	13	0	15	0	0	7	9999	Crested_Lark		NT	0	Passerine/Near passerine	2500-5000
gal_cri	Unregulated development	cc2_gp8_60_without_weak_majority_without_agriculture__is_target_met	Severe climate change	Unregulated	high	1	41	gal_cri	Crested_Lark	Galerida cristata	gal_cri	עפרוני מצויץ	10	11	12	13	0	15	0	0	7	9999	Crested_Lark		NT	0	Passerine/Near passerine	2500-5000
gyp_ful	Current distributions	cc2_gapn_60_without_weak_majority_without_agriculture__is_target_met	Severe climate change	Unregulated	low	0	43	gyp_ful	Eurasian_Griffon_Vulture	Gyps fulvus	gyp_ful	נשר	10	11	0	0	0	0	0	1	4	9999	Eurasian_Griffon_Vulture		VU	1	Owl/Raptor	0-100
gyp_ful	All scenarios	cc2_gapn_60_without_weak_majority_without_agriculture__is_target_met	Severe climate change	Unregulated	low	0	43	gyp_ful	Eurasian_Griffon_Vulture	Gyps fulvus	gyp_ful	נשר	10	11	0	0	0	0	0	1	4	9999	Eurasian_Griffon_Vulture		VU	1	Owl/Raptor	0-100
gyp_ful	Regulated development	cc2_gapn_60_without_weak_majority_without_agriculture__is_target_met	Severe climate change	Unregulated	low	0	43	gyp_ful	Eurasian_Griffon_Vulture	Gyps fulvus	gyp_ful	נשר	10	11	0	0	0	0	0	1	4	9999	Eurasian_Griffon_Vulture		VU	1	Owl/Raptor	0-100
gyp_ful	Unregulated development	cc2_gapn_60_without_weak_majority_without_agriculture__is_target_met	Severe climate change	Unregulated	low	0	43	gyp_ful	Eurasian_Griffon_Vulture	Gyps fulvus	gyp_ful	נשר	10	11	0	0	0	0	0	1	4	9999	Eurasian_Griffon_Vulture		VU	1	Owl/Raptor	0-100
gyp_ful	Current distributions	cc2_gm4_60_without_weak_majority_without_agriculture__is_target_met	Severe climate change	Regulated	medium	0	43	gyp_ful	Eurasian_Griffon_Vulture	Gyps fulvus	gyp_ful	נשר	10	11	0	0	0	0	0	1	4	9999	Eurasian_Griffon_Vulture		VU	1	Owl/Raptor	0-100
gyp_ful	All scenarios	cc2_gm4_60_without_weak_majority_without_agriculture__is_target_met	Severe climate change	Regulated	medium	0	43	gyp_ful	Eurasian_Griffon_Vulture	Gyps fulvus	gyp_ful	נשר	10	11	0	0	0	0	0	1	4	9999	Eurasian_Griffon_Vulture		VU	1	Owl/Raptor	0-100
gyp_ful	Regulated development	cc2_gm4_60_without_weak_majority_without_agriculture__is_target_met	Severe climate change	Regulated	medium	0	43	gyp_ful	Eurasian_Griffon_Vulture	Gyps fulvus	gyp_ful	נשר	10	11	0	0	0	0	0	1	4	9999	Eurasian_Griffon_Vulture		VU	1	Owl/Raptor	0-100
gyp_ful	Unregulated development	cc2_gm4_60_without_weak_majority_without_agriculture__is_target_met	Severe climate change	Regulated	medium	0	43	gyp_ful	Eurasian_Griffon_Vulture	Gyps fulvus	gyp_ful	נשר	10	11	0	0	0	0	0	1	4	9999	Eurasian_Griffon_Vulture		VU	1	Owl/Raptor	0-100
gyp_ful	Current distributions	cc2_gm8_60_without_weak_majority_without_agriculture__is_target_met	Severe climate change	Regulated	high	0	43	gyp_ful	Eurasian_Griffon_Vulture	Gyps fulvus	gyp_ful	נשר	10	11	0	0	0	0	0	1	4	9999	Eurasian_Griffon_Vulture		VU	1	Owl/Raptor	0-100
gyp_ful	All scenarios	cc2_gm8_60_without_weak_majority_without_agriculture__is_target_met	Severe climate change	Regulated	high	0	43	gyp_ful	Eurasian_Griffon_Vulture	Gyps fulvus	gyp_ful	נשר	10	11	0	0	0	0	0	1	4	9999	Eurasian_Griffon_Vulture		VU	1	Owl/Raptor	0-100
gyp_ful	Regulated development	cc2_gm8_60_without_weak_majority_without_agriculture__is_target_met	Severe climate change	Regulated	high	0	43	gyp_ful	Eurasian_Griffon_Vulture	Gyps fulvus	gyp_ful	נשר	10	11	0	0	0	0	0	1	4	9999	Eurasian_Griffon_Vulture		VU	1	Owl/Raptor	0-100
gyp_ful	Unregulated development	cc2_gm8_60_without_weak_majority_without_agriculture__is_target_met	Severe climate change	Regulated	high	0	43	gyp_ful	Eurasian_Griffon_Vulture	Gyps fulvus	gyp_ful	נשר	10	11	0	0	0	0	0	1	4	9999	Eurasian_Griffon_Vulture		VU	1	Owl/Raptor	0-100
gyp_ful	Current distributions	cc2_gms_60_without_weak_majority_without_agriculture__is_target_met	Severe climate change	Regulated	low	0	43	gyp_ful	Eurasian_Griffon_Vulture	Gyps fulvus	gyp_ful	נשר	10	11	0	0	0	0	0	1	4	9999	Eurasian_Griffon_Vulture		VU	1	Owl/Raptor	0-100
gyp_ful	All scenarios	cc2_gms_60_without_weak_majority_without_agriculture__is_target_met	Severe climate change	Regulated	low	0	43	gyp_ful	Eurasian_Griffon_Vulture	Gyps fulvus	gyp_ful	נשר	10	11	0	0	0	0	0	1	4	9999	Eurasian_Griffon_Vulture		VU	1	Owl/Raptor	0-100
gyp_ful	Regulated development	cc2_gms_60_without_weak_majority_without_agriculture__is_target_met	Severe climate change	Regulated	low	0	43	gyp_ful	Eurasian_Griffon_Vulture	Gyps fulvus	gyp_ful	נשר	10	11	0	0	0	0	0	1	4	9999	Eurasian_Griffon_Vulture		VU	1	Owl/Raptor	0-100
gyp_ful	Unregulated development	cc2_gms_60_without_weak_majority_without_agriculture__is_target_met	Severe climate change	Regulated	low	0	43	gyp_ful	Eurasian_Griffon_Vulture	Gyps fulvus	gyp_ful	נשר	10	11	0	0	0	0	0	1	4	9999	Eurasian_Griffon_Vulture		VU	1	Owl/Raptor	0-100
gyp_ful	Current distributions	cc2_gp4_60_without_weak_majority_without_agriculture__is_target_met	Severe climate change	Unregulated	medium	0	43	gyp_ful	Eurasian_Griffon_Vulture	Gyps fulvus	gyp_ful	נשר	10	11	0	0	0	0	0	1	4	9999	Eurasian_Griffon_Vulture		VU	1	Owl/Raptor	0-100
gyp_ful	All scenarios	cc2_gp4_60_without_weak_majority_without_agriculture__is_target_met	Severe climate change	Unregulated	medium	0	43	gyp_ful	Eurasian_Griffon_Vulture	Gyps fulvus	gyp_ful	נשר	10	11	0	0	0	0	0	1	4	9999	Eurasian_Griffon_Vulture		VU	1	Owl/Raptor	0-100
gyp_ful	Regulated development	cc2_gp4_60_without_weak_majority_without_agriculture__is_target_met	Severe climate change	Unregulated	medium	0	43	gyp_ful	Eurasian_Griffon_Vulture	Gyps fulvus	gyp_ful	נשר	10	11	0	0	0	0	0	1	4	9999	Eurasian_Griffon_Vulture		VU	1	Owl/Raptor	0-100
gyp_ful	Unregulated development	cc2_gp4_60_without_weak_majority_without_agriculture__is_target_met	Severe climate change	Unregulated	medium	0	43	gyp_ful	Eurasian_Griffon_Vulture	Gyps fulvus	gyp_ful	נשר	10	11	0	0	0	0	0	1	4	9999	Eurasian_Griffon_Vulture		VU	1	Owl/Raptor	0-100
gyp_ful	Current distributions	cc2_gp8_60_without_weak_majority_without_agriculture__is_target_met	Severe climate change	Unregulated	high	0	43	gyp_ful	Eurasian_Griffon_Vulture	Gyps fulvus	gyp_ful	נשר	10	11	0	0	0	0	0	1	4	9999	Eurasian_Griffon_Vulture		VU	1	Owl/Raptor	0-100
gyp_ful	All scenarios	cc2_gp8_60_without_weak_majority_without_agriculture__is_target_met	Severe climate change	Unregulated	high	0	43	gyp_ful	Eurasian_Griffon_Vulture	Gyps fulvus	gyp_ful	נשר	10	11	0	0	0	0	0	1	4	9999	Eurasian_Griffon_Vulture		VU	1	Owl/Raptor	0-100
gyp_ful	Regulated development	cc2_gp8_60_without_weak_majority_without_agriculture__is_target_met	Severe climate change	Unregulated	high	0	43	gyp_ful	Eurasian_Griffon_Vulture	Gyps fulvus	gyp_ful	נשר	10	11	0	0	0	0	0	1	4	9999	Eurasian_Griffon_Vulture		VU	1	Owl/Raptor	0-100
gyp_ful	Unregulated development	cc2_gp8_60_without_weak_majority_without_agriculture__is_target_met	Severe climate change	Unregulated	high	0	43	gyp_ful	Eurasian_Griffon_Vulture	Gyps fulvus	gyp_ful	נשר	10	11	0	0	0	0	0	1	4	9999	Eurasian_Griffon_Vulture		VU	1	Owl/Raptor	0-100
hip_lan	Current distributions	cc2_gapn_60_without_weak_majority_without_agriculture__is_target_met	Severe climate change	Unregulated	low	0	47	hip_lan	Upcher's_Warbler	Hippolais languida	hip_lan	שיחנית גדולה	0	11	12	13	0	0	0	0	3	9999	Upchers_Warbler		NT	0	Passerine/Near passerine	100-500
hip_lan	All scenarios	cc2_gapn_60_without_weak_majority_without_agriculture__is_target_met	Severe climate change	Unregulated	low	1	47	hip_lan	Upcher's_Warbler	Hippolais languida	hip_lan	שיחנית גדולה	0	11	12	13	0	0	0	0	3	9999	Upchers_Warbler		NT	0	Passerine/Near passerine	100-500
hip_lan	Regulated development	cc2_gapn_60_without_weak_majority_without_agriculture__is_target_met	Severe climate change	Unregulated	low	0	47	hip_lan	Upcher's_Warbler	Hippolais languida	hip_lan	שיחנית גדולה	0	11	12	13	0	0	0	0	3	9999	Upchers_Warbler		NT	0	Passerine/Near passerine	100-500
hip_lan	Unregulated development	cc2_gapn_60_without_weak_majority_without_agriculture__is_target_met	Severe climate change	Unregulated	low	1	47	hip_lan	Upcher's_Warbler	Hippolais languida	hip_lan	שיחנית גדולה	0	11	12	13	0	0	0	0	3	9999	Upchers_Warbler		NT	0	Passerine/Near passerine	100-500
hip_lan	Current distributions	cc2_gm4_60_without_weak_majority_without_agriculture__is_target_met	Severe climate change	Regulated	medium	0	47	hip_lan	Upcher's_Warbler	Hippolais languida	hip_lan	שיחנית גדולה	0	11	12	13	0	0	0	0	3	9999	Upchers_Warbler		NT	0	Passerine/Near passerine	100-500
hip_lan	All scenarios	cc2_gm4_60_without_weak_majority_without_agriculture__is_target_met	Severe climate change	Regulated	medium	1	47	hip_lan	Upcher's_Warbler	Hippolais languida	hip_lan	שיחנית גדולה	0	11	12	13	0	0	0	0	3	9999	Upchers_Warbler		NT	0	Passerine/Near passerine	100-500
hip_lan	Regulated development	cc2_gm4_60_without_weak_majority_without_agriculture__is_target_met	Severe climate change	Regulated	medium	1	47	hip_lan	Upcher's_Warbler	Hippolais languida	hip_lan	שיחנית גדולה	0	11	12	13	0	0	0	0	3	9999	Upchers_Warbler		NT	0	Passerine/Near passerine	100-500
hip_lan	Unregulated development	cc2_gm4_60_without_weak_majority_without_agriculture__is_target_met	Severe climate change	Regulated	medium	1	47	hip_lan	Upcher's_Warbler	Hippolais languida	hip_lan	שיחנית גדולה	0	11	12	13	0	0	0	0	3	9999	Upchers_Warbler		NT	0	Passerine/Near passerine	100-500
hip_lan	Current distributions	cc2_gm8_60_without_weak_majority_without_agriculture__is_target_met	Severe climate change	Regulated	high	0	47	hip_lan	Upcher's_Warbler	Hippolais languida	hip_lan	שיחנית גדולה	0	11	12	13	0	0	0	0	3	9999	Upchers_Warbler		NT	0	Passerine/Near passerine	100-500
hip_lan	All scenarios	cc2_gm8_60_without_weak_majority_without_agriculture__is_target_met	Severe climate change	Regulated	high	1	47	hip_lan	Upcher's_Warbler	Hippolais languida	hip_lan	שיחנית גדולה	0	11	12	13	0	0	0	0	3	9999	Upchers_Warbler		NT	0	Passerine/Near passerine	100-500
hip_lan	Regulated development	cc2_gm8_60_without_weak_majority_without_agriculture__is_target_met	Severe climate change	Regulated	high	1	47	hip_lan	Upcher's_Warbler	Hippolais languida	hip_lan	שיחנית גדולה	0	11	12	13	0	0	0	0	3	9999	Upchers_Warbler		NT	0	Passerine/Near passerine	100-500
hip_lan	Unregulated development	cc2_gm8_60_without_weak_majority_without_agriculture__is_target_met	Severe climate change	Regulated	high	1	47	hip_lan	Upcher's_Warbler	Hippolais languida	hip_lan	שיחנית גדולה	0	11	12	13	0	0	0	0	3	9999	Upchers_Warbler		NT	0	Passerine/Near passerine	100-500
hip_lan	Current distributions	cc2_gms_60_without_weak_majority_without_agriculture__is_target_met	Severe climate change	Regulated	low	0	47	hip_lan	Upcher's_Warbler	Hippolais languida	hip_lan	שיחנית גדולה	0	11	12	13	0	0	0	0	3	9999	Upchers_Warbler		NT	0	Passerine/Near passerine	100-500
hip_lan	All scenarios	cc2_gms_60_without_weak_majority_without_agriculture__is_target_met	Severe climate change	Regulated	low	1	47	hip_lan	Upcher's_Warbler	Hippolais languida	hip_lan	שיחנית גדולה	0	11	12	13	0	0	0	0	3	9999	Upchers_Warbler		NT	0	Passerine/Near passerine	100-500
hip_lan	Regulated development	cc2_gms_60_without_weak_majority_without_agriculture__is_target_met	Severe climate change	Regulated	low	0	47	hip_lan	Upcher's_Warbler	Hippolais languida	hip_lan	שיחנית גדולה	0	11	12	13	0	0	0	0	3	9999	Upchers_Warbler		NT	0	Passerine/Near passerine	100-500
hip_lan	Unregulated development	cc2_gms_60_without_weak_majority_without_agriculture__is_target_met	Severe climate change	Regulated	low	1	47	hip_lan	Upcher's_Warbler	Hippolais languida	hip_lan	שיחנית גדולה	0	11	12	13	0	0	0	0	3	9999	Upchers_Warbler		NT	0	Passerine/Near passerine	100-500
hip_lan	Current distributions	cc2_gp4_60_without_weak_majority_without_agriculture__is_target_met	Severe climate change	Unregulated	medium	1	47	hip_lan	Upcher's_Warbler	Hippolais languida	hip_lan	שיחנית גדולה	0	11	12	13	0	0	0	0	3	9999	Upchers_Warbler		NT	0	Passerine/Near passerine	100-500
hip_lan	All scenarios	cc2_gp4_60_without_weak_majority_without_agriculture__is_target_met	Severe climate change	Unregulated	medium	1	47	hip_lan	Upcher's_Warbler	Hippolais languida	hip_lan	שיחנית גדולה	0	11	12	13	0	0	0	0	3	9999	Upchers_Warbler		NT	0	Passerine/Near passerine	100-500
hip_lan	Regulated development	cc2_gp4_60_without_weak_majority_without_agriculture__is_target_met	Severe climate change	Unregulated	medium	0	47	hip_lan	Upcher's_Warbler	Hippolais languida	hip_lan	שיחנית גדולה	0	11	12	13	0	0	0	0	3	9999	Upchers_Warbler		NT	0	Passerine/Near passerine	100-500
hip_lan	Unregulated development	cc2_gp4_60_without_weak_majority_without_agriculture__is_target_met	Severe climate change	Unregulated	medium	1	47	hip_lan	Upcher's_Warbler	Hippolais languida	hip_lan	שיחנית גדולה	0	11	12	13	0	0	0	0	3	9999	Upchers_Warbler		NT	0	Passerine/Near passerine	100-500
hip_lan	Current distributions	cc2_gp8_60_without_weak_majority_without_agriculture__is_target_met	Severe climate change	Unregulated	high	0	47	hip_lan	Upcher's_Warbler	Hippolais languida	hip_lan	שיחנית גדולה	0	11	12	13	0	0	0	0	3	9999	Upchers_Warbler		NT	0	Passerine/Near passerine	100-500
hip_lan	All scenarios	cc2_gp8_60_without_weak_majority_without_agriculture__is_target_met	Severe climate change	Unregulated	high	1	47	hip_lan	Upcher's_Warbler	Hippolais languida	hip_lan	שיחנית גדולה	0	11	12	13	0	0	0	0	3	9999	Upchers_Warbler		NT	0	Passerine/Near passerine	100-500
hip_lan	Regulated development	cc2_gp8_60_without_weak_majority_without_agriculture__is_target_met	Severe climate change	Unregulated	high	0	47	hip_lan	Upcher's_Warbler	Hippolais languida	hip_lan	שיחנית גדולה	0	11	12	13	0	0	0	0	3	9999	Upchers_Warbler		NT	0	Passerine/Near passerine	100-500
hip_lan	Unregulated development	cc2_gp8_60_without_weak_majority_without_agriculture__is_target_met	Severe climate change	Unregulated	high	1	47	hip_lan	Upcher's_Warbler	Hippolais languida	hip_lan	שיחנית גדולה	0	11	12	13	0	0	0	0	3	9999	Upchers_Warbler		NT	0	Passerine/Near passerine	100-500
hip_oli	Current distributions	cc2_gapn_60_without_weak_majority_without_agriculture__is_target_met	Severe climate change	Unregulated	low	0	48	hip_oli	Olive_tree_Warbler	Hippolais olivetorum	hip_oli	שיחנית זית	0	0	0	13	14	15	0	0	4	9999	Olive_tree_Warbler		DD	0	Passerine/Near passerine	100-500
hip_oli	All scenarios	cc2_gapn_60_without_weak_majority_without_agriculture__is_target_met	Severe climate change	Unregulated	low	1	48	hip_oli	Olive_tree_Warbler	Hippolais olivetorum	hip_oli	שיחנית זית	0	0	0	13	14	15	0	0	4	9999	Olive_tree_Warbler		DD	0	Passerine/Near passerine	100-500
hip_oli	Regulated development	cc2_gapn_60_without_weak_majority_without_agriculture__is_target_met	Severe climate change	Unregulated	low	1	48	hip_oli	Olive_tree_Warbler	Hippolais olivetorum	hip_oli	שיחנית זית	0	0	0	13	14	15	0	0	4	9999	Olive_tree_Warbler		DD	0	Passerine/Near passerine	100-500
hip_oli	Unregulated development	cc2_gapn_60_without_weak_majority_without_agriculture__is_target_met	Severe climate change	Unregulated	low	1	48	hip_oli	Olive_tree_Warbler	Hippolais olivetorum	hip_oli	שיחנית זית	0	0	0	13	14	15	0	0	4	9999	Olive_tree_Warbler		DD	0	Passerine/Near passerine	100-500
hip_oli	Current distributions	cc2_gm4_60_without_weak_majority_without_agriculture__is_target_met	Severe climate change	Regulated	medium	0	48	hip_oli	Olive_tree_Warbler	Hippolais olivetorum	hip_oli	שיחנית זית	0	0	0	13	14	15	0	0	4	9999	Olive_tree_Warbler		DD	0	Passerine/Near passerine	100-500
hip_oli	All scenarios	cc2_gm4_60_without_weak_majority_without_agriculture__is_target_met	Severe climate change	Regulated	medium	1	48	hip_oli	Olive_tree_Warbler	Hippolais olivetorum	hip_oli	שיחנית זית	0	0	0	13	14	15	0	0	4	9999	Olive_tree_Warbler		DD	0	Passerine/Near passerine	100-500
hip_oli	Regulated development	cc2_gm4_60_without_weak_majority_without_agriculture__is_target_met	Severe climate change	Regulated	medium	1	48	hip_oli	Olive_tree_Warbler	Hippolais olivetorum	hip_oli	שיחנית זית	0	0	0	13	14	15	0	0	4	9999	Olive_tree_Warbler		DD	0	Passerine/Near passerine	100-500
hip_oli	Unregulated development	cc2_gm4_60_without_weak_majority_without_agriculture__is_target_met	Severe climate change	Regulated	medium	1	48	hip_oli	Olive_tree_Warbler	Hippolais olivetorum	hip_oli	שיחנית זית	0	0	0	13	14	15	0	0	4	9999	Olive_tree_Warbler		DD	0	Passerine/Near passerine	100-500
hip_oli	Current distributions	cc2_gm8_60_without_weak_majority_without_agriculture__is_target_met	Severe climate change	Regulated	high	0	48	hip_oli	Olive_tree_Warbler	Hippolais olivetorum	hip_oli	שיחנית זית	0	0	0	13	14	15	0	0	4	9999	Olive_tree_Warbler		DD	0	Passerine/Near passerine	100-500
hip_oli	All scenarios	cc2_gm8_60_without_weak_majority_without_agriculture__is_target_met	Severe climate change	Regulated	high	1	48	hip_oli	Olive_tree_Warbler	Hippolais olivetorum	hip_oli	שיחנית זית	0	0	0	13	14	15	0	0	4	9999	Olive_tree_Warbler		DD	0	Passerine/Near passerine	100-500
hip_oli	Regulated development	cc2_gm8_60_without_weak_majority_without_agriculture__is_target_met	Severe climate change	Regulated	high	1	48	hip_oli	Olive_tree_Warbler	Hippolais olivetorum	hip_oli	שיחנית זית	0	0	0	13	14	15	0	0	4	9999	Olive_tree_Warbler		DD	0	Passerine/Near passerine	100-500
hip_oli	Unregulated development	cc2_gm8_60_without_weak_majority_without_agriculture__is_target_met	Severe climate change	Regulated	high	1	48	hip_oli	Olive_tree_Warbler	Hippolais olivetorum	hip_oli	שיחנית זית	0	0	0	13	14	15	0	0	4	9999	Olive_tree_Warbler		DD	0	Passerine/Near passerine	100-500
hip_oli	Current distributions	cc2_gms_60_without_weak_majority_without_agriculture__is_target_met	Severe climate change	Regulated	low	0	48	hip_oli	Olive_tree_Warbler	Hippolais olivetorum	hip_oli	שיחנית זית	0	0	0	13	14	15	0	0	4	9999	Olive_tree_Warbler		DD	0	Passerine/Near passerine	100-500
hip_oli	All scenarios	cc2_gms_60_without_weak_majority_without_agriculture__is_target_met	Severe climate change	Regulated	low	1	48	hip_oli	Olive_tree_Warbler	Hippolais olivetorum	hip_oli	שיחנית זית	0	0	0	13	14	15	0	0	4	9999	Olive_tree_Warbler		DD	0	Passerine/Near passerine	100-500
hip_oli	Regulated development	cc2_gms_60_without_weak_majority_without_agriculture__is_target_met	Severe climate change	Regulated	low	1	48	hip_oli	Olive_tree_Warbler	Hippolais olivetorum	hip_oli	שיחנית זית	0	0	0	13	14	15	0	0	4	9999	Olive_tree_Warbler		DD	0	Passerine/Near passerine	100-500
hip_oli	Unregulated development	cc2_gms_60_without_weak_majority_without_agriculture__is_target_met	Severe climate change	Regulated	low	1	48	hip_oli	Olive_tree_Warbler	Hippolais olivetorum	hip_oli	שיחנית זית	0	0	0	13	14	15	0	0	4	9999	Olive_tree_Warbler		DD	0	Passerine/Near passerine	100-500
hip_oli	Current distributions	cc2_gp4_60_without_weak_majority_without_agriculture__is_target_met	Severe climate change	Unregulated	medium	0	48	hip_oli	Olive_tree_Warbler	Hippolais olivetorum	hip_oli	שיחנית זית	0	0	0	13	14	15	0	0	4	9999	Olive_tree_Warbler		DD	0	Passerine/Near passerine	100-500
hip_oli	All scenarios	cc2_gp4_60_without_weak_majority_without_agriculture__is_target_met	Severe climate change	Unregulated	medium	1	48	hip_oli	Olive_tree_Warbler	Hippolais olivetorum	hip_oli	שיחנית זית	0	0	0	13	14	15	0	0	4	9999	Olive_tree_Warbler		DD	0	Passerine/Near passerine	100-500
hip_oli	Regulated development	cc2_gp4_60_without_weak_majority_without_agriculture__is_target_met	Severe climate change	Unregulated	medium	1	48	hip_oli	Olive_tree_Warbler	Hippolais olivetorum	hip_oli	שיחנית זית	0	0	0	13	14	15	0	0	4	9999	Olive_tree_Warbler		DD	0	Passerine/Near passerine	100-500
hip_oli	Unregulated development	cc2_gp4_60_without_weak_majority_without_agriculture__is_target_met	Severe climate change	Unregulated	medium	1	48	hip_oli	Olive_tree_Warbler	Hippolais olivetorum	hip_oli	שיחנית זית	0	0	0	13	14	15	0	0	4	9999	Olive_tree_Warbler		DD	0	Passerine/Near passerine	100-500
hip_oli	Current distributions	cc2_gp8_60_without_weak_majority_without_agriculture__is_target_met	Severe climate change	Unregulated	high	0	48	hip_oli	Olive_tree_Warbler	Hippolais olivetorum	hip_oli	שיחנית זית	0	0	0	13	14	15	0	0	4	9999	Olive_tree_Warbler		DD	0	Passerine/Near passerine	100-500
hip_oli	All scenarios	cc2_gp8_60_without_weak_majority_without_agriculture__is_target_met	Severe climate change	Unregulated	high	1	48	hip_oli	Olive_tree_Warbler	Hippolais olivetorum	hip_oli	שיחנית זית	0	0	0	13	14	15	0	0	4	9999	Olive_tree_Warbler		DD	0	Passerine/Near passerine	100-500
hip_oli	Regulated development	cc2_gp8_60_without_weak_majority_without_agriculture__is_target_met	Severe climate change	Unregulated	high	0	48	hip_oli	Olive_tree_Warbler	Hippolais olivetorum	hip_oli	שיחנית זית	0	0	0	13	14	15	0	0	4	9999	Olive_tree_Warbler		DD	0	Passerine/Near passerine	100-500
hip_oli	Unregulated development	cc2_gp8_60_without_weak_majority_without_agriculture__is_target_met	Severe climate change	Unregulated	high	1	48	hip_oli	Olive_tree_Warbler	Hippolais olivetorum	hip_oli	שיחנית זית	0	0	0	13	14	15	0	0	4	9999	Olive_tree_Warbler		DD	0	Passerine/Near passerine	100-500
hip_pal	Current distributions	cc2_gapn_60_without_weak_majority_without_agriculture__is_target_met	Severe climate change	Unregulated	low	1	49	hip_pal	Olivaceous_Warbler	Hippolais pallida	hip_pal	שיחנית קטנה	0	11	12	13	14	15	17	0	7	1	Olivaceous_Warbler		LC	0	Passerine/Near passerine	2500-5000
hip_pal	All scenarios	cc2_gapn_60_without_weak_majority_without_agriculture__is_target_met	Severe climate change	Unregulated	low	1	49	hip_pal	Olivaceous_Warbler	Hippolais pallida	hip_pal	שיחנית קטנה	0	11	12	13	14	15	17	0	7	1	Olivaceous_Warbler		LC	0	Passerine/Near passerine	2500-5000
hip_pal	Regulated development	cc2_gapn_60_without_weak_majority_without_agriculture__is_target_met	Severe climate change	Unregulated	low	1	49	hip_pal	Olivaceous_Warbler	Hippolais pallida	hip_pal	שיחנית קטנה	0	11	12	13	14	15	17	0	7	1	Olivaceous_Warbler		LC	0	Passerine/Near passerine	2500-5000
hip_pal	Unregulated development	cc2_gapn_60_without_weak_majority_without_agriculture__is_target_met	Severe climate change	Unregulated	low	1	49	hip_pal	Olivaceous_Warbler	Hippolais pallida	hip_pal	שיחנית קטנה	0	11	12	13	14	15	17	0	7	1	Olivaceous_Warbler		LC	0	Passerine/Near passerine	2500-5000
hip_pal	Current distributions	cc2_gm4_60_without_weak_majority_without_agriculture__is_target_met	Severe climate change	Regulated	medium	1	49	hip_pal	Olivaceous_Warbler	Hippolais pallida	hip_pal	שיחנית קטנה	0	11	12	13	14	15	17	0	7	1	Olivaceous_Warbler		LC	0	Passerine/Near passerine	2500-5000
hip_pal	All scenarios	cc2_gm4_60_without_weak_majority_without_agriculture__is_target_met	Severe climate change	Regulated	medium	1	49	hip_pal	Olivaceous_Warbler	Hippolais pallida	hip_pal	שיחנית קטנה	0	11	12	13	14	15	17	0	7	1	Olivaceous_Warbler		LC	0	Passerine/Near passerine	2500-5000
hip_pal	Regulated development	cc2_gm4_60_without_weak_majority_without_agriculture__is_target_met	Severe climate change	Regulated	medium	1	49	hip_pal	Olivaceous_Warbler	Hippolais pallida	hip_pal	שיחנית קטנה	0	11	12	13	14	15	17	0	7	1	Olivaceous_Warbler		LC	0	Passerine/Near passerine	2500-5000
hip_pal	Unregulated development	cc2_gm4_60_without_weak_majority_without_agriculture__is_target_met	Severe climate change	Regulated	medium	1	49	hip_pal	Olivaceous_Warbler	Hippolais pallida	hip_pal	שיחנית קטנה	0	11	12	13	14	15	17	0	7	1	Olivaceous_Warbler		LC	0	Passerine/Near passerine	2500-5000
hip_pal	Current distributions	cc2_gm8_60_without_weak_majority_without_agriculture__is_target_met	Severe climate change	Regulated	high	1	49	hip_pal	Olivaceous_Warbler	Hippolais pallida	hip_pal	שיחנית קטנה	0	11	12	13	14	15	17	0	7	1	Olivaceous_Warbler		LC	0	Passerine/Near passerine	2500-5000
hip_pal	All scenarios	cc2_gm8_60_without_weak_majority_without_agriculture__is_target_met	Severe climate change	Regulated	high	1	49	hip_pal	Olivaceous_Warbler	Hippolais pallida	hip_pal	שיחנית קטנה	0	11	12	13	14	15	17	0	7	1	Olivaceous_Warbler		LC	0	Passerine/Near passerine	2500-5000
hip_pal	Regulated development	cc2_gm8_60_without_weak_majority_without_agriculture__is_target_met	Severe climate change	Regulated	high	1	49	hip_pal	Olivaceous_Warbler	Hippolais pallida	hip_pal	שיחנית קטנה	0	11	12	13	14	15	17	0	7	1	Olivaceous_Warbler		LC	0	Passerine/Near passerine	2500-5000
hip_pal	Unregulated development	cc2_gm8_60_without_weak_majority_without_agriculture__is_target_met	Severe climate change	Regulated	high	1	49	hip_pal	Olivaceous_Warbler	Hippolais pallida	hip_pal	שיחנית קטנה	0	11	12	13	14	15	17	0	7	1	Olivaceous_Warbler		LC	0	Passerine/Near passerine	2500-5000
hip_pal	Current distributions	cc2_gms_60_without_weak_majority_without_agriculture__is_target_met	Severe climate change	Regulated	low	1	49	hip_pal	Olivaceous_Warbler	Hippolais pallida	hip_pal	שיחנית קטנה	0	11	12	13	14	15	17	0	7	1	Olivaceous_Warbler		LC	0	Passerine/Near passerine	2500-5000
hip_pal	All scenarios	cc2_gms_60_without_weak_majority_without_agriculture__is_target_met	Severe climate change	Regulated	low	1	49	hip_pal	Olivaceous_Warbler	Hippolais pallida	hip_pal	שיחנית קטנה	0	11	12	13	14	15	17	0	7	1	Olivaceous_Warbler		LC	0	Passerine/Near passerine	2500-5000
hip_pal	Regulated development	cc2_gms_60_without_weak_majority_without_agriculture__is_target_met	Severe climate change	Regulated	low	1	49	hip_pal	Olivaceous_Warbler	Hippolais pallida	hip_pal	שיחנית קטנה	0	11	12	13	14	15	17	0	7	1	Olivaceous_Warbler		LC	0	Passerine/Near passerine	2500-5000
hip_pal	Unregulated development	cc2_gms_60_without_weak_majority_without_agriculture__is_target_met	Severe climate change	Regulated	low	1	49	hip_pal	Olivaceous_Warbler	Hippolais pallida	hip_pal	שיחנית קטנה	0	11	12	13	14	15	17	0	7	1	Olivaceous_Warbler		LC	0	Passerine/Near passerine	2500-5000
hip_pal	Current distributions	cc2_gp4_60_without_weak_majority_without_agriculture__is_target_met	Severe climate change	Unregulated	medium	1	49	hip_pal	Olivaceous_Warbler	Hippolais pallida	hip_pal	שיחנית קטנה	0	11	12	13	14	15	17	0	7	1	Olivaceous_Warbler		LC	0	Passerine/Near passerine	2500-5000
hip_pal	All scenarios	cc2_gp4_60_without_weak_majority_without_agriculture__is_target_met	Severe climate change	Unregulated	medium	1	49	hip_pal	Olivaceous_Warbler	Hippolais pallida	hip_pal	שיחנית קטנה	0	11	12	13	14	15	17	0	7	1	Olivaceous_Warbler		LC	0	Passerine/Near passerine	2500-5000
hip_pal	Regulated development	cc2_gp4_60_without_weak_majority_without_agriculture__is_target_met	Severe climate change	Unregulated	medium	1	49	hip_pal	Olivaceous_Warbler	Hippolais pallida	hip_pal	שיחנית קטנה	0	11	12	13	14	15	17	0	7	1	Olivaceous_Warbler		LC	0	Passerine/Near passerine	2500-5000
hip_pal	Unregulated development	cc2_gp4_60_without_weak_majority_without_agriculture__is_target_met	Severe climate change	Unregulated	medium	1	49	hip_pal	Olivaceous_Warbler	Hippolais pallida	hip_pal	שיחנית קטנה	0	11	12	13	14	15	17	0	7	1	Olivaceous_Warbler		LC	0	Passerine/Near passerine	2500-5000
hip_pal	Current distributions	cc2_gp8_60_without_weak_majority_without_agriculture__is_target_met	Severe climate change	Unregulated	high	1	49	hip_pal	Olivaceous_Warbler	Hippolais pallida	hip_pal	שיחנית קטנה	0	11	12	13	14	15	17	0	7	1	Olivaceous_Warbler		LC	0	Passerine/Near passerine	2500-5000
hip_pal	All scenarios	cc2_gp8_60_without_weak_majority_without_agriculture__is_target_met	Severe climate change	Unregulated	high	1	49	hip_pal	Olivaceous_Warbler	Hippolais pallida	hip_pal	שיחנית קטנה	0	11	12	13	14	15	17	0	7	1	Olivaceous_Warbler		LC	0	Passerine/Near passerine	2500-5000
hip_pal	Regulated development	cc2_gp8_60_without_weak_majority_without_agriculture__is_target_met	Severe climate change	Unregulated	high	1	49	hip_pal	Olivaceous_Warbler	Hippolais pallida	hip_pal	שיחנית קטנה	0	11	12	13	14	15	17	0	7	1	Olivaceous_Warbler		LC	0	Passerine/Near passerine	2500-5000
hip_pal	Unregulated development	cc2_gp8_60_without_weak_majority_without_agriculture__is_target_met	Severe climate change	Unregulated	high	1	49	hip_pal	Olivaceous_Warbler	Hippolais pallida	hip_pal	שיחנית קטנה	0	11	12	13	14	15	17	0	7	1	Olivaceous_Warbler		LC	0	Passerine/Near passerine	2500-5000
lan_col	Current distributions	cc2_gapn_60_without_weak_majority_without_agriculture__is_target_met	Severe climate change	Unregulated	low	1	51	lan_col	Red_backed_Shrike	Lanius collurio	lan_col	חנקן אדום גב	0	11	12	13	0	0	0	0	4	9999	Red_backed_Shrike		NT	0	Passerine/Near passerine	100-500
lan_col	All scenarios	cc2_gapn_60_without_weak_majority_without_agriculture__is_target_met	Severe climate change	Unregulated	low	1	51	lan_col	Red_backed_Shrike	Lanius collurio	lan_col	חנקן אדום גב	0	11	12	13	0	0	0	0	4	9999	Red_backed_Shrike		NT	0	Passerine/Near passerine	100-500
lan_col	Regulated development	cc2_gapn_60_without_weak_majority_without_agriculture__is_target_met	Severe climate change	Unregulated	low	0	51	lan_col	Red_backed_Shrike	Lanius collurio	lan_col	חנקן אדום גב	0	11	12	13	0	0	0	0	4	9999	Red_backed_Shrike		NT	0	Passerine/Near passerine	100-500
lan_col	Unregulated development	cc2_gapn_60_without_weak_majority_without_agriculture__is_target_met	Severe climate change	Unregulated	low	1	51	lan_col	Red_backed_Shrike	Lanius collurio	lan_col	חנקן אדום גב	0	11	12	13	0	0	0	0	4	9999	Red_backed_Shrike		NT	0	Passerine/Near passerine	100-500
lan_col	Current distributions	cc2_gm4_60_without_weak_majority_without_agriculture__is_target_met	Severe climate change	Regulated	medium	1	51	lan_col	Red_backed_Shrike	Lanius collurio	lan_col	חנקן אדום גב	0	11	12	13	0	0	0	0	4	9999	Red_backed_Shrike		NT	0	Passerine/Near passerine	100-500
lan_col	All scenarios	cc2_gm4_60_without_weak_majority_without_agriculture__is_target_met	Severe climate change	Regulated	medium	1	51	lan_col	Red_backed_Shrike	Lanius collurio	lan_col	חנקן אדום גב	0	11	12	13	0	0	0	0	4	9999	Red_backed_Shrike		NT	0	Passerine/Near passerine	100-500
lan_col	Regulated development	cc2_gm4_60_without_weak_majority_without_agriculture__is_target_met	Severe climate change	Regulated	medium	1	51	lan_col	Red_backed_Shrike	Lanius collurio	lan_col	חנקן אדום גב	0	11	12	13	0	0	0	0	4	9999	Red_backed_Shrike		NT	0	Passerine/Near passerine	100-500
lan_col	Unregulated development	cc2_gm4_60_without_weak_majority_without_agriculture__is_target_met	Severe climate change	Regulated	medium	1	51	lan_col	Red_backed_Shrike	Lanius collurio	lan_col	חנקן אדום גב	0	11	12	13	0	0	0	0	4	9999	Red_backed_Shrike		NT	0	Passerine/Near passerine	100-500
lan_col	Current distributions	cc2_gm8_60_without_weak_majority_without_agriculture__is_target_met	Severe climate change	Regulated	high	1	51	lan_col	Red_backed_Shrike	Lanius collurio	lan_col	חנקן אדום גב	0	11	12	13	0	0	0	0	4	9999	Red_backed_Shrike		NT	0	Passerine/Near passerine	100-500
lan_col	All scenarios	cc2_gm8_60_without_weak_majority_without_agriculture__is_target_met	Severe climate change	Regulated	high	1	51	lan_col	Red_backed_Shrike	Lanius collurio	lan_col	חנקן אדום גב	0	11	12	13	0	0	0	0	4	9999	Red_backed_Shrike		NT	0	Passerine/Near passerine	100-500
lan_col	Regulated development	cc2_gm8_60_without_weak_majority_without_agriculture__is_target_met	Severe climate change	Regulated	high	1	51	lan_col	Red_backed_Shrike	Lanius collurio	lan_col	חנקן אדום גב	0	11	12	13	0	0	0	0	4	9999	Red_backed_Shrike		NT	0	Passerine/Near passerine	100-500
lan_col	Unregulated development	cc2_gm8_60_without_weak_majority_without_agriculture__is_target_met	Severe climate change	Regulated	high	1	51	lan_col	Red_backed_Shrike	Lanius collurio	lan_col	חנקן אדום גב	0	11	12	13	0	0	0	0	4	9999	Red_backed_Shrike		NT	0	Passerine/Near passerine	100-500
lan_col	Current distributions	cc2_gms_60_without_weak_majority_without_agriculture__is_target_met	Severe climate change	Regulated	low	1	51	lan_col	Red_backed_Shrike	Lanius collurio	lan_col	חנקן אדום גב	0	11	12	13	0	0	0	0	4	9999	Red_backed_Shrike		NT	0	Passerine/Near passerine	100-500
lan_col	All scenarios	cc2_gms_60_without_weak_majority_without_agriculture__is_target_met	Severe climate change	Regulated	low	1	51	lan_col	Red_backed_Shrike	Lanius collurio	lan_col	חנקן אדום גב	0	11	12	13	0	0	0	0	4	9999	Red_backed_Shrike		NT	0	Passerine/Near passerine	100-500
lan_col	Regulated development	cc2_gms_60_without_weak_majority_without_agriculture__is_target_met	Severe climate change	Regulated	low	0	51	lan_col	Red_backed_Shrike	Lanius collurio	lan_col	חנקן אדום גב	0	11	12	13	0	0	0	0	4	9999	Red_backed_Shrike		NT	0	Passerine/Near passerine	100-500
lan_col	Unregulated development	cc2_gms_60_without_weak_majority_without_agriculture__is_target_met	Severe climate change	Regulated	low	1	51	lan_col	Red_backed_Shrike	Lanius collurio	lan_col	חנקן אדום גב	0	11	12	13	0	0	0	0	4	9999	Red_backed_Shrike		NT	0	Passerine/Near passerine	100-500
lan_col	Current distributions	cc2_gp4_60_without_weak_majority_without_agriculture__is_target_met	Severe climate change	Unregulated	medium	1	51	lan_col	Red_backed_Shrike	Lanius collurio	lan_col	חנקן אדום גב	0	11	12	13	0	0	0	0	4	9999	Red_backed_Shrike		NT	0	Passerine/Near passerine	100-500
lan_col	All scenarios	cc2_gp4_60_without_weak_majority_without_agriculture__is_target_met	Severe climate change	Unregulated	medium	1	51	lan_col	Red_backed_Shrike	Lanius collurio	lan_col	חנקן אדום גב	0	11	12	13	0	0	0	0	4	9999	Red_backed_Shrike		NT	0	Passerine/Near passerine	100-500
lan_col	Regulated development	cc2_gp4_60_without_weak_majority_without_agriculture__is_target_met	Severe climate change	Unregulated	medium	1	51	lan_col	Red_backed_Shrike	Lanius collurio	lan_col	חנקן אדום גב	0	11	12	13	0	0	0	0	4	9999	Red_backed_Shrike		NT	0	Passerine/Near passerine	100-500
lan_col	Unregulated development	cc2_gp4_60_without_weak_majority_without_agriculture__is_target_met	Severe climate change	Unregulated	medium	1	51	lan_col	Red_backed_Shrike	Lanius collurio	lan_col	חנקן אדום גב	0	11	12	13	0	0	0	0	4	9999	Red_backed_Shrike		NT	0	Passerine/Near passerine	100-500
lan_col	Current distributions	cc2_gp8_60_without_weak_majority_without_agriculture__is_target_met	Severe climate change	Unregulated	high	0	51	lan_col	Red_backed_Shrike	Lanius collurio	lan_col	חנקן אדום גב	0	11	12	13	0	0	0	0	4	9999	Red_backed_Shrike		NT	0	Passerine/Near passerine	100-500
lan_col	All scenarios	cc2_gp8_60_without_weak_majority_without_agriculture__is_target_met	Severe climate change	Unregulated	high	1	51	lan_col	Red_backed_Shrike	Lanius collurio	lan_col	חנקן אדום גב	0	11	12	13	0	0	0	0	4	9999	Red_backed_Shrike		NT	0	Passerine/Near passerine	100-500
lan_col	Regulated development	cc2_gp8_60_without_weak_majority_without_agriculture__is_target_met	Severe climate change	Unregulated	high	1	51	lan_col	Red_backed_Shrike	Lanius collurio	lan_col	חנקן אדום גב	0	11	12	13	0	0	0	0	4	9999	Red_backed_Shrike		NT	0	Passerine/Near passerine	100-500
lan_col	Unregulated development	cc2_gp8_60_without_weak_majority_without_agriculture__is_target_met	Severe climate change	Unregulated	high	1	51	lan_col	Red_backed_Shrike	Lanius collurio	lan_col	חנקן אדום גב	0	11	12	13	0	0	0	0	4	9999	Red_backed_Shrike		NT	0	Passerine/Near passerine	100-500
lan_exc	Current distributions	cc2_gapn_60_without_weak_majority_without_agriculture__is_target_met	Severe climate change	Unregulated	low	1	52	lan_exc	Great_Grey_Shrike	Lanius excubitor	lan_exc	חנקן גדול	10	11	12	13	0	0	0	0	6	9999	Great_Grey_Shrike		LC	0	Passerine/Near passerine	500-1000
lan_exc	All scenarios	cc2_gapn_60_without_weak_majority_without_agriculture__is_target_met	Severe climate change	Unregulated	low	1	52	lan_exc	Great_Grey_Shrike	Lanius excubitor	lan_exc	חנקן גדול	10	11	12	13	0	0	0	0	6	9999	Great_Grey_Shrike		LC	0	Passerine/Near passerine	500-1000
lan_exc	Regulated development	cc2_gapn_60_without_weak_majority_without_agriculture__is_target_met	Severe climate change	Unregulated	low	1	52	lan_exc	Great_Grey_Shrike	Lanius excubitor	lan_exc	חנקן גדול	10	11	12	13	0	0	0	0	6	9999	Great_Grey_Shrike		LC	0	Passerine/Near passerine	500-1000
lan_exc	Unregulated development	cc2_gapn_60_without_weak_majority_without_agriculture__is_target_met	Severe climate change	Unregulated	low	1	52	lan_exc	Great_Grey_Shrike	Lanius excubitor	lan_exc	חנקן גדול	10	11	12	13	0	0	0	0	6	9999	Great_Grey_Shrike		LC	0	Passerine/Near passerine	500-1000
lan_exc	Current distributions	cc2_gm4_60_without_weak_majority_without_agriculture__is_target_met	Severe climate change	Regulated	medium	1	52	lan_exc	Great_Grey_Shrike	Lanius excubitor	lan_exc	חנקן גדול	10	11	12	13	0	0	0	0	6	9999	Great_Grey_Shrike		LC	0	Passerine/Near passerine	500-1000
lan_exc	All scenarios	cc2_gm4_60_without_weak_majority_without_agriculture__is_target_met	Severe climate change	Regulated	medium	1	52	lan_exc	Great_Grey_Shrike	Lanius excubitor	lan_exc	חנקן גדול	10	11	12	13	0	0	0	0	6	9999	Great_Grey_Shrike		LC	0	Passerine/Near passerine	500-1000
lan_exc	Regulated development	cc2_gm4_60_without_weak_majority_without_agriculture__is_target_met	Severe climate change	Regulated	medium	1	52	lan_exc	Great_Grey_Shrike	Lanius excubitor	lan_exc	חנקן גדול	10	11	12	13	0	0	0	0	6	9999	Great_Grey_Shrike		LC	0	Passerine/Near passerine	500-1000
lan_exc	Unregulated development	cc2_gm4_60_without_weak_majority_without_agriculture__is_target_met	Severe climate change	Regulated	medium	1	52	lan_exc	Great_Grey_Shrike	Lanius excubitor	lan_exc	חנקן גדול	10	11	12	13	0	0	0	0	6	9999	Great_Grey_Shrike		LC	0	Passerine/Near passerine	500-1000
lan_exc	Current distributions	cc2_gm8_60_without_weak_majority_without_agriculture__is_target_met	Severe climate change	Regulated	high	1	52	lan_exc	Great_Grey_Shrike	Lanius excubitor	lan_exc	חנקן גדול	10	11	12	13	0	0	0	0	6	9999	Great_Grey_Shrike		LC	0	Passerine/Near passerine	500-1000
lan_exc	All scenarios	cc2_gm8_60_without_weak_majority_without_agriculture__is_target_met	Severe climate change	Regulated	high	1	52	lan_exc	Great_Grey_Shrike	Lanius excubitor	lan_exc	חנקן גדול	10	11	12	13	0	0	0	0	6	9999	Great_Grey_Shrike		LC	0	Passerine/Near passerine	500-1000
lan_exc	Regulated development	cc2_gm8_60_without_weak_majority_without_agriculture__is_target_met	Severe climate change	Regulated	high	1	52	lan_exc	Great_Grey_Shrike	Lanius excubitor	lan_exc	חנקן גדול	10	11	12	13	0	0	0	0	6	9999	Great_Grey_Shrike		LC	0	Passerine/Near passerine	500-1000
lan_exc	Unregulated development	cc2_gm8_60_without_weak_majority_without_agriculture__is_target_met	Severe climate change	Regulated	high	1	52	lan_exc	Great_Grey_Shrike	Lanius excubitor	lan_exc	חנקן גדול	10	11	12	13	0	0	0	0	6	9999	Great_Grey_Shrike		LC	0	Passerine/Near passerine	500-1000
lan_exc	Current distributions	cc2_gms_60_without_weak_majority_without_agriculture__is_target_met	Severe climate change	Regulated	low	1	52	lan_exc	Great_Grey_Shrike	Lanius excubitor	lan_exc	חנקן גדול	10	11	12	13	0	0	0	0	6	9999	Great_Grey_Shrike		LC	0	Passerine/Near passerine	500-1000
lan_exc	All scenarios	cc2_gms_60_without_weak_majority_without_agriculture__is_target_met	Severe climate change	Regulated	low	1	52	lan_exc	Great_Grey_Shrike	Lanius excubitor	lan_exc	חנקן גדול	10	11	12	13	0	0	0	0	6	9999	Great_Grey_Shrike		LC	0	Passerine/Near passerine	500-1000
lan_exc	Regulated development	cc2_gms_60_without_weak_majority_without_agriculture__is_target_met	Severe climate change	Regulated	low	1	52	lan_exc	Great_Grey_Shrike	Lanius excubitor	lan_exc	חנקן גדול	10	11	12	13	0	0	0	0	6	9999	Great_Grey_Shrike		LC	0	Passerine/Near passerine	500-1000
lan_exc	Unregulated development	cc2_gms_60_without_weak_majority_without_agriculture__is_target_met	Severe climate change	Regulated	low	1	52	lan_exc	Great_Grey_Shrike	Lanius excubitor	lan_exc	חנקן גדול	10	11	12	13	0	0	0	0	6	9999	Great_Grey_Shrike		LC	0	Passerine/Near passerine	500-1000
lan_exc	Current distributions	cc2_gp4_60_without_weak_majority_without_agriculture__is_target_met	Severe climate change	Unregulated	medium	1	52	lan_exc	Great_Grey_Shrike	Lanius excubitor	lan_exc	חנקן גדול	10	11	12	13	0	0	0	0	6	9999	Great_Grey_Shrike		LC	0	Passerine/Near passerine	500-1000
lan_exc	All scenarios	cc2_gp4_60_without_weak_majority_without_agriculture__is_target_met	Severe climate change	Unregulated	medium	1	52	lan_exc	Great_Grey_Shrike	Lanius excubitor	lan_exc	חנקן גדול	10	11	12	13	0	0	0	0	6	9999	Great_Grey_Shrike		LC	0	Passerine/Near passerine	500-1000
lan_exc	Regulated development	cc2_gp4_60_without_weak_majority_without_agriculture__is_target_met	Severe climate change	Unregulated	medium	1	52	lan_exc	Great_Grey_Shrike	Lanius excubitor	lan_exc	חנקן גדול	10	11	12	13	0	0	0	0	6	9999	Great_Grey_Shrike		LC	0	Passerine/Near passerine	500-1000
lan_exc	Unregulated development	cc2_gp4_60_without_weak_majority_without_agriculture__is_target_met	Severe climate change	Unregulated	medium	1	52	lan_exc	Great_Grey_Shrike	Lanius excubitor	lan_exc	חנקן גדול	10	11	12	13	0	0	0	0	6	9999	Great_Grey_Shrike		LC	0	Passerine/Near passerine	500-1000
lan_exc	Current distributions	cc2_gp8_60_without_weak_majority_without_agriculture__is_target_met	Severe climate change	Unregulated	high	1	52	lan_exc	Great_Grey_Shrike	Lanius excubitor	lan_exc	חנקן גדול	10	11	12	13	0	0	0	0	6	9999	Great_Grey_Shrike		LC	0	Passerine/Near passerine	500-1000
lan_exc	All scenarios	cc2_gp8_60_without_weak_majority_without_agriculture__is_target_met	Severe climate change	Unregulated	high	1	52	lan_exc	Great_Grey_Shrike	Lanius excubitor	lan_exc	חנקן גדול	10	11	12	13	0	0	0	0	6	9999	Great_Grey_Shrike		LC	0	Passerine/Near passerine	500-1000
lan_exc	Regulated development	cc2_gp8_60_without_weak_majority_without_agriculture__is_target_met	Severe climate change	Unregulated	high	1	52	lan_exc	Great_Grey_Shrike	Lanius excubitor	lan_exc	חנקן גדול	10	11	12	13	0	0	0	0	6	9999	Great_Grey_Shrike		LC	0	Passerine/Near passerine	500-1000
lan_exc	Unregulated development	cc2_gp8_60_without_weak_majority_without_agriculture__is_target_met	Severe climate change	Unregulated	high	1	52	lan_exc	Great_Grey_Shrike	Lanius excubitor	lan_exc	חנקן גדול	10	11	12	13	0	0	0	0	6	9999	Great_Grey_Shrike		LC	0	Passerine/Near passerine	500-1000
lan_nub	Current distributions	cc2_gapn_60_without_weak_majority_without_agriculture__is_target_met	Severe climate change	Unregulated	low	1	53	lan_nub	Masked_Shrike	Lanius nubicus	lan_nub	חנקן נובי	0	11	0	13	0	15	0	0	4	9999	Masked_Shrike		NT	0	Passerine/Near passerine	1000-2500
lan_nub	All scenarios	cc2_gapn_60_without_weak_majority_without_agriculture__is_target_met	Severe climate change	Unregulated	low	1	53	lan_nub	Masked_Shrike	Lanius nubicus	lan_nub	חנקן נובי	0	11	0	13	0	15	0	0	4	9999	Masked_Shrike		NT	0	Passerine/Near passerine	1000-2500
lan_nub	Regulated development	cc2_gapn_60_without_weak_majority_without_agriculture__is_target_met	Severe climate change	Unregulated	low	1	53	lan_nub	Masked_Shrike	Lanius nubicus	lan_nub	חנקן נובי	0	11	0	13	0	15	0	0	4	9999	Masked_Shrike		NT	0	Passerine/Near passerine	1000-2500
lan_nub	Unregulated development	cc2_gapn_60_without_weak_majority_without_agriculture__is_target_met	Severe climate change	Unregulated	low	1	53	lan_nub	Masked_Shrike	Lanius nubicus	lan_nub	חנקן נובי	0	11	0	13	0	15	0	0	4	9999	Masked_Shrike		NT	0	Passerine/Near passerine	1000-2500
lan_nub	Current distributions	cc2_gm4_60_without_weak_majority_without_agriculture__is_target_met	Severe climate change	Regulated	medium	1	53	lan_nub	Masked_Shrike	Lanius nubicus	lan_nub	חנקן נובי	0	11	0	13	0	15	0	0	4	9999	Masked_Shrike		NT	0	Passerine/Near passerine	1000-2500
lan_nub	All scenarios	cc2_gm4_60_without_weak_majority_without_agriculture__is_target_met	Severe climate change	Regulated	medium	1	53	lan_nub	Masked_Shrike	Lanius nubicus	lan_nub	חנקן נובי	0	11	0	13	0	15	0	0	4	9999	Masked_Shrike		NT	0	Passerine/Near passerine	1000-2500
lan_nub	Regulated development	cc2_gm4_60_without_weak_majority_without_agriculture__is_target_met	Severe climate change	Regulated	medium	1	53	lan_nub	Masked_Shrike	Lanius nubicus	lan_nub	חנקן נובי	0	11	0	13	0	15	0	0	4	9999	Masked_Shrike		NT	0	Passerine/Near passerine	1000-2500
lan_nub	Unregulated development	cc2_gm4_60_without_weak_majority_without_agriculture__is_target_met	Severe climate change	Regulated	medium	1	53	lan_nub	Masked_Shrike	Lanius nubicus	lan_nub	חנקן נובי	0	11	0	13	0	15	0	0	4	9999	Masked_Shrike		NT	0	Passerine/Near passerine	1000-2500
lan_nub	Current distributions	cc2_gm8_60_without_weak_majority_without_agriculture__is_target_met	Severe climate change	Regulated	high	1	53	lan_nub	Masked_Shrike	Lanius nubicus	lan_nub	חנקן נובי	0	11	0	13	0	15	0	0	4	9999	Masked_Shrike		NT	0	Passerine/Near passerine	1000-2500
lan_nub	All scenarios	cc2_gm8_60_without_weak_majority_without_agriculture__is_target_met	Severe climate change	Regulated	high	1	53	lan_nub	Masked_Shrike	Lanius nubicus	lan_nub	חנקן נובי	0	11	0	13	0	15	0	0	4	9999	Masked_Shrike		NT	0	Passerine/Near passerine	1000-2500
lan_nub	Regulated development	cc2_gm8_60_without_weak_majority_without_agriculture__is_target_met	Severe climate change	Regulated	high	1	53	lan_nub	Masked_Shrike	Lanius nubicus	lan_nub	חנקן נובי	0	11	0	13	0	15	0	0	4	9999	Masked_Shrike		NT	0	Passerine/Near passerine	1000-2500
lan_nub	Unregulated development	cc2_gm8_60_without_weak_majority_without_agriculture__is_target_met	Severe climate change	Regulated	high	1	53	lan_nub	Masked_Shrike	Lanius nubicus	lan_nub	חנקן נובי	0	11	0	13	0	15	0	0	4	9999	Masked_Shrike		NT	0	Passerine/Near passerine	1000-2500
lan_nub	Current distributions	cc2_gms_60_without_weak_majority_without_agriculture__is_target_met	Severe climate change	Regulated	low	1	53	lan_nub	Masked_Shrike	Lanius nubicus	lan_nub	חנקן נובי	0	11	0	13	0	15	0	0	4	9999	Masked_Shrike		NT	0	Passerine/Near passerine	1000-2500
lan_nub	All scenarios	cc2_gms_60_without_weak_majority_without_agriculture__is_target_met	Severe climate change	Regulated	low	1	53	lan_nub	Masked_Shrike	Lanius nubicus	lan_nub	חנקן נובי	0	11	0	13	0	15	0	0	4	9999	Masked_Shrike		NT	0	Passerine/Near passerine	1000-2500
lan_nub	Regulated development	cc2_gms_60_without_weak_majority_without_agriculture__is_target_met	Severe climate change	Regulated	low	1	53	lan_nub	Masked_Shrike	Lanius nubicus	lan_nub	חנקן נובי	0	11	0	13	0	15	0	0	4	9999	Masked_Shrike		NT	0	Passerine/Near passerine	1000-2500
lan_nub	Unregulated development	cc2_gms_60_without_weak_majority_without_agriculture__is_target_met	Severe climate change	Regulated	low	1	53	lan_nub	Masked_Shrike	Lanius nubicus	lan_nub	חנקן נובי	0	11	0	13	0	15	0	0	4	9999	Masked_Shrike		NT	0	Passerine/Near passerine	1000-2500
lan_nub	Current distributions	cc2_gp4_60_without_weak_majority_without_agriculture__is_target_met	Severe climate change	Unregulated	medium	1	53	lan_nub	Masked_Shrike	Lanius nubicus	lan_nub	חנקן נובי	0	11	0	13	0	15	0	0	4	9999	Masked_Shrike		NT	0	Passerine/Near passerine	1000-2500
lan_nub	All scenarios	cc2_gp4_60_without_weak_majority_without_agriculture__is_target_met	Severe climate change	Unregulated	medium	1	53	lan_nub	Masked_Shrike	Lanius nubicus	lan_nub	חנקן נובי	0	11	0	13	0	15	0	0	4	9999	Masked_Shrike		NT	0	Passerine/Near passerine	1000-2500
lan_nub	Regulated development	cc2_gp4_60_without_weak_majority_without_agriculture__is_target_met	Severe climate change	Unregulated	medium	1	53	lan_nub	Masked_Shrike	Lanius nubicus	lan_nub	חנקן נובי	0	11	0	13	0	15	0	0	4	9999	Masked_Shrike		NT	0	Passerine/Near passerine	1000-2500
lan_nub	Unregulated development	cc2_gp4_60_without_weak_majority_without_agriculture__is_target_met	Severe climate change	Unregulated	medium	1	53	lan_nub	Masked_Shrike	Lanius nubicus	lan_nub	חנקן נובי	0	11	0	13	0	15	0	0	4	9999	Masked_Shrike		NT	0	Passerine/Near passerine	1000-2500
lan_nub	Current distributions	cc2_gp8_60_without_weak_majority_without_agriculture__is_target_met	Severe climate change	Unregulated	high	1	53	lan_nub	Masked_Shrike	Lanius nubicus	lan_nub	חנקן נובי	0	11	0	13	0	15	0	0	4	9999	Masked_Shrike		NT	0	Passerine/Near passerine	1000-2500
lan_nub	All scenarios	cc2_gp8_60_without_weak_majority_without_agriculture__is_target_met	Severe climate change	Unregulated	high	1	53	lan_nub	Masked_Shrike	Lanius nubicus	lan_nub	חנקן נובי	0	11	0	13	0	15	0	0	4	9999	Masked_Shrike		NT	0	Passerine/Near passerine	1000-2500
lan_nub	Regulated development	cc2_gp8_60_without_weak_majority_without_agriculture__is_target_met	Severe climate change	Unregulated	high	1	53	lan_nub	Masked_Shrike	Lanius nubicus	lan_nub	חנקן נובי	0	11	0	13	0	15	0	0	4	9999	Masked_Shrike		NT	0	Passerine/Near passerine	1000-2500
lan_nub	Unregulated development	cc2_gp8_60_without_weak_majority_without_agriculture__is_target_met	Severe climate change	Unregulated	high	1	53	lan_nub	Masked_Shrike	Lanius nubicus	lan_nub	חנקן נובי	0	11	0	13	0	15	0	0	4	9999	Masked_Shrike		NT	0	Passerine/Near passerine	1000-2500
lan_sen	Current distributions	cc2_gapn_60_without_weak_majority_without_agriculture__is_target_met	Severe climate change	Unregulated	low	1	54	lan_sen	Woodchat_Shrike	Lanius senator	lan_sen	חנקן אדום ראש	10	11	12	13	0	15	0	0	6	9999	Woodchat_Shrike		NT	0	Passerine/Near passerine	2500-5000
lan_sen	All scenarios	cc2_gapn_60_without_weak_majority_without_agriculture__is_target_met	Severe climate change	Unregulated	low	1	54	lan_sen	Woodchat_Shrike	Lanius senator	lan_sen	חנקן אדום ראש	10	11	12	13	0	15	0	0	6	9999	Woodchat_Shrike		NT	0	Passerine/Near passerine	2500-5000
lan_sen	Regulated development	cc2_gapn_60_without_weak_majority_without_agriculture__is_target_met	Severe climate change	Unregulated	low	1	54	lan_sen	Woodchat_Shrike	Lanius senator	lan_sen	חנקן אדום ראש	10	11	12	13	0	15	0	0	6	9999	Woodchat_Shrike		NT	0	Passerine/Near passerine	2500-5000
lan_sen	Unregulated development	cc2_gapn_60_without_weak_majority_without_agriculture__is_target_met	Severe climate change	Unregulated	low	1	54	lan_sen	Woodchat_Shrike	Lanius senator	lan_sen	חנקן אדום ראש	10	11	12	13	0	15	0	0	6	9999	Woodchat_Shrike		NT	0	Passerine/Near passerine	2500-5000
lan_sen	Current distributions	cc2_gm4_60_without_weak_majority_without_agriculture__is_target_met	Severe climate change	Regulated	medium	1	54	lan_sen	Woodchat_Shrike	Lanius senator	lan_sen	חנקן אדום ראש	10	11	12	13	0	15	0	0	6	9999	Woodchat_Shrike		NT	0	Passerine/Near passerine	2500-5000
lan_sen	All scenarios	cc2_gm4_60_without_weak_majority_without_agriculture__is_target_met	Severe climate change	Regulated	medium	1	54	lan_sen	Woodchat_Shrike	Lanius senator	lan_sen	חנקן אדום ראש	10	11	12	13	0	15	0	0	6	9999	Woodchat_Shrike		NT	0	Passerine/Near passerine	2500-5000
lan_sen	Regulated development	cc2_gm4_60_without_weak_majority_without_agriculture__is_target_met	Severe climate change	Regulated	medium	1	54	lan_sen	Woodchat_Shrike	Lanius senator	lan_sen	חנקן אדום ראש	10	11	12	13	0	15	0	0	6	9999	Woodchat_Shrike		NT	0	Passerine/Near passerine	2500-5000
lan_sen	Unregulated development	cc2_gm4_60_without_weak_majority_without_agriculture__is_target_met	Severe climate change	Regulated	medium	1	54	lan_sen	Woodchat_Shrike	Lanius senator	lan_sen	חנקן אדום ראש	10	11	12	13	0	15	0	0	6	9999	Woodchat_Shrike		NT	0	Passerine/Near passerine	2500-5000
lan_sen	Current distributions	cc2_gm8_60_without_weak_majority_without_agriculture__is_target_met	Severe climate change	Regulated	high	1	54	lan_sen	Woodchat_Shrike	Lanius senator	lan_sen	חנקן אדום ראש	10	11	12	13	0	15	0	0	6	9999	Woodchat_Shrike		NT	0	Passerine/Near passerine	2500-5000
lan_sen	All scenarios	cc2_gm8_60_without_weak_majority_without_agriculture__is_target_met	Severe climate change	Regulated	high	1	54	lan_sen	Woodchat_Shrike	Lanius senator	lan_sen	חנקן אדום ראש	10	11	12	13	0	15	0	0	6	9999	Woodchat_Shrike		NT	0	Passerine/Near passerine	2500-5000
lan_sen	Regulated development	cc2_gm8_60_without_weak_majority_without_agriculture__is_target_met	Severe climate change	Regulated	high	1	54	lan_sen	Woodchat_Shrike	Lanius senator	lan_sen	חנקן אדום ראש	10	11	12	13	0	15	0	0	6	9999	Woodchat_Shrike		NT	0	Passerine/Near passerine	2500-5000
lan_sen	Unregulated development	cc2_gm8_60_without_weak_majority_without_agriculture__is_target_met	Severe climate change	Regulated	high	1	54	lan_sen	Woodchat_Shrike	Lanius senator	lan_sen	חנקן אדום ראש	10	11	12	13	0	15	0	0	6	9999	Woodchat_Shrike		NT	0	Passerine/Near passerine	2500-5000
lan_sen	Current distributions	cc2_gms_60_without_weak_majority_without_agriculture__is_target_met	Severe climate change	Regulated	low	1	54	lan_sen	Woodchat_Shrike	Lanius senator	lan_sen	חנקן אדום ראש	10	11	12	13	0	15	0	0	6	9999	Woodchat_Shrike		NT	0	Passerine/Near passerine	2500-5000
lan_sen	All scenarios	cc2_gms_60_without_weak_majority_without_agriculture__is_target_met	Severe climate change	Regulated	low	1	54	lan_sen	Woodchat_Shrike	Lanius senator	lan_sen	חנקן אדום ראש	10	11	12	13	0	15	0	0	6	9999	Woodchat_Shrike		NT	0	Passerine/Near passerine	2500-5000
lan_sen	Regulated development	cc2_gms_60_without_weak_majority_without_agriculture__is_target_met	Severe climate change	Regulated	low	1	54	lan_sen	Woodchat_Shrike	Lanius senator	lan_sen	חנקן אדום ראש	10	11	12	13	0	15	0	0	6	9999	Woodchat_Shrike		NT	0	Passerine/Near passerine	2500-5000
lan_sen	Unregulated development	cc2_gms_60_without_weak_majority_without_agriculture__is_target_met	Severe climate change	Regulated	low	1	54	lan_sen	Woodchat_Shrike	Lanius senator	lan_sen	חנקן אדום ראש	10	11	12	13	0	15	0	0	6	9999	Woodchat_Shrike		NT	0	Passerine/Near passerine	2500-5000
lan_sen	Current distributions	cc2_gp4_60_without_weak_majority_without_agriculture__is_target_met	Severe climate change	Unregulated	medium	1	54	lan_sen	Woodchat_Shrike	Lanius senator	lan_sen	חנקן אדום ראש	10	11	12	13	0	15	0	0	6	9999	Woodchat_Shrike		NT	0	Passerine/Near passerine	2500-5000
lan_sen	All scenarios	cc2_gp4_60_without_weak_majority_without_agriculture__is_target_met	Severe climate change	Unregulated	medium	1	54	lan_sen	Woodchat_Shrike	Lanius senator	lan_sen	חנקן אדום ראש	10	11	12	13	0	15	0	0	6	9999	Woodchat_Shrike		NT	0	Passerine/Near passerine	2500-5000
lan_sen	Regulated development	cc2_gp4_60_without_weak_majority_without_agriculture__is_target_met	Severe climate change	Unregulated	medium	1	54	lan_sen	Woodchat_Shrike	Lanius senator	lan_sen	חנקן אדום ראש	10	11	12	13	0	15	0	0	6	9999	Woodchat_Shrike		NT	0	Passerine/Near passerine	2500-5000
lan_sen	Unregulated development	cc2_gp4_60_without_weak_majority_without_agriculture__is_target_met	Severe climate change	Unregulated	medium	1	54	lan_sen	Woodchat_Shrike	Lanius senator	lan_sen	חנקן אדום ראש	10	11	12	13	0	15	0	0	6	9999	Woodchat_Shrike		NT	0	Passerine/Near passerine	2500-5000
lan_sen	Current distributions	cc2_gp8_60_without_weak_majority_without_agriculture__is_target_met	Severe climate change	Unregulated	high	1	54	lan_sen	Woodchat_Shrike	Lanius senator	lan_sen	חנקן אדום ראש	10	11	12	13	0	15	0	0	6	9999	Woodchat_Shrike		NT	0	Passerine/Near passerine	2500-5000
lan_sen	All scenarios	cc2_gp8_60_without_weak_majority_without_agriculture__is_target_met	Severe climate change	Unregulated	high	1	54	lan_sen	Woodchat_Shrike	Lanius senator	lan_sen	חנקן אדום ראש	10	11	12	13	0	15	0	0	6	9999	Woodchat_Shrike		NT	0	Passerine/Near passerine	2500-5000
lan_sen	Regulated development	cc2_gp8_60_without_weak_majority_without_agriculture__is_target_met	Severe climate change	Unregulated	high	1	54	lan_sen	Woodchat_Shrike	Lanius senator	lan_sen	חנקן אדום ראש	10	11	12	13	0	15	0	0	6	9999	Woodchat_Shrike		NT	0	Passerine/Near passerine	2500-5000
lan_sen	Unregulated development	cc2_gp8_60_without_weak_majority_without_agriculture__is_target_met	Severe climate change	Unregulated	high	1	54	lan_sen	Woodchat_Shrike	Lanius senator	lan_sen	חנקן אדום ראש	10	11	12	13	0	15	0	0	6	9999	Woodchat_Shrike		NT	0	Passerine/Near passerine	2500-5000
mel_cal	Current distributions	cc2_gapn_60_without_weak_majority_without_agriculture__is_target_met	Severe climate change	Unregulated	low	0	58	mel_cal	Calandra_Lark	Melanocorypha calandra	mel_cal	עפרוני ענק	10	0	0	0	0	0	0	0	2	9999	Calandra_Lark		NT	0	Passerine/Near passerine	1000-2500
mel_cal	All scenarios	cc2_gapn_60_without_weak_majority_without_agriculture__is_target_met	Severe climate change	Unregulated	low	0	58	mel_cal	Calandra_Lark	Melanocorypha calandra	mel_cal	עפרוני ענק	10	0	0	0	0	0	0	0	2	9999	Calandra_Lark		NT	0	Passerine/Near passerine	1000-2500
mel_cal	Regulated development	cc2_gapn_60_without_weak_majority_without_agriculture__is_target_met	Severe climate change	Unregulated	low	0	58	mel_cal	Calandra_Lark	Melanocorypha calandra	mel_cal	עפרוני ענק	10	0	0	0	0	0	0	0	2	9999	Calandra_Lark		NT	0	Passerine/Near passerine	1000-2500
mel_cal	Unregulated development	cc2_gapn_60_without_weak_majority_without_agriculture__is_target_met	Severe climate change	Unregulated	low	0	58	mel_cal	Calandra_Lark	Melanocorypha calandra	mel_cal	עפרוני ענק	10	0	0	0	0	0	0	0	2	9999	Calandra_Lark		NT	0	Passerine/Near passerine	1000-2500
mel_cal	Current distributions	cc2_gm4_60_without_weak_majority_without_agriculture__is_target_met	Severe climate change	Regulated	medium	0	58	mel_cal	Calandra_Lark	Melanocorypha calandra	mel_cal	עפרוני ענק	10	0	0	0	0	0	0	0	2	9999	Calandra_Lark		NT	0	Passerine/Near passerine	1000-2500
mel_cal	All scenarios	cc2_gm4_60_without_weak_majority_without_agriculture__is_target_met	Severe climate change	Regulated	medium	1	58	mel_cal	Calandra_Lark	Melanocorypha calandra	mel_cal	עפרוני ענק	10	0	0	0	0	0	0	0	2	9999	Calandra_Lark		NT	0	Passerine/Near passerine	1000-2500
mel_cal	Regulated development	cc2_gm4_60_without_weak_majority_without_agriculture__is_target_met	Severe climate change	Regulated	medium	1	58	mel_cal	Calandra_Lark	Melanocorypha calandra	mel_cal	עפרוני ענק	10	0	0	0	0	0	0	0	2	9999	Calandra_Lark		NT	0	Passerine/Near passerine	1000-2500
mel_cal	Unregulated development	cc2_gm4_60_without_weak_majority_without_agriculture__is_target_met	Severe climate change	Regulated	medium	1	58	mel_cal	Calandra_Lark	Melanocorypha calandra	mel_cal	עפרוני ענק	10	0	0	0	0	0	0	0	2	9999	Calandra_Lark		NT	0	Passerine/Near passerine	1000-2500
mel_cal	Current distributions	cc2_gm8_60_without_weak_majority_without_agriculture__is_target_met	Severe climate change	Regulated	high	0	58	mel_cal	Calandra_Lark	Melanocorypha calandra	mel_cal	עפרוני ענק	10	0	0	0	0	0	0	0	2	9999	Calandra_Lark		NT	0	Passerine/Near passerine	1000-2500
mel_cal	All scenarios	cc2_gm8_60_without_weak_majority_without_agriculture__is_target_met	Severe climate change	Regulated	high	1	58	mel_cal	Calandra_Lark	Melanocorypha calandra	mel_cal	עפרוני ענק	10	0	0	0	0	0	0	0	2	9999	Calandra_Lark		NT	0	Passerine/Near passerine	1000-2500
mel_cal	Regulated development	cc2_gm8_60_without_weak_majority_without_agriculture__is_target_met	Severe climate change	Regulated	high	1	58	mel_cal	Calandra_Lark	Melanocorypha calandra	mel_cal	עפרוני ענק	10	0	0	0	0	0	0	0	2	9999	Calandra_Lark		NT	0	Passerine/Near passerine	1000-2500
mel_cal	Unregulated development	cc2_gm8_60_without_weak_majority_without_agriculture__is_target_met	Severe climate change	Regulated	high	1	58	mel_cal	Calandra_Lark	Melanocorypha calandra	mel_cal	עפרוני ענק	10	0	0	0	0	0	0	0	2	9999	Calandra_Lark		NT	0	Passerine/Near passerine	1000-2500
mel_cal	Current distributions	cc2_gms_60_without_weak_majority_without_agriculture__is_target_met	Severe climate change	Regulated	low	0	58	mel_cal	Calandra_Lark	Melanocorypha calandra	mel_cal	עפרוני ענק	10	0	0	0	0	0	0	0	2	9999	Calandra_Lark		NT	0	Passerine/Near passerine	1000-2500
mel_cal	All scenarios	cc2_gms_60_without_weak_majority_without_agriculture__is_target_met	Severe climate change	Regulated	low	0	58	mel_cal	Calandra_Lark	Melanocorypha calandra	mel_cal	עפרוני ענק	10	0	0	0	0	0	0	0	2	9999	Calandra_Lark		NT	0	Passerine/Near passerine	1000-2500
mel_cal	Regulated development	cc2_gms_60_without_weak_majority_without_agriculture__is_target_met	Severe climate change	Regulated	low	0	58	mel_cal	Calandra_Lark	Melanocorypha calandra	mel_cal	עפרוני ענק	10	0	0	0	0	0	0	0	2	9999	Calandra_Lark		NT	0	Passerine/Near passerine	1000-2500
mel_cal	Unregulated development	cc2_gms_60_without_weak_majority_without_agriculture__is_target_met	Severe climate change	Regulated	low	0	58	mel_cal	Calandra_Lark	Melanocorypha calandra	mel_cal	עפרוני ענק	10	0	0	0	0	0	0	0	2	9999	Calandra_Lark		NT	0	Passerine/Near passerine	1000-2500
mel_cal	Current distributions	cc2_gp4_60_without_weak_majority_without_agriculture__is_target_met	Severe climate change	Unregulated	medium	0	58	mel_cal	Calandra_Lark	Melanocorypha calandra	mel_cal	עפרוני ענק	10	0	0	0	0	0	0	0	2	9999	Calandra_Lark		NT	0	Passerine/Near passerine	1000-2500
mel_cal	All scenarios	cc2_gp4_60_without_weak_majority_without_agriculture__is_target_met	Severe climate change	Unregulated	medium	1	58	mel_cal	Calandra_Lark	Melanocorypha calandra	mel_cal	עפרוני ענק	10	0	0	0	0	0	0	0	2	9999	Calandra_Lark		NT	0	Passerine/Near passerine	1000-2500
mel_cal	Regulated development	cc2_gp4_60_without_weak_majority_without_agriculture__is_target_met	Severe climate change	Unregulated	medium	0	58	mel_cal	Calandra_Lark	Melanocorypha calandra	mel_cal	עפרוני ענק	10	0	0	0	0	0	0	0	2	9999	Calandra_Lark		NT	0	Passerine/Near passerine	1000-2500
mel_cal	Unregulated development	cc2_gp4_60_without_weak_majority_without_agriculture__is_target_met	Severe climate change	Unregulated	medium	1	58	mel_cal	Calandra_Lark	Melanocorypha calandra	mel_cal	עפרוני ענק	10	0	0	0	0	0	0	0	2	9999	Calandra_Lark		NT	0	Passerine/Near passerine	1000-2500
mel_cal	Current distributions	cc2_gp8_60_without_weak_majority_without_agriculture__is_target_met	Severe climate change	Unregulated	high	0	58	mel_cal	Calandra_Lark	Melanocorypha calandra	mel_cal	עפרוני ענק	10	0	0	0	0	0	0	0	2	9999	Calandra_Lark		NT	0	Passerine/Near passerine	1000-2500
mel_cal	All scenarios	cc2_gp8_60_without_weak_majority_without_agriculture__is_target_met	Severe climate change	Unregulated	high	0	58	mel_cal	Calandra_Lark	Melanocorypha calandra	mel_cal	עפרוני ענק	10	0	0	0	0	0	0	0	2	9999	Calandra_Lark		NT	0	Passerine/Near passerine	1000-2500
mel_cal	Regulated development	cc2_gp8_60_without_weak_majority_without_agriculture__is_target_met	Severe climate change	Unregulated	high	0	58	mel_cal	Calandra_Lark	Melanocorypha calandra	mel_cal	עפרוני ענק	10	0	0	0	0	0	0	0	2	9999	Calandra_Lark		NT	0	Passerine/Near passerine	1000-2500
mel_cal	Unregulated development	cc2_gp8_60_without_weak_majority_without_agriculture__is_target_met	Severe climate change	Unregulated	high	0	58	mel_cal	Calandra_Lark	Melanocorypha calandra	mel_cal	עפרוני ענק	10	0	0	0	0	0	0	0	2	9999	Calandra_Lark		NT	0	Passerine/Near passerine	1000-2500
mer_api	Current distributions	cc2_gapn_60_without_weak_majority_without_agriculture__is_target_met	Severe climate change	Unregulated	low	1	59	mer_api	European_Bee_eater	Merops apiaster	mer_api	שרקרק מצוי	0	0	0	13	0	15	0	0	4	9999	European_Bee_eater	1	VU	1	Passerine/Near passerine	2500-5000
mer_api	All scenarios	cc2_gapn_60_without_weak_majority_without_agriculture__is_target_met	Severe climate change	Unregulated	low	1	59	mer_api	European_Bee_eater	Merops apiaster	mer_api	שרקרק מצוי	0	0	0	13	0	15	0	0	4	9999	European_Bee_eater	1	VU	1	Passerine/Near passerine	2500-5000
mer_api	Regulated development	cc2_gapn_60_without_weak_majority_without_agriculture__is_target_met	Severe climate change	Unregulated	low	1	59	mer_api	European_Bee_eater	Merops apiaster	mer_api	שרקרק מצוי	0	0	0	13	0	15	0	0	4	9999	European_Bee_eater	1	VU	1	Passerine/Near passerine	2500-5000
mer_api	Unregulated development	cc2_gapn_60_without_weak_majority_without_agriculture__is_target_met	Severe climate change	Unregulated	low	1	59	mer_api	European_Bee_eater	Merops apiaster	mer_api	שרקרק מצוי	0	0	0	13	0	15	0	0	4	9999	European_Bee_eater	1	VU	1	Passerine/Near passerine	2500-5000
mer_api	Current distributions	cc2_gm4_60_without_weak_majority_without_agriculture__is_target_met	Severe climate change	Regulated	medium	1	59	mer_api	European_Bee_eater	Merops apiaster	mer_api	שרקרק מצוי	0	0	0	13	0	15	0	0	4	9999	European_Bee_eater	1	VU	1	Passerine/Near passerine	2500-5000
mer_api	All scenarios	cc2_gm4_60_without_weak_majority_without_agriculture__is_target_met	Severe climate change	Regulated	medium	1	59	mer_api	European_Bee_eater	Merops apiaster	mer_api	שרקרק מצוי	0	0	0	13	0	15	0	0	4	9999	European_Bee_eater	1	VU	1	Passerine/Near passerine	2500-5000
mer_api	Regulated development	cc2_gm4_60_without_weak_majority_without_agriculture__is_target_met	Severe climate change	Regulated	medium	1	59	mer_api	European_Bee_eater	Merops apiaster	mer_api	שרקרק מצוי	0	0	0	13	0	15	0	0	4	9999	European_Bee_eater	1	VU	1	Passerine/Near passerine	2500-5000
mer_api	Unregulated development	cc2_gm4_60_without_weak_majority_without_agriculture__is_target_met	Severe climate change	Regulated	medium	1	59	mer_api	European_Bee_eater	Merops apiaster	mer_api	שרקרק מצוי	0	0	0	13	0	15	0	0	4	9999	European_Bee_eater	1	VU	1	Passerine/Near passerine	2500-5000
mer_api	Current distributions	cc2_gm8_60_without_weak_majority_without_agriculture__is_target_met	Severe climate change	Regulated	high	1	59	mer_api	European_Bee_eater	Merops apiaster	mer_api	שרקרק מצוי	0	0	0	13	0	15	0	0	4	9999	European_Bee_eater	1	VU	1	Passerine/Near passerine	2500-5000
mer_api	All scenarios	cc2_gm8_60_without_weak_majority_without_agriculture__is_target_met	Severe climate change	Regulated	high	1	59	mer_api	European_Bee_eater	Merops apiaster	mer_api	שרקרק מצוי	0	0	0	13	0	15	0	0	4	9999	European_Bee_eater	1	VU	1	Passerine/Near passerine	2500-5000
mer_api	Regulated development	cc2_gm8_60_without_weak_majority_without_agriculture__is_target_met	Severe climate change	Regulated	high	1	59	mer_api	European_Bee_eater	Merops apiaster	mer_api	שרקרק מצוי	0	0	0	13	0	15	0	0	4	9999	European_Bee_eater	1	VU	1	Passerine/Near passerine	2500-5000
mer_api	Unregulated development	cc2_gm8_60_without_weak_majority_without_agriculture__is_target_met	Severe climate change	Regulated	high	1	59	mer_api	European_Bee_eater	Merops apiaster	mer_api	שרקרק מצוי	0	0	0	13	0	15	0	0	4	9999	European_Bee_eater	1	VU	1	Passerine/Near passerine	2500-5000
mer_api	Current distributions	cc2_gms_60_without_weak_majority_without_agriculture__is_target_met	Severe climate change	Regulated	low	1	59	mer_api	European_Bee_eater	Merops apiaster	mer_api	שרקרק מצוי	0	0	0	13	0	15	0	0	4	9999	European_Bee_eater	1	VU	1	Passerine/Near passerine	2500-5000
mer_api	All scenarios	cc2_gms_60_without_weak_majority_without_agriculture__is_target_met	Severe climate change	Regulated	low	1	59	mer_api	European_Bee_eater	Merops apiaster	mer_api	שרקרק מצוי	0	0	0	13	0	15	0	0	4	9999	European_Bee_eater	1	VU	1	Passerine/Near passerine	2500-5000
mer_api	Regulated development	cc2_gms_60_without_weak_majority_without_agriculture__is_target_met	Severe climate change	Regulated	low	1	59	mer_api	European_Bee_eater	Merops apiaster	mer_api	שרקרק מצוי	0	0	0	13	0	15	0	0	4	9999	European_Bee_eater	1	VU	1	Passerine/Near passerine	2500-5000
mer_api	Unregulated development	cc2_gms_60_without_weak_majority_without_agriculture__is_target_met	Severe climate change	Regulated	low	1	59	mer_api	European_Bee_eater	Merops apiaster	mer_api	שרקרק מצוי	0	0	0	13	0	15	0	0	4	9999	European_Bee_eater	1	VU	1	Passerine/Near passerine	2500-5000
mer_api	Current distributions	cc2_gp4_60_without_weak_majority_without_agriculture__is_target_met	Severe climate change	Unregulated	medium	1	59	mer_api	European_Bee_eater	Merops apiaster	mer_api	שרקרק מצוי	0	0	0	13	0	15	0	0	4	9999	European_Bee_eater	1	VU	1	Passerine/Near passerine	2500-5000
mer_api	All scenarios	cc2_gp4_60_without_weak_majority_without_agriculture__is_target_met	Severe climate change	Unregulated	medium	1	59	mer_api	European_Bee_eater	Merops apiaster	mer_api	שרקרק מצוי	0	0	0	13	0	15	0	0	4	9999	European_Bee_eater	1	VU	1	Passerine/Near passerine	2500-5000
mer_api	Regulated development	cc2_gp4_60_without_weak_majority_without_agriculture__is_target_met	Severe climate change	Unregulated	medium	1	59	mer_api	European_Bee_eater	Merops apiaster	mer_api	שרקרק מצוי	0	0	0	13	0	15	0	0	4	9999	European_Bee_eater	1	VU	1	Passerine/Near passerine	2500-5000
mer_api	Unregulated development	cc2_gp4_60_without_weak_majority_without_agriculture__is_target_met	Severe climate change	Unregulated	medium	1	59	mer_api	European_Bee_eater	Merops apiaster	mer_api	שרקרק מצוי	0	0	0	13	0	15	0	0	4	9999	European_Bee_eater	1	VU	1	Passerine/Near passerine	2500-5000
mer_api	Current distributions	cc2_gp8_60_without_weak_majority_without_agriculture__is_target_met	Severe climate change	Unregulated	high	1	59	mer_api	European_Bee_eater	Merops apiaster	mer_api	שרקרק מצוי	0	0	0	13	0	15	0	0	4	9999	European_Bee_eater	1	VU	1	Passerine/Near passerine	2500-5000
mer_api	All scenarios	cc2_gp8_60_without_weak_majority_without_agriculture__is_target_met	Severe climate change	Unregulated	high	1	59	mer_api	European_Bee_eater	Merops apiaster	mer_api	שרקרק מצוי	0	0	0	13	0	15	0	0	4	9999	European_Bee_eater	1	VU	1	Passerine/Near passerine	2500-5000
mer_api	Regulated development	cc2_gp8_60_without_weak_majority_without_agriculture__is_target_met	Severe climate change	Unregulated	high	1	59	mer_api	European_Bee_eater	Merops apiaster	mer_api	שרקרק מצוי	0	0	0	13	0	15	0	0	4	9999	European_Bee_eater	1	VU	1	Passerine/Near passerine	2500-5000
mer_api	Unregulated development	cc2_gp8_60_without_weak_majority_without_agriculture__is_target_met	Severe climate change	Unregulated	high	1	59	mer_api	European_Bee_eater	Merops apiaster	mer_api	שרקרק מצוי	0	0	0	13	0	15	0	0	4	9999	European_Bee_eater	1	VU	1	Passerine/Near passerine	2500-5000
mil_cal	Current distributions	cc2_gapn_60_without_weak_majority_without_agriculture__is_target_met	Severe climate change	Unregulated	low	1	60	mil_cal	Corn_Bunting	Miliaria calandra	mil_cal	גבתון עפרוני	10	11	12	13	0	15	0	0	7	9999	Corn_Bunting		LC	0	Passerine/Near passerine	2500-5000
mil_cal	All scenarios	cc2_gapn_60_without_weak_majority_without_agriculture__is_target_met	Severe climate change	Unregulated	low	1	60	mil_cal	Corn_Bunting	Miliaria calandra	mil_cal	גבתון עפרוני	10	11	12	13	0	15	0	0	7	9999	Corn_Bunting		LC	0	Passerine/Near passerine	2500-5000
mil_cal	Regulated development	cc2_gapn_60_without_weak_majority_without_agriculture__is_target_met	Severe climate change	Unregulated	low	1	60	mil_cal	Corn_Bunting	Miliaria calandra	mil_cal	גבתון עפרוני	10	11	12	13	0	15	0	0	7	9999	Corn_Bunting		LC	0	Passerine/Near passerine	2500-5000
mil_cal	Unregulated development	cc2_gapn_60_without_weak_majority_without_agriculture__is_target_met	Severe climate change	Unregulated	low	1	60	mil_cal	Corn_Bunting	Miliaria calandra	mil_cal	גבתון עפרוני	10	11	12	13	0	15	0	0	7	9999	Corn_Bunting		LC	0	Passerine/Near passerine	2500-5000
mil_cal	Current distributions	cc2_gm4_60_without_weak_majority_without_agriculture__is_target_met	Severe climate change	Regulated	medium	1	60	mil_cal	Corn_Bunting	Miliaria calandra	mil_cal	גבתון עפרוני	10	11	12	13	0	15	0	0	7	9999	Corn_Bunting		LC	0	Passerine/Near passerine	2500-5000
mil_cal	All scenarios	cc2_gm4_60_without_weak_majority_without_agriculture__is_target_met	Severe climate change	Regulated	medium	1	60	mil_cal	Corn_Bunting	Miliaria calandra	mil_cal	גבתון עפרוני	10	11	12	13	0	15	0	0	7	9999	Corn_Bunting		LC	0	Passerine/Near passerine	2500-5000
mil_cal	Regulated development	cc2_gm4_60_without_weak_majority_without_agriculture__is_target_met	Severe climate change	Regulated	medium	1	60	mil_cal	Corn_Bunting	Miliaria calandra	mil_cal	גבתון עפרוני	10	11	12	13	0	15	0	0	7	9999	Corn_Bunting		LC	0	Passerine/Near passerine	2500-5000
mil_cal	Unregulated development	cc2_gm4_60_without_weak_majority_without_agriculture__is_target_met	Severe climate change	Regulated	medium	1	60	mil_cal	Corn_Bunting	Miliaria calandra	mil_cal	גבתון עפרוני	10	11	12	13	0	15	0	0	7	9999	Corn_Bunting		LC	0	Passerine/Near passerine	2500-5000
mil_cal	Current distributions	cc2_gm8_60_without_weak_majority_without_agriculture__is_target_met	Severe climate change	Regulated	high	1	60	mil_cal	Corn_Bunting	Miliaria calandra	mil_cal	גבתון עפרוני	10	11	12	13	0	15	0	0	7	9999	Corn_Bunting		LC	0	Passerine/Near passerine	2500-5000
mil_cal	All scenarios	cc2_gm8_60_without_weak_majority_without_agriculture__is_target_met	Severe climate change	Regulated	high	1	60	mil_cal	Corn_Bunting	Miliaria calandra	mil_cal	גבתון עפרוני	10	11	12	13	0	15	0	0	7	9999	Corn_Bunting		LC	0	Passerine/Near passerine	2500-5000
mil_cal	Regulated development	cc2_gm8_60_without_weak_majority_without_agriculture__is_target_met	Severe climate change	Regulated	high	1	60	mil_cal	Corn_Bunting	Miliaria calandra	mil_cal	גבתון עפרוני	10	11	12	13	0	15	0	0	7	9999	Corn_Bunting		LC	0	Passerine/Near passerine	2500-5000
mil_cal	Unregulated development	cc2_gm8_60_without_weak_majority_without_agriculture__is_target_met	Severe climate change	Regulated	high	1	60	mil_cal	Corn_Bunting	Miliaria calandra	mil_cal	גבתון עפרוני	10	11	12	13	0	15	0	0	7	9999	Corn_Bunting		LC	0	Passerine/Near passerine	2500-5000
mil_cal	Current distributions	cc2_gms_60_without_weak_majority_without_agriculture__is_target_met	Severe climate change	Regulated	low	1	60	mil_cal	Corn_Bunting	Miliaria calandra	mil_cal	גבתון עפרוני	10	11	12	13	0	15	0	0	7	9999	Corn_Bunting		LC	0	Passerine/Near passerine	2500-5000
mil_cal	All scenarios	cc2_gms_60_without_weak_majority_without_agriculture__is_target_met	Severe climate change	Regulated	low	1	60	mil_cal	Corn_Bunting	Miliaria calandra	mil_cal	גבתון עפרוני	10	11	12	13	0	15	0	0	7	9999	Corn_Bunting		LC	0	Passerine/Near passerine	2500-5000
mil_cal	Regulated development	cc2_gms_60_without_weak_majority_without_agriculture__is_target_met	Severe climate change	Regulated	low	1	60	mil_cal	Corn_Bunting	Miliaria calandra	mil_cal	גבתון עפרוני	10	11	12	13	0	15	0	0	7	9999	Corn_Bunting		LC	0	Passerine/Near passerine	2500-5000
mil_cal	Unregulated development	cc2_gms_60_without_weak_majority_without_agriculture__is_target_met	Severe climate change	Regulated	low	1	60	mil_cal	Corn_Bunting	Miliaria calandra	mil_cal	גבתון עפרוני	10	11	12	13	0	15	0	0	7	9999	Corn_Bunting		LC	0	Passerine/Near passerine	2500-5000
mil_cal	Current distributions	cc2_gp4_60_without_weak_majority_without_agriculture__is_target_met	Severe climate change	Unregulated	medium	1	60	mil_cal	Corn_Bunting	Miliaria calandra	mil_cal	גבתון עפרוני	10	11	12	13	0	15	0	0	7	9999	Corn_Bunting		LC	0	Passerine/Near passerine	2500-5000
mil_cal	All scenarios	cc2_gp4_60_without_weak_majority_without_agriculture__is_target_met	Severe climate change	Unregulated	medium	1	60	mil_cal	Corn_Bunting	Miliaria calandra	mil_cal	גבתון עפרוני	10	11	12	13	0	15	0	0	7	9999	Corn_Bunting		LC	0	Passerine/Near passerine	2500-5000
mil_cal	Regulated development	cc2_gp4_60_without_weak_majority_without_agriculture__is_target_met	Severe climate change	Unregulated	medium	1	60	mil_cal	Corn_Bunting	Miliaria calandra	mil_cal	גבתון עפרוני	10	11	12	13	0	15	0	0	7	9999	Corn_Bunting		LC	0	Passerine/Near passerine	2500-5000
mil_cal	Unregulated development	cc2_gp4_60_without_weak_majority_without_agriculture__is_target_met	Severe climate change	Unregulated	medium	1	60	mil_cal	Corn_Bunting	Miliaria calandra	mil_cal	גבתון עפרוני	10	11	12	13	0	15	0	0	7	9999	Corn_Bunting		LC	0	Passerine/Near passerine	2500-5000
mil_cal	Current distributions	cc2_gp8_60_without_weak_majority_without_agriculture__is_target_met	Severe climate change	Unregulated	high	1	60	mil_cal	Corn_Bunting	Miliaria calandra	mil_cal	גבתון עפרוני	10	11	12	13	0	15	0	0	7	9999	Corn_Bunting		LC	0	Passerine/Near passerine	2500-5000
mil_cal	All scenarios	cc2_gp8_60_without_weak_majority_without_agriculture__is_target_met	Severe climate change	Unregulated	high	1	60	mil_cal	Corn_Bunting	Miliaria calandra	mil_cal	גבתון עפרוני	10	11	12	13	0	15	0	0	7	9999	Corn_Bunting		LC	0	Passerine/Near passerine	2500-5000
mil_cal	Regulated development	cc2_gp8_60_without_weak_majority_without_agriculture__is_target_met	Severe climate change	Unregulated	high	1	60	mil_cal	Corn_Bunting	Miliaria calandra	mil_cal	גבתון עפרוני	10	11	12	13	0	15	0	0	7	9999	Corn_Bunting		LC	0	Passerine/Near passerine	2500-5000
mil_cal	Unregulated development	cc2_gp8_60_without_weak_majority_without_agriculture__is_target_met	Severe climate change	Unregulated	high	1	60	mil_cal	Corn_Bunting	Miliaria calandra	mil_cal	גבתון עפרוני	10	11	12	13	0	15	0	0	7	9999	Corn_Bunting		LC	0	Passerine/Near passerine	2500-5000
mus_str	Current distributions	cc2_gapn_60_without_weak_majority_without_agriculture__is_target_met	Severe climate change	Unregulated	low	1	64	mus_str	Spotted_Flycatcher	Muscicapa striata	mus_str	חטפית אפורה	0	0	0	13	0	15	0	0	3	9999	Spotted_Flycatcher		LC	0	Passerine/Near passerine	1000-2500
mus_str	All scenarios	cc2_gapn_60_without_weak_majority_without_agriculture__is_target_met	Severe climate change	Unregulated	low	1	64	mus_str	Spotted_Flycatcher	Muscicapa striata	mus_str	חטפית אפורה	0	0	0	13	0	15	0	0	3	9999	Spotted_Flycatcher		LC	0	Passerine/Near passerine	1000-2500
mus_str	Regulated development	cc2_gapn_60_without_weak_majority_without_agriculture__is_target_met	Severe climate change	Unregulated	low	1	64	mus_str	Spotted_Flycatcher	Muscicapa striata	mus_str	חטפית אפורה	0	0	0	13	0	15	0	0	3	9999	Spotted_Flycatcher		LC	0	Passerine/Near passerine	1000-2500
mus_str	Unregulated development	cc2_gapn_60_without_weak_majority_without_agriculture__is_target_met	Severe climate change	Unregulated	low	1	64	mus_str	Spotted_Flycatcher	Muscicapa striata	mus_str	חטפית אפורה	0	0	0	13	0	15	0	0	3	9999	Spotted_Flycatcher		LC	0	Passerine/Near passerine	1000-2500
mus_str	Current distributions	cc2_gm4_60_without_weak_majority_without_agriculture__is_target_met	Severe climate change	Regulated	medium	1	64	mus_str	Spotted_Flycatcher	Muscicapa striata	mus_str	חטפית אפורה	0	0	0	13	0	15	0	0	3	9999	Spotted_Flycatcher		LC	0	Passerine/Near passerine	1000-2500
mus_str	All scenarios	cc2_gm4_60_without_weak_majority_without_agriculture__is_target_met	Severe climate change	Regulated	medium	1	64	mus_str	Spotted_Flycatcher	Muscicapa striata	mus_str	חטפית אפורה	0	0	0	13	0	15	0	0	3	9999	Spotted_Flycatcher		LC	0	Passerine/Near passerine	1000-2500
mus_str	Regulated development	cc2_gm4_60_without_weak_majority_without_agriculture__is_target_met	Severe climate change	Regulated	medium	1	64	mus_str	Spotted_Flycatcher	Muscicapa striata	mus_str	חטפית אפורה	0	0	0	13	0	15	0	0	3	9999	Spotted_Flycatcher		LC	0	Passerine/Near passerine	1000-2500
mus_str	Unregulated development	cc2_gm4_60_without_weak_majority_without_agriculture__is_target_met	Severe climate change	Regulated	medium	1	64	mus_str	Spotted_Flycatcher	Muscicapa striata	mus_str	חטפית אפורה	0	0	0	13	0	15	0	0	3	9999	Spotted_Flycatcher		LC	0	Passerine/Near passerine	1000-2500
mus_str	Current distributions	cc2_gm8_60_without_weak_majority_without_agriculture__is_target_met	Severe climate change	Regulated	high	1	64	mus_str	Spotted_Flycatcher	Muscicapa striata	mus_str	חטפית אפורה	0	0	0	13	0	15	0	0	3	9999	Spotted_Flycatcher		LC	0	Passerine/Near passerine	1000-2500
mus_str	All scenarios	cc2_gm8_60_without_weak_majority_without_agriculture__is_target_met	Severe climate change	Regulated	high	1	64	mus_str	Spotted_Flycatcher	Muscicapa striata	mus_str	חטפית אפורה	0	0	0	13	0	15	0	0	3	9999	Spotted_Flycatcher		LC	0	Passerine/Near passerine	1000-2500
mus_str	Regulated development	cc2_gm8_60_without_weak_majority_without_agriculture__is_target_met	Severe climate change	Regulated	high	1	64	mus_str	Spotted_Flycatcher	Muscicapa striata	mus_str	חטפית אפורה	0	0	0	13	0	15	0	0	3	9999	Spotted_Flycatcher		LC	0	Passerine/Near passerine	1000-2500
mus_str	Unregulated development	cc2_gm8_60_without_weak_majority_without_agriculture__is_target_met	Severe climate change	Regulated	high	1	64	mus_str	Spotted_Flycatcher	Muscicapa striata	mus_str	חטפית אפורה	0	0	0	13	0	15	0	0	3	9999	Spotted_Flycatcher		LC	0	Passerine/Near passerine	1000-2500
mus_str	Current distributions	cc2_gms_60_without_weak_majority_without_agriculture__is_target_met	Severe climate change	Regulated	low	1	64	mus_str	Spotted_Flycatcher	Muscicapa striata	mus_str	חטפית אפורה	0	0	0	13	0	15	0	0	3	9999	Spotted_Flycatcher		LC	0	Passerine/Near passerine	1000-2500
mus_str	All scenarios	cc2_gms_60_without_weak_majority_without_agriculture__is_target_met	Severe climate change	Regulated	low	1	64	mus_str	Spotted_Flycatcher	Muscicapa striata	mus_str	חטפית אפורה	0	0	0	13	0	15	0	0	3	9999	Spotted_Flycatcher		LC	0	Passerine/Near passerine	1000-2500
mus_str	Regulated development	cc2_gms_60_without_weak_majority_without_agriculture__is_target_met	Severe climate change	Regulated	low	1	64	mus_str	Spotted_Flycatcher	Muscicapa striata	mus_str	חטפית אפורה	0	0	0	13	0	15	0	0	3	9999	Spotted_Flycatcher		LC	0	Passerine/Near passerine	1000-2500
mus_str	Unregulated development	cc2_gms_60_without_weak_majority_without_agriculture__is_target_met	Severe climate change	Regulated	low	1	64	mus_str	Spotted_Flycatcher	Muscicapa striata	mus_str	חטפית אפורה	0	0	0	13	0	15	0	0	3	9999	Spotted_Flycatcher		LC	0	Passerine/Near passerine	1000-2500
mus_str	Current distributions	cc2_gp4_60_without_weak_majority_without_agriculture__is_target_met	Severe climate change	Unregulated	medium	1	64	mus_str	Spotted_Flycatcher	Muscicapa striata	mus_str	חטפית אפורה	0	0	0	13	0	15	0	0	3	9999	Spotted_Flycatcher		LC	0	Passerine/Near passerine	1000-2500
mus_str	All scenarios	cc2_gp4_60_without_weak_majority_without_agriculture__is_target_met	Severe climate change	Unregulated	medium	1	64	mus_str	Spotted_Flycatcher	Muscicapa striata	mus_str	חטפית אפורה	0	0	0	13	0	15	0	0	3	9999	Spotted_Flycatcher		LC	0	Passerine/Near passerine	1000-2500
mus_str	Regulated development	cc2_gp4_60_without_weak_majority_without_agriculture__is_target_met	Severe climate change	Unregulated	medium	1	64	mus_str	Spotted_Flycatcher	Muscicapa striata	mus_str	חטפית אפורה	0	0	0	13	0	15	0	0	3	9999	Spotted_Flycatcher		LC	0	Passerine/Near passerine	1000-2500
mus_str	Unregulated development	cc2_gp4_60_without_weak_majority_without_agriculture__is_target_met	Severe climate change	Unregulated	medium	1	64	mus_str	Spotted_Flycatcher	Muscicapa striata	mus_str	חטפית אפורה	0	0	0	13	0	15	0	0	3	9999	Spotted_Flycatcher		LC	0	Passerine/Near passerine	1000-2500
mus_str	Current distributions	cc2_gp8_60_without_weak_majority_without_agriculture__is_target_met	Severe climate change	Unregulated	high	1	64	mus_str	Spotted_Flycatcher	Muscicapa striata	mus_str	חטפית אפורה	0	0	0	13	0	15	0	0	3	9999	Spotted_Flycatcher		LC	0	Passerine/Near passerine	1000-2500
mus_str	All scenarios	cc2_gp8_60_without_weak_majority_without_agriculture__is_target_met	Severe climate change	Unregulated	high	1	64	mus_str	Spotted_Flycatcher	Muscicapa striata	mus_str	חטפית אפורה	0	0	0	13	0	15	0	0	3	9999	Spotted_Flycatcher		LC	0	Passerine/Near passerine	1000-2500
mus_str	Regulated development	cc2_gp8_60_without_weak_majority_without_agriculture__is_target_met	Severe climate change	Unregulated	high	1	64	mus_str	Spotted_Flycatcher	Muscicapa striata	mus_str	חטפית אפורה	0	0	0	13	0	15	0	0	3	9999	Spotted_Flycatcher		LC	0	Passerine/Near passerine	1000-2500
mus_str	Unregulated development	cc2_gp8_60_without_weak_majority_without_agriculture__is_target_met	Severe climate change	Unregulated	high	1	64	mus_str	Spotted_Flycatcher	Muscicapa striata	mus_str	חטפית אפורה	0	0	0	13	0	15	0	0	3	9999	Spotted_Flycatcher		LC	0	Passerine/Near passerine	1000-2500
oen_his	Current distributions	cc2_gapn_60_without_weak_majority_without_agriculture__is_target_met	Severe climate change	Unregulated	low	1	67	oen_his	Black_eared_Wheatear	Oenanthe hispanica	oen_his	סלעית קיץ	10	11	0	13	0	15	0	0	5	9999	Black_eared_Wheatear		LC	0	Passerine/Near passerine	500-1000
oen_his	All scenarios	cc2_gapn_60_without_weak_majority_without_agriculture__is_target_met	Severe climate change	Unregulated	low	1	67	oen_his	Black_eared_Wheatear	Oenanthe hispanica	oen_his	סלעית קיץ	10	11	0	13	0	15	0	0	5	9999	Black_eared_Wheatear		LC	0	Passerine/Near passerine	500-1000
oen_his	Regulated development	cc2_gapn_60_without_weak_majority_without_agriculture__is_target_met	Severe climate change	Unregulated	low	1	67	oen_his	Black_eared_Wheatear	Oenanthe hispanica	oen_his	סלעית קיץ	10	11	0	13	0	15	0	0	5	9999	Black_eared_Wheatear		LC	0	Passerine/Near passerine	500-1000
oen_his	Unregulated development	cc2_gapn_60_without_weak_majority_without_agriculture__is_target_met	Severe climate change	Unregulated	low	1	67	oen_his	Black_eared_Wheatear	Oenanthe hispanica	oen_his	סלעית קיץ	10	11	0	13	0	15	0	0	5	9999	Black_eared_Wheatear		LC	0	Passerine/Near passerine	500-1000
oen_his	Current distributions	cc2_gm4_60_without_weak_majority_without_agriculture__is_target_met	Severe climate change	Regulated	medium	1	67	oen_his	Black_eared_Wheatear	Oenanthe hispanica	oen_his	סלעית קיץ	10	11	0	13	0	15	0	0	5	9999	Black_eared_Wheatear		LC	0	Passerine/Near passerine	500-1000
oen_his	All scenarios	cc2_gm4_60_without_weak_majority_without_agriculture__is_target_met	Severe climate change	Regulated	medium	1	67	oen_his	Black_eared_Wheatear	Oenanthe hispanica	oen_his	סלעית קיץ	10	11	0	13	0	15	0	0	5	9999	Black_eared_Wheatear		LC	0	Passerine/Near passerine	500-1000
oen_his	Regulated development	cc2_gm4_60_without_weak_majority_without_agriculture__is_target_met	Severe climate change	Regulated	medium	1	67	oen_his	Black_eared_Wheatear	Oenanthe hispanica	oen_his	סלעית קיץ	10	11	0	13	0	15	0	0	5	9999	Black_eared_Wheatear		LC	0	Passerine/Near passerine	500-1000
oen_his	Unregulated development	cc2_gm4_60_without_weak_majority_without_agriculture__is_target_met	Severe climate change	Regulated	medium	1	67	oen_his	Black_eared_Wheatear	Oenanthe hispanica	oen_his	סלעית קיץ	10	11	0	13	0	15	0	0	5	9999	Black_eared_Wheatear		LC	0	Passerine/Near passerine	500-1000
oen_his	Current distributions	cc2_gm8_60_without_weak_majority_without_agriculture__is_target_met	Severe climate change	Regulated	high	1	67	oen_his	Black_eared_Wheatear	Oenanthe hispanica	oen_his	סלעית קיץ	10	11	0	13	0	15	0	0	5	9999	Black_eared_Wheatear		LC	0	Passerine/Near passerine	500-1000
oen_his	All scenarios	cc2_gm8_60_without_weak_majority_without_agriculture__is_target_met	Severe climate change	Regulated	high	1	67	oen_his	Black_eared_Wheatear	Oenanthe hispanica	oen_his	סלעית קיץ	10	11	0	13	0	15	0	0	5	9999	Black_eared_Wheatear		LC	0	Passerine/Near passerine	500-1000
oen_his	Regulated development	cc2_gm8_60_without_weak_majority_without_agriculture__is_target_met	Severe climate change	Regulated	high	1	67	oen_his	Black_eared_Wheatear	Oenanthe hispanica	oen_his	סלעית קיץ	10	11	0	13	0	15	0	0	5	9999	Black_eared_Wheatear		LC	0	Passerine/Near passerine	500-1000
oen_his	Unregulated development	cc2_gm8_60_without_weak_majority_without_agriculture__is_target_met	Severe climate change	Regulated	high	1	67	oen_his	Black_eared_Wheatear	Oenanthe hispanica	oen_his	סלעית קיץ	10	11	0	13	0	15	0	0	5	9999	Black_eared_Wheatear		LC	0	Passerine/Near passerine	500-1000
oen_his	Current distributions	cc2_gms_60_without_weak_majority_without_agriculture__is_target_met	Severe climate change	Regulated	low	1	67	oen_his	Black_eared_Wheatear	Oenanthe hispanica	oen_his	סלעית קיץ	10	11	0	13	0	15	0	0	5	9999	Black_eared_Wheatear		LC	0	Passerine/Near passerine	500-1000
oen_his	All scenarios	cc2_gms_60_without_weak_majority_without_agriculture__is_target_met	Severe climate change	Regulated	low	1	67	oen_his	Black_eared_Wheatear	Oenanthe hispanica	oen_his	סלעית קיץ	10	11	0	13	0	15	0	0	5	9999	Black_eared_Wheatear		LC	0	Passerine/Near passerine	500-1000
oen_his	Regulated development	cc2_gms_60_without_weak_majority_without_agriculture__is_target_met	Severe climate change	Regulated	low	1	67	oen_his	Black_eared_Wheatear	Oenanthe hispanica	oen_his	סלעית קיץ	10	11	0	13	0	15	0	0	5	9999	Black_eared_Wheatear		LC	0	Passerine/Near passerine	500-1000
oen_his	Unregulated development	cc2_gms_60_without_weak_majority_without_agriculture__is_target_met	Severe climate change	Regulated	low	1	67	oen_his	Black_eared_Wheatear	Oenanthe hispanica	oen_his	סלעית קיץ	10	11	0	13	0	15	0	0	5	9999	Black_eared_Wheatear		LC	0	Passerine/Near passerine	500-1000
oen_his	Current distributions	cc2_gp4_60_without_weak_majority_without_agriculture__is_target_met	Severe climate change	Unregulated	medium	1	67	oen_his	Black_eared_Wheatear	Oenanthe hispanica	oen_his	סלעית קיץ	10	11	0	13	0	15	0	0	5	9999	Black_eared_Wheatear		LC	0	Passerine/Near passerine	500-1000
oen_his	All scenarios	cc2_gp4_60_without_weak_majority_without_agriculture__is_target_met	Severe climate change	Unregulated	medium	1	67	oen_his	Black_eared_Wheatear	Oenanthe hispanica	oen_his	סלעית קיץ	10	11	0	13	0	15	0	0	5	9999	Black_eared_Wheatear		LC	0	Passerine/Near passerine	500-1000
oen_his	Regulated development	cc2_gp4_60_without_weak_majority_without_agriculture__is_target_met	Severe climate change	Unregulated	medium	1	67	oen_his	Black_eared_Wheatear	Oenanthe hispanica	oen_his	סלעית קיץ	10	11	0	13	0	15	0	0	5	9999	Black_eared_Wheatear		LC	0	Passerine/Near passerine	500-1000
oen_his	Unregulated development	cc2_gp4_60_without_weak_majority_without_agriculture__is_target_met	Severe climate change	Unregulated	medium	1	67	oen_his	Black_eared_Wheatear	Oenanthe hispanica	oen_his	סלעית קיץ	10	11	0	13	0	15	0	0	5	9999	Black_eared_Wheatear		LC	0	Passerine/Near passerine	500-1000
oen_his	Current distributions	cc2_gp8_60_without_weak_majority_without_agriculture__is_target_met	Severe climate change	Unregulated	high	1	67	oen_his	Black_eared_Wheatear	Oenanthe hispanica	oen_his	סלעית קיץ	10	11	0	13	0	15	0	0	5	9999	Black_eared_Wheatear		LC	0	Passerine/Near passerine	500-1000
oen_his	All scenarios	cc2_gp8_60_without_weak_majority_without_agriculture__is_target_met	Severe climate change	Unregulated	high	1	67	oen_his	Black_eared_Wheatear	Oenanthe hispanica	oen_his	סלעית קיץ	10	11	0	13	0	15	0	0	5	9999	Black_eared_Wheatear		LC	0	Passerine/Near passerine	500-1000
oen_his	Regulated development	cc2_gp8_60_without_weak_majority_without_agriculture__is_target_met	Severe climate change	Unregulated	high	1	67	oen_his	Black_eared_Wheatear	Oenanthe hispanica	oen_his	סלעית קיץ	10	11	0	13	0	15	0	0	5	9999	Black_eared_Wheatear		LC	0	Passerine/Near passerine	500-1000
oen_his	Unregulated development	cc2_gp8_60_without_weak_majority_without_agriculture__is_target_met	Severe climate change	Unregulated	high	1	67	oen_his	Black_eared_Wheatear	Oenanthe hispanica	oen_his	סלעית קיץ	10	11	0	13	0	15	0	0	5	9999	Black_eared_Wheatear		LC	0	Passerine/Near passerine	500-1000
oen_isa	Current distributions	cc2_gapn_60_without_weak_majority_without_agriculture__is_target_met	Severe climate change	Unregulated	low	0	68	oen_isa	Isabelline_Wheatear	Oenanthe isabellina	oen_isa	סלעית ערבות	10	11	0	0	0	0	0	0	3	9999	Isabelline_Wheatear		LC	0	Passerine/Near passerine	100-500
oen_isa	All scenarios	cc2_gapn_60_without_weak_majority_without_agriculture__is_target_met	Severe climate change	Unregulated	low	0	68	oen_isa	Isabelline_Wheatear	Oenanthe isabellina	oen_isa	סלעית ערבות	10	11	0	0	0	0	0	0	3	9999	Isabelline_Wheatear		LC	0	Passerine/Near passerine	100-500
oen_isa	Regulated development	cc2_gapn_60_without_weak_majority_without_agriculture__is_target_met	Severe climate change	Unregulated	low	0	68	oen_isa	Isabelline_Wheatear	Oenanthe isabellina	oen_isa	סלעית ערבות	10	11	0	0	0	0	0	0	3	9999	Isabelline_Wheatear		LC	0	Passerine/Near passerine	100-500
oen_isa	Unregulated development	cc2_gapn_60_without_weak_majority_without_agriculture__is_target_met	Severe climate change	Unregulated	low	0	68	oen_isa	Isabelline_Wheatear	Oenanthe isabellina	oen_isa	סלעית ערבות	10	11	0	0	0	0	0	0	3	9999	Isabelline_Wheatear		LC	0	Passerine/Near passerine	100-500
oen_isa	Current distributions	cc2_gm4_60_without_weak_majority_without_agriculture__is_target_met	Severe climate change	Regulated	medium	0	68	oen_isa	Isabelline_Wheatear	Oenanthe isabellina	oen_isa	סלעית ערבות	10	11	0	0	0	0	0	0	3	9999	Isabelline_Wheatear		LC	0	Passerine/Near passerine	100-500
oen_isa	All scenarios	cc2_gm4_60_without_weak_majority_without_agriculture__is_target_met	Severe climate change	Regulated	medium	1	68	oen_isa	Isabelline_Wheatear	Oenanthe isabellina	oen_isa	סלעית ערבות	10	11	0	0	0	0	0	0	3	9999	Isabelline_Wheatear		LC	0	Passerine/Near passerine	100-500
oen_isa	Regulated development	cc2_gm4_60_without_weak_majority_without_agriculture__is_target_met	Severe climate change	Regulated	medium	1	68	oen_isa	Isabelline_Wheatear	Oenanthe isabellina	oen_isa	סלעית ערבות	10	11	0	0	0	0	0	0	3	9999	Isabelline_Wheatear		LC	0	Passerine/Near passerine	100-500
oen_isa	Unregulated development	cc2_gm4_60_without_weak_majority_without_agriculture__is_target_met	Severe climate change	Regulated	medium	1	68	oen_isa	Isabelline_Wheatear	Oenanthe isabellina	oen_isa	סלעית ערבות	10	11	0	0	0	0	0	0	3	9999	Isabelline_Wheatear		LC	0	Passerine/Near passerine	100-500
oen_isa	Current distributions	cc2_gm8_60_without_weak_majority_without_agriculture__is_target_met	Severe climate change	Regulated	high	0	68	oen_isa	Isabelline_Wheatear	Oenanthe isabellina	oen_isa	סלעית ערבות	10	11	0	0	0	0	0	0	3	9999	Isabelline_Wheatear		LC	0	Passerine/Near passerine	100-500
oen_isa	All scenarios	cc2_gm8_60_without_weak_majority_without_agriculture__is_target_met	Severe climate change	Regulated	high	1	68	oen_isa	Isabelline_Wheatear	Oenanthe isabellina	oen_isa	סלעית ערבות	10	11	0	0	0	0	0	0	3	9999	Isabelline_Wheatear		LC	0	Passerine/Near passerine	100-500
oen_isa	Regulated development	cc2_gm8_60_without_weak_majority_without_agriculture__is_target_met	Severe climate change	Regulated	high	1	68	oen_isa	Isabelline_Wheatear	Oenanthe isabellina	oen_isa	סלעית ערבות	10	11	0	0	0	0	0	0	3	9999	Isabelline_Wheatear		LC	0	Passerine/Near passerine	100-500
oen_isa	Unregulated development	cc2_gm8_60_without_weak_majority_without_agriculture__is_target_met	Severe climate change	Regulated	high	1	68	oen_isa	Isabelline_Wheatear	Oenanthe isabellina	oen_isa	סלעית ערבות	10	11	0	0	0	0	0	0	3	9999	Isabelline_Wheatear		LC	0	Passerine/Near passerine	100-500
oen_isa	Current distributions	cc2_gms_60_without_weak_majority_without_agriculture__is_target_met	Severe climate change	Regulated	low	0	68	oen_isa	Isabelline_Wheatear	Oenanthe isabellina	oen_isa	סלעית ערבות	10	11	0	0	0	0	0	0	3	9999	Isabelline_Wheatear		LC	0	Passerine/Near passerine	100-500
oen_isa	All scenarios	cc2_gms_60_without_weak_majority_without_agriculture__is_target_met	Severe climate change	Regulated	low	0	68	oen_isa	Isabelline_Wheatear	Oenanthe isabellina	oen_isa	סלעית ערבות	10	11	0	0	0	0	0	0	3	9999	Isabelline_Wheatear		LC	0	Passerine/Near passerine	100-500
oen_isa	Regulated development	cc2_gms_60_without_weak_majority_without_agriculture__is_target_met	Severe climate change	Regulated	low	0	68	oen_isa	Isabelline_Wheatear	Oenanthe isabellina	oen_isa	סלעית ערבות	10	11	0	0	0	0	0	0	3	9999	Isabelline_Wheatear		LC	0	Passerine/Near passerine	100-500
oen_isa	Unregulated development	cc2_gms_60_without_weak_majority_without_agriculture__is_target_met	Severe climate change	Regulated	low	0	68	oen_isa	Isabelline_Wheatear	Oenanthe isabellina	oen_isa	סלעית ערבות	10	11	0	0	0	0	0	0	3	9999	Isabelline_Wheatear		LC	0	Passerine/Near passerine	100-500
oen_isa	Current distributions	cc2_gp4_60_without_weak_majority_without_agriculture__is_target_met	Severe climate change	Unregulated	medium	0	68	oen_isa	Isabelline_Wheatear	Oenanthe isabellina	oen_isa	סלעית ערבות	10	11	0	0	0	0	0	0	3	9999	Isabelline_Wheatear		LC	0	Passerine/Near passerine	100-500
oen_isa	All scenarios	cc2_gp4_60_without_weak_majority_without_agriculture__is_target_met	Severe climate change	Unregulated	medium	1	68	oen_isa	Isabelline_Wheatear	Oenanthe isabellina	oen_isa	סלעית ערבות	10	11	0	0	0	0	0	0	3	9999	Isabelline_Wheatear		LC	0	Passerine/Near passerine	100-500
oen_isa	Regulated development	cc2_gp4_60_without_weak_majority_without_agriculture__is_target_met	Severe climate change	Unregulated	medium	1	68	oen_isa	Isabelline_Wheatear	Oenanthe isabellina	oen_isa	סלעית ערבות	10	11	0	0	0	0	0	0	3	9999	Isabelline_Wheatear		LC	0	Passerine/Near passerine	100-500
oen_isa	Unregulated development	cc2_gp4_60_without_weak_majority_without_agriculture__is_target_met	Severe climate change	Unregulated	medium	1	68	oen_isa	Isabelline_Wheatear	Oenanthe isabellina	oen_isa	סלעית ערבות	10	11	0	0	0	0	0	0	3	9999	Isabelline_Wheatear		LC	0	Passerine/Near passerine	100-500
oen_isa	Current distributions	cc2_gp8_60_without_weak_majority_without_agriculture__is_target_met	Severe climate change	Unregulated	high	0	68	oen_isa	Isabelline_Wheatear	Oenanthe isabellina	oen_isa	סלעית ערבות	10	11	0	0	0	0	0	0	3	9999	Isabelline_Wheatear		LC	0	Passerine/Near passerine	100-500
oen_isa	All scenarios	cc2_gp8_60_without_weak_majority_without_agriculture__is_target_met	Severe climate change	Unregulated	high	1	68	oen_isa	Isabelline_Wheatear	Oenanthe isabellina	oen_isa	סלעית ערבות	10	11	0	0	0	0	0	0	3	9999	Isabelline_Wheatear		LC	0	Passerine/Near passerine	100-500
oen_isa	Regulated development	cc2_gp8_60_without_weak_majority_without_agriculture__is_target_met	Severe climate change	Unregulated	high	1	68	oen_isa	Isabelline_Wheatear	Oenanthe isabellina	oen_isa	סלעית ערבות	10	11	0	0	0	0	0	0	3	9999	Isabelline_Wheatear		LC	0	Passerine/Near passerine	100-500
oen_isa	Unregulated development	cc2_gp8_60_without_weak_majority_without_agriculture__is_target_met	Severe climate change	Unregulated	high	1	68	oen_isa	Isabelline_Wheatear	Oenanthe isabellina	oen_isa	סלעית ערבות	10	11	0	0	0	0	0	0	3	9999	Isabelline_Wheatear		LC	0	Passerine/Near passerine	100-500
ori_ori	Current distributions	cc2_gapn_60_without_weak_majority_without_agriculture__is_target_met	Severe climate change	Unregulated	low	0	69	ori_ori	Eurasian_Golden_Oriole	Oriolus oriolus	ori_ori	זהבן	0	0	0	13	0	15	0	0	3	9999	Eurasian_Golden_Oriole		NT	0	Passerine/Near passerine	0-100
ori_ori	All scenarios	cc2_gapn_60_without_weak_majority_without_agriculture__is_target_met	Severe climate change	Unregulated	low	1	69	ori_ori	Eurasian_Golden_Oriole	Oriolus oriolus	ori_ori	זהבן	0	0	0	13	0	15	0	0	3	9999	Eurasian_Golden_Oriole		NT	0	Passerine/Near passerine	0-100
ori_ori	Regulated development	cc2_gapn_60_without_weak_majority_without_agriculture__is_target_met	Severe climate change	Unregulated	low	1	69	ori_ori	Eurasian_Golden_Oriole	Oriolus oriolus	ori_ori	זהבן	0	0	0	13	0	15	0	0	3	9999	Eurasian_Golden_Oriole		NT	0	Passerine/Near passerine	0-100
ori_ori	Unregulated development	cc2_gapn_60_without_weak_majority_without_agriculture__is_target_met	Severe climate change	Unregulated	low	0	69	ori_ori	Eurasian_Golden_Oriole	Oriolus oriolus	ori_ori	זהבן	0	0	0	13	0	15	0	0	3	9999	Eurasian_Golden_Oriole		NT	0	Passerine/Near passerine	0-100
ori_ori	Current distributions	cc2_gm4_60_without_weak_majority_without_agriculture__is_target_met	Severe climate change	Regulated	medium	0	69	ori_ori	Eurasian_Golden_Oriole	Oriolus oriolus	ori_ori	זהבן	0	0	0	13	0	15	0	0	3	9999	Eurasian_Golden_Oriole		NT	0	Passerine/Near passerine	0-100
ori_ori	All scenarios	cc2_gm4_60_without_weak_majority_without_agriculture__is_target_met	Severe climate change	Regulated	medium	1	69	ori_ori	Eurasian_Golden_Oriole	Oriolus oriolus	ori_ori	זהבן	0	0	0	13	0	15	0	0	3	9999	Eurasian_Golden_Oriole		NT	0	Passerine/Near passerine	0-100
ori_ori	Regulated development	cc2_gm4_60_without_weak_majority_without_agriculture__is_target_met	Severe climate change	Regulated	medium	1	69	ori_ori	Eurasian_Golden_Oriole	Oriolus oriolus	ori_ori	זהבן	0	0	0	13	0	15	0	0	3	9999	Eurasian_Golden_Oriole		NT	0	Passerine/Near passerine	0-100
ori_ori	Unregulated development	cc2_gm4_60_without_weak_majority_without_agriculture__is_target_met	Severe climate change	Regulated	medium	0	69	ori_ori	Eurasian_Golden_Oriole	Oriolus oriolus	ori_ori	זהבן	0	0	0	13	0	15	0	0	3	9999	Eurasian_Golden_Oriole		NT	0	Passerine/Near passerine	0-100
ori_ori	Current distributions	cc2_gm8_60_without_weak_majority_without_agriculture__is_target_met	Severe climate change	Regulated	high	0	69	ori_ori	Eurasian_Golden_Oriole	Oriolus oriolus	ori_ori	זהבן	0	0	0	13	0	15	0	0	3	9999	Eurasian_Golden_Oriole		NT	0	Passerine/Near passerine	0-100
ori_ori	All scenarios	cc2_gm8_60_without_weak_majority_without_agriculture__is_target_met	Severe climate change	Regulated	high	1	69	ori_ori	Eurasian_Golden_Oriole	Oriolus oriolus	ori_ori	זהבן	0	0	0	13	0	15	0	0	3	9999	Eurasian_Golden_Oriole		NT	0	Passerine/Near passerine	0-100
ori_ori	Regulated development	cc2_gm8_60_without_weak_majority_without_agriculture__is_target_met	Severe climate change	Regulated	high	1	69	ori_ori	Eurasian_Golden_Oriole	Oriolus oriolus	ori_ori	זהבן	0	0	0	13	0	15	0	0	3	9999	Eurasian_Golden_Oriole		NT	0	Passerine/Near passerine	0-100
ori_ori	Unregulated development	cc2_gm8_60_without_weak_majority_without_agriculture__is_target_met	Severe climate change	Regulated	high	0	69	ori_ori	Eurasian_Golden_Oriole	Oriolus oriolus	ori_ori	זהבן	0	0	0	13	0	15	0	0	3	9999	Eurasian_Golden_Oriole		NT	0	Passerine/Near passerine	0-100
ori_ori	Current distributions	cc2_gms_60_without_weak_majority_without_agriculture__is_target_met	Severe climate change	Regulated	low	0	69	ori_ori	Eurasian_Golden_Oriole	Oriolus oriolus	ori_ori	זהבן	0	0	0	13	0	15	0	0	3	9999	Eurasian_Golden_Oriole		NT	0	Passerine/Near passerine	0-100
ori_ori	All scenarios	cc2_gms_60_without_weak_majority_without_agriculture__is_target_met	Severe climate change	Regulated	low	0	69	ori_ori	Eurasian_Golden_Oriole	Oriolus oriolus	ori_ori	זהבן	0	0	0	13	0	15	0	0	3	9999	Eurasian_Golden_Oriole		NT	0	Passerine/Near passerine	0-100
ori_ori	Regulated development	cc2_gms_60_without_weak_majority_without_agriculture__is_target_met	Severe climate change	Regulated	low	0	69	ori_ori	Eurasian_Golden_Oriole	Oriolus oriolus	ori_ori	זהבן	0	0	0	13	0	15	0	0	3	9999	Eurasian_Golden_Oriole		NT	0	Passerine/Near passerine	0-100
ori_ori	Unregulated development	cc2_gms_60_without_weak_majority_without_agriculture__is_target_met	Severe climate change	Regulated	low	0	69	ori_ori	Eurasian_Golden_Oriole	Oriolus oriolus	ori_ori	זהבן	0	0	0	13	0	15	0	0	3	9999	Eurasian_Golden_Oriole		NT	0	Passerine/Near passerine	0-100
ori_ori	Current distributions	cc2_gp4_60_without_weak_majority_without_agriculture__is_target_met	Severe climate change	Unregulated	medium	0	69	ori_ori	Eurasian_Golden_Oriole	Oriolus oriolus	ori_ori	זהבן	0	0	0	13	0	15	0	0	3	9999	Eurasian_Golden_Oriole		NT	0	Passerine/Near passerine	0-100
ori_ori	All scenarios	cc2_gp4_60_without_weak_majority_without_agriculture__is_target_met	Severe climate change	Unregulated	medium	1	69	ori_ori	Eurasian_Golden_Oriole	Oriolus oriolus	ori_ori	זהבן	0	0	0	13	0	15	0	0	3	9999	Eurasian_Golden_Oriole		NT	0	Passerine/Near passerine	0-100
ori_ori	Regulated development	cc2_gp4_60_without_weak_majority_without_agriculture__is_target_met	Severe climate change	Unregulated	medium	1	69	ori_ori	Eurasian_Golden_Oriole	Oriolus oriolus	ori_ori	זהבן	0	0	0	13	0	15	0	0	3	9999	Eurasian_Golden_Oriole		NT	0	Passerine/Near passerine	0-100
ori_ori	Unregulated development	cc2_gp4_60_without_weak_majority_without_agriculture__is_target_met	Severe climate change	Unregulated	medium	1	69	ori_ori	Eurasian_Golden_Oriole	Oriolus oriolus	ori_ori	זהבן	0	0	0	13	0	15	0	0	3	9999	Eurasian_Golden_Oriole		NT	0	Passerine/Near passerine	0-100
ori_ori	Current distributions	cc2_gp8_60_without_weak_majority_without_agriculture__is_target_met	Severe climate change	Unregulated	high	0	69	ori_ori	Eurasian_Golden_Oriole	Oriolus oriolus	ori_ori	זהבן	0	0	0	13	0	15	0	0	3	9999	Eurasian_Golden_Oriole		NT	0	Passerine/Near passerine	0-100
ori_ori	All scenarios	cc2_gp8_60_without_weak_majority_without_agriculture__is_target_met	Severe climate change	Unregulated	high	1	69	ori_ori	Eurasian_Golden_Oriole	Oriolus oriolus	ori_ori	זהבן	0	0	0	13	0	15	0	0	3	9999	Eurasian_Golden_Oriole		NT	0	Passerine/Near passerine	0-100
ori_ori	Regulated development	cc2_gp8_60_without_weak_majority_without_agriculture__is_target_met	Severe climate change	Unregulated	high	1	69	ori_ori	Eurasian_Golden_Oriole	Oriolus oriolus	ori_ori	זהבן	0	0	0	13	0	15	0	0	3	9999	Eurasian_Golden_Oriole		NT	0	Passerine/Near passerine	0-100
ori_ori	Unregulated development	cc2_gp8_60_without_weak_majority_without_agriculture__is_target_met	Severe climate change	Unregulated	high	1	69	ori_ori	Eurasian_Golden_Oriole	Oriolus oriolus	ori_ori	זהבן	0	0	0	13	0	15	0	0	3	9999	Eurasian_Golden_Oriole		NT	0	Passerine/Near passerine	0-100
pas_his	Current distributions	cc2_gapn_60_without_weak_majority_without_agriculture__is_target_met	Severe climate change	Unregulated	low	1	70	pas_his	Spanish_Sparrow	Passer hispaniolensis	pas_his	דרור ספרדי	10	11	0	13	0	0	17	0	6	1	Spanish_Sparrow		LC	0	Passerine/Near passerine	2500-5000
pas_his	All scenarios	cc2_gapn_60_without_weak_majority_without_agriculture__is_target_met	Severe climate change	Unregulated	low	1	70	pas_his	Spanish_Sparrow	Passer hispaniolensis	pas_his	דרור ספרדי	10	11	0	13	0	0	17	0	6	1	Spanish_Sparrow		LC	0	Passerine/Near passerine	2500-5000
pas_his	Regulated development	cc2_gapn_60_without_weak_majority_without_agriculture__is_target_met	Severe climate change	Unregulated	low	1	70	pas_his	Spanish_Sparrow	Passer hispaniolensis	pas_his	דרור ספרדי	10	11	0	13	0	0	17	0	6	1	Spanish_Sparrow		LC	0	Passerine/Near passerine	2500-5000
pas_his	Unregulated development	cc2_gapn_60_without_weak_majority_without_agriculture__is_target_met	Severe climate change	Unregulated	low	1	70	pas_his	Spanish_Sparrow	Passer hispaniolensis	pas_his	דרור ספרדי	10	11	0	13	0	0	17	0	6	1	Spanish_Sparrow		LC	0	Passerine/Near passerine	2500-5000
pas_his	Current distributions	cc2_gm4_60_without_weak_majority_without_agriculture__is_target_met	Severe climate change	Regulated	medium	1	70	pas_his	Spanish_Sparrow	Passer hispaniolensis	pas_his	דרור ספרדי	10	11	0	13	0	0	17	0	6	1	Spanish_Sparrow		LC	0	Passerine/Near passerine	2500-5000
pas_his	All scenarios	cc2_gm4_60_without_weak_majority_without_agriculture__is_target_met	Severe climate change	Regulated	medium	1	70	pas_his	Spanish_Sparrow	Passer hispaniolensis	pas_his	דרור ספרדי	10	11	0	13	0	0	17	0	6	1	Spanish_Sparrow		LC	0	Passerine/Near passerine	2500-5000
pas_his	Regulated development	cc2_gm4_60_without_weak_majority_without_agriculture__is_target_met	Severe climate change	Regulated	medium	1	70	pas_his	Spanish_Sparrow	Passer hispaniolensis	pas_his	דרור ספרדי	10	11	0	13	0	0	17	0	6	1	Spanish_Sparrow		LC	0	Passerine/Near passerine	2500-5000
pas_his	Unregulated development	cc2_gm4_60_without_weak_majority_without_agriculture__is_target_met	Severe climate change	Regulated	medium	1	70	pas_his	Spanish_Sparrow	Passer hispaniolensis	pas_his	דרור ספרדי	10	11	0	13	0	0	17	0	6	1	Spanish_Sparrow		LC	0	Passerine/Near passerine	2500-5000
pas_his	Current distributions	cc2_gm8_60_without_weak_majority_without_agriculture__is_target_met	Severe climate change	Regulated	high	1	70	pas_his	Spanish_Sparrow	Passer hispaniolensis	pas_his	דרור ספרדי	10	11	0	13	0	0	17	0	6	1	Spanish_Sparrow		LC	0	Passerine/Near passerine	2500-5000
pas_his	All scenarios	cc2_gm8_60_without_weak_majority_without_agriculture__is_target_met	Severe climate change	Regulated	high	1	70	pas_his	Spanish_Sparrow	Passer hispaniolensis	pas_his	דרור ספרדי	10	11	0	13	0	0	17	0	6	1	Spanish_Sparrow		LC	0	Passerine/Near passerine	2500-5000
pas_his	Regulated development	cc2_gm8_60_without_weak_majority_without_agriculture__is_target_met	Severe climate change	Regulated	high	1	70	pas_his	Spanish_Sparrow	Passer hispaniolensis	pas_his	דרור ספרדי	10	11	0	13	0	0	17	0	6	1	Spanish_Sparrow		LC	0	Passerine/Near passerine	2500-5000
pas_his	Unregulated development	cc2_gm8_60_without_weak_majority_without_agriculture__is_target_met	Severe climate change	Regulated	high	1	70	pas_his	Spanish_Sparrow	Passer hispaniolensis	pas_his	דרור ספרדי	10	11	0	13	0	0	17	0	6	1	Spanish_Sparrow		LC	0	Passerine/Near passerine	2500-5000
pas_his	Current distributions	cc2_gms_60_without_weak_majority_without_agriculture__is_target_met	Severe climate change	Regulated	low	1	70	pas_his	Spanish_Sparrow	Passer hispaniolensis	pas_his	דרור ספרדי	10	11	0	13	0	0	17	0	6	1	Spanish_Sparrow		LC	0	Passerine/Near passerine	2500-5000
pas_his	All scenarios	cc2_gms_60_without_weak_majority_without_agriculture__is_target_met	Severe climate change	Regulated	low	1	70	pas_his	Spanish_Sparrow	Passer hispaniolensis	pas_his	דרור ספרדי	10	11	0	13	0	0	17	0	6	1	Spanish_Sparrow		LC	0	Passerine/Near passerine	2500-5000
pas_his	Regulated development	cc2_gms_60_without_weak_majority_without_agriculture__is_target_met	Severe climate change	Regulated	low	1	70	pas_his	Spanish_Sparrow	Passer hispaniolensis	pas_his	דרור ספרדי	10	11	0	13	0	0	17	0	6	1	Spanish_Sparrow		LC	0	Passerine/Near passerine	2500-5000
pas_his	Unregulated development	cc2_gms_60_without_weak_majority_without_agriculture__is_target_met	Severe climate change	Regulated	low	1	70	pas_his	Spanish_Sparrow	Passer hispaniolensis	pas_his	דרור ספרדי	10	11	0	13	0	0	17	0	6	1	Spanish_Sparrow		LC	0	Passerine/Near passerine	2500-5000
pas_his	Current distributions	cc2_gp4_60_without_weak_majority_without_agriculture__is_target_met	Severe climate change	Unregulated	medium	1	70	pas_his	Spanish_Sparrow	Passer hispaniolensis	pas_his	דרור ספרדי	10	11	0	13	0	0	17	0	6	1	Spanish_Sparrow		LC	0	Passerine/Near passerine	2500-5000
pas_his	All scenarios	cc2_gp4_60_without_weak_majority_without_agriculture__is_target_met	Severe climate change	Unregulated	medium	1	70	pas_his	Spanish_Sparrow	Passer hispaniolensis	pas_his	דרור ספרדי	10	11	0	13	0	0	17	0	6	1	Spanish_Sparrow		LC	0	Passerine/Near passerine	2500-5000
pas_his	Regulated development	cc2_gp4_60_without_weak_majority_without_agriculture__is_target_met	Severe climate change	Unregulated	medium	1	70	pas_his	Spanish_Sparrow	Passer hispaniolensis	pas_his	דרור ספרדי	10	11	0	13	0	0	17	0	6	1	Spanish_Sparrow		LC	0	Passerine/Near passerine	2500-5000
pas_his	Unregulated development	cc2_gp4_60_without_weak_majority_without_agriculture__is_target_met	Severe climate change	Unregulated	medium	1	70	pas_his	Spanish_Sparrow	Passer hispaniolensis	pas_his	דרור ספרדי	10	11	0	13	0	0	17	0	6	1	Spanish_Sparrow		LC	0	Passerine/Near passerine	2500-5000
pas_his	Current distributions	cc2_gp8_60_without_weak_majority_without_agriculture__is_target_met	Severe climate change	Unregulated	high	1	70	pas_his	Spanish_Sparrow	Passer hispaniolensis	pas_his	דרור ספרדי	10	11	0	13	0	0	17	0	6	1	Spanish_Sparrow		LC	0	Passerine/Near passerine	2500-5000
pas_his	All scenarios	cc2_gp8_60_without_weak_majority_without_agriculture__is_target_met	Severe climate change	Unregulated	high	1	70	pas_his	Spanish_Sparrow	Passer hispaniolensis	pas_his	דרור ספרדי	10	11	0	13	0	0	17	0	6	1	Spanish_Sparrow		LC	0	Passerine/Near passerine	2500-5000
pas_his	Regulated development	cc2_gp8_60_without_weak_majority_without_agriculture__is_target_met	Severe climate change	Unregulated	high	1	70	pas_his	Spanish_Sparrow	Passer hispaniolensis	pas_his	דרור ספרדי	10	11	0	13	0	0	17	0	6	1	Spanish_Sparrow		LC	0	Passerine/Near passerine	2500-5000
pas_his	Unregulated development	cc2_gp8_60_without_weak_majority_without_agriculture__is_target_met	Severe climate change	Unregulated	high	1	70	pas_his	Spanish_Sparrow	Passer hispaniolensis	pas_his	דרור ספרדי	10	11	0	13	0	0	17	0	6	1	Spanish_Sparrow		LC	0	Passerine/Near passerine	2500-5000
pet_pet	Current distributions	cc2_gapn_60_without_weak_majority_without_agriculture__is_target_met	Severe climate change	Unregulated	low	0	72	pet_pet	Rock_Sparrow	Petronia petronia	pet_pet	בארית הרים	0	11	0	0	0	0	0	1	3	9999	Rock_Sparrow		LC	0	Passerine/Near passerine	100-500
pet_pet	All scenarios	cc2_gapn_60_without_weak_majority_without_agriculture__is_target_met	Severe climate change	Unregulated	low	0	72	pet_pet	Rock_Sparrow	Petronia petronia	pet_pet	בארית הרים	0	11	0	0	0	0	0	1	3	9999	Rock_Sparrow		LC	0	Passerine/Near passerine	100-500
pet_pet	Regulated development	cc2_gapn_60_without_weak_majority_without_agriculture__is_target_met	Severe climate change	Unregulated	low	0	72	pet_pet	Rock_Sparrow	Petronia petronia	pet_pet	בארית הרים	0	11	0	0	0	0	0	1	3	9999	Rock_Sparrow		LC	0	Passerine/Near passerine	100-500
pet_pet	Unregulated development	cc2_gapn_60_without_weak_majority_without_agriculture__is_target_met	Severe climate change	Unregulated	low	0	72	pet_pet	Rock_Sparrow	Petronia petronia	pet_pet	בארית הרים	0	11	0	0	0	0	0	1	3	9999	Rock_Sparrow		LC	0	Passerine/Near passerine	100-500
pet_pet	Current distributions	cc2_gm4_60_without_weak_majority_without_agriculture__is_target_met	Severe climate change	Regulated	medium	0	72	pet_pet	Rock_Sparrow	Petronia petronia	pet_pet	בארית הרים	0	11	0	0	0	0	0	1	3	9999	Rock_Sparrow		LC	0	Passerine/Near passerine	100-500
pet_pet	All scenarios	cc2_gm4_60_without_weak_majority_without_agriculture__is_target_met	Severe climate change	Regulated	medium	0	72	pet_pet	Rock_Sparrow	Petronia petronia	pet_pet	בארית הרים	0	11	0	0	0	0	0	1	3	9999	Rock_Sparrow		LC	0	Passerine/Near passerine	100-500
pet_pet	Regulated development	cc2_gm4_60_without_weak_majority_without_agriculture__is_target_met	Severe climate change	Regulated	medium	0	72	pet_pet	Rock_Sparrow	Petronia petronia	pet_pet	בארית הרים	0	11	0	0	0	0	0	1	3	9999	Rock_Sparrow		LC	0	Passerine/Near passerine	100-500
pet_pet	Unregulated development	cc2_gm4_60_without_weak_majority_without_agriculture__is_target_met	Severe climate change	Regulated	medium	0	72	pet_pet	Rock_Sparrow	Petronia petronia	pet_pet	בארית הרים	0	11	0	0	0	0	0	1	3	9999	Rock_Sparrow		LC	0	Passerine/Near passerine	100-500
pet_pet	Current distributions	cc2_gm8_60_without_weak_majority_without_agriculture__is_target_met	Severe climate change	Regulated	high	0	72	pet_pet	Rock_Sparrow	Petronia petronia	pet_pet	בארית הרים	0	11	0	0	0	0	0	1	3	9999	Rock_Sparrow		LC	0	Passerine/Near passerine	100-500
pet_pet	All scenarios	cc2_gm8_60_without_weak_majority_without_agriculture__is_target_met	Severe climate change	Regulated	high	0	72	pet_pet	Rock_Sparrow	Petronia petronia	pet_pet	בארית הרים	0	11	0	0	0	0	0	1	3	9999	Rock_Sparrow		LC	0	Passerine/Near passerine	100-500
pet_pet	Regulated development	cc2_gm8_60_without_weak_majority_without_agriculture__is_target_met	Severe climate change	Regulated	high	0	72	pet_pet	Rock_Sparrow	Petronia petronia	pet_pet	בארית הרים	0	11	0	0	0	0	0	1	3	9999	Rock_Sparrow		LC	0	Passerine/Near passerine	100-500
pet_pet	Unregulated development	cc2_gm8_60_without_weak_majority_without_agriculture__is_target_met	Severe climate change	Regulated	high	0	72	pet_pet	Rock_Sparrow	Petronia petronia	pet_pet	בארית הרים	0	11	0	0	0	0	0	1	3	9999	Rock_Sparrow		LC	0	Passerine/Near passerine	100-500
pet_pet	Current distributions	cc2_gms_60_without_weak_majority_without_agriculture__is_target_met	Severe climate change	Regulated	low	0	72	pet_pet	Rock_Sparrow	Petronia petronia	pet_pet	בארית הרים	0	11	0	0	0	0	0	1	3	9999	Rock_Sparrow		LC	0	Passerine/Near passerine	100-500
pet_pet	All scenarios	cc2_gms_60_without_weak_majority_without_agriculture__is_target_met	Severe climate change	Regulated	low	0	72	pet_pet	Rock_Sparrow	Petronia petronia	pet_pet	בארית הרים	0	11	0	0	0	0	0	1	3	9999	Rock_Sparrow		LC	0	Passerine/Near passerine	100-500
pet_pet	Regulated development	cc2_gms_60_without_weak_majority_without_agriculture__is_target_met	Severe climate change	Regulated	low	0	72	pet_pet	Rock_Sparrow	Petronia petronia	pet_pet	בארית הרים	0	11	0	0	0	0	0	1	3	9999	Rock_Sparrow		LC	0	Passerine/Near passerine	100-500
pet_pet	Unregulated development	cc2_gms_60_without_weak_majority_without_agriculture__is_target_met	Severe climate change	Regulated	low	0	72	pet_pet	Rock_Sparrow	Petronia petronia	pet_pet	בארית הרים	0	11	0	0	0	0	0	1	3	9999	Rock_Sparrow		LC	0	Passerine/Near passerine	100-500
pet_pet	Current distributions	cc2_gp4_60_without_weak_majority_without_agriculture__is_target_met	Severe climate change	Unregulated	medium	0	72	pet_pet	Rock_Sparrow	Petronia petronia	pet_pet	בארית הרים	0	11	0	0	0	0	0	1	3	9999	Rock_Sparrow		LC	0	Passerine/Near passerine	100-500
pet_pet	All scenarios	cc2_gp4_60_without_weak_majority_without_agriculture__is_target_met	Severe climate change	Unregulated	medium	0	72	pet_pet	Rock_Sparrow	Petronia petronia	pet_pet	בארית הרים	0	11	0	0	0	0	0	1	3	9999	Rock_Sparrow		LC	0	Passerine/Near passerine	100-500
pet_pet	Regulated development	cc2_gp4_60_without_weak_majority_without_agriculture__is_target_met	Severe climate change	Unregulated	medium	0	72	pet_pet	Rock_Sparrow	Petronia petronia	pet_pet	בארית הרים	0	11	0	0	0	0	0	1	3	9999	Rock_Sparrow		LC	0	Passerine/Near passerine	100-500
pet_pet	Unregulated development	cc2_gp4_60_without_weak_majority_without_agriculture__is_target_met	Severe climate change	Unregulated	medium	0	72	pet_pet	Rock_Sparrow	Petronia petronia	pet_pet	בארית הרים	0	11	0	0	0	0	0	1	3	9999	Rock_Sparrow		LC	0	Passerine/Near passerine	100-500
pet_pet	Current distributions	cc2_gp8_60_without_weak_majority_without_agriculture__is_target_met	Severe climate change	Unregulated	high	0	72	pet_pet	Rock_Sparrow	Petronia petronia	pet_pet	בארית הרים	0	11	0	0	0	0	0	1	3	9999	Rock_Sparrow		LC	0	Passerine/Near passerine	100-500
pet_pet	All scenarios	cc2_gp8_60_without_weak_majority_without_agriculture__is_target_met	Severe climate change	Unregulated	high	0	72	pet_pet	Rock_Sparrow	Petronia petronia	pet_pet	בארית הרים	0	11	0	0	0	0	0	1	3	9999	Rock_Sparrow		LC	0	Passerine/Near passerine	100-500
pet_pet	Regulated development	cc2_gp8_60_without_weak_majority_without_agriculture__is_target_met	Severe climate change	Unregulated	high	0	72	pet_pet	Rock_Sparrow	Petronia petronia	pet_pet	בארית הרים	0	11	0	0	0	0	0	1	3	9999	Rock_Sparrow		LC	0	Passerine/Near passerine	100-500
pet_pet	Unregulated development	cc2_gp8_60_without_weak_majority_without_agriculture__is_target_met	Severe climate change	Unregulated	high	0	72	pet_pet	Rock_Sparrow	Petronia petronia	pet_pet	בארית הרים	0	11	0	0	0	0	0	1	3	9999	Rock_Sparrow		LC	0	Passerine/Near passerine	100-500
rho_obs	Current distributions	cc2_gapn_60_without_weak_majority_without_agriculture__is_target_met	Severe climate change	Unregulated	low	0	75	rho_obs	Desert_Finch	Rhodopechys obsoleta	rho_obs	חצוצרן שחור מקור	0	11	0	13	0	15	0	0	5	9999	Desert_Finch		LC	0	Passerine/Near passerine	0-100
rho_obs	All scenarios	cc2_gapn_60_without_weak_majority_without_agriculture__is_target_met	Severe climate change	Unregulated	low	0	75	rho_obs	Desert_Finch	Rhodopechys obsoleta	rho_obs	חצוצרן שחור מקור	0	11	0	13	0	15	0	0	5	9999	Desert_Finch		LC	0	Passerine/Near passerine	0-100
rho_obs	Regulated development	cc2_gapn_60_without_weak_majority_without_agriculture__is_target_met	Severe climate change	Unregulated	low	0	75	rho_obs	Desert_Finch	Rhodopechys obsoleta	rho_obs	חצוצרן שחור מקור	0	11	0	13	0	15	0	0	5	9999	Desert_Finch		LC	0	Passerine/Near passerine	0-100
rho_obs	Unregulated development	cc2_gapn_60_without_weak_majority_without_agriculture__is_target_met	Severe climate change	Unregulated	low	0	75	rho_obs	Desert_Finch	Rhodopechys obsoleta	rho_obs	חצוצרן שחור מקור	0	11	0	13	0	15	0	0	5	9999	Desert_Finch		LC	0	Passerine/Near passerine	0-100
rho_obs	Current distributions	cc2_gm4_60_without_weak_majority_without_agriculture__is_target_met	Severe climate change	Regulated	medium	0	75	rho_obs	Desert_Finch	Rhodopechys obsoleta	rho_obs	חצוצרן שחור מקור	0	11	0	13	0	15	0	0	5	9999	Desert_Finch		LC	0	Passerine/Near passerine	0-100
rho_obs	All scenarios	cc2_gm4_60_without_weak_majority_without_agriculture__is_target_met	Severe climate change	Regulated	medium	0	75	rho_obs	Desert_Finch	Rhodopechys obsoleta	rho_obs	חצוצרן שחור מקור	0	11	0	13	0	15	0	0	5	9999	Desert_Finch		LC	0	Passerine/Near passerine	0-100
rho_obs	Regulated development	cc2_gm4_60_without_weak_majority_without_agriculture__is_target_met	Severe climate change	Regulated	medium	0	75	rho_obs	Desert_Finch	Rhodopechys obsoleta	rho_obs	חצוצרן שחור מקור	0	11	0	13	0	15	0	0	5	9999	Desert_Finch		LC	0	Passerine/Near passerine	0-100
rho_obs	Unregulated development	cc2_gm4_60_without_weak_majority_without_agriculture__is_target_met	Severe climate change	Regulated	medium	0	75	rho_obs	Desert_Finch	Rhodopechys obsoleta	rho_obs	חצוצרן שחור מקור	0	11	0	13	0	15	0	0	5	9999	Desert_Finch		LC	0	Passerine/Near passerine	0-100
rho_obs	Current distributions	cc2_gm8_60_without_weak_majority_without_agriculture__is_target_met	Severe climate change	Regulated	high	0	75	rho_obs	Desert_Finch	Rhodopechys obsoleta	rho_obs	חצוצרן שחור מקור	0	11	0	13	0	15	0	0	5	9999	Desert_Finch		LC	0	Passerine/Near passerine	0-100
rho_obs	All scenarios	cc2_gm8_60_without_weak_majority_without_agriculture__is_target_met	Severe climate change	Regulated	high	0	75	rho_obs	Desert_Finch	Rhodopechys obsoleta	rho_obs	חצוצרן שחור מקור	0	11	0	13	0	15	0	0	5	9999	Desert_Finch		LC	0	Passerine/Near passerine	0-100
rho_obs	Regulated development	cc2_gm8_60_without_weak_majority_without_agriculture__is_target_met	Severe climate change	Regulated	high	0	75	rho_obs	Desert_Finch	Rhodopechys obsoleta	rho_obs	חצוצרן שחור מקור	0	11	0	13	0	15	0	0	5	9999	Desert_Finch		LC	0	Passerine/Near passerine	0-100
rho_obs	Unregulated development	cc2_gm8_60_without_weak_majority_without_agriculture__is_target_met	Severe climate change	Regulated	high	0	75	rho_obs	Desert_Finch	Rhodopechys obsoleta	rho_obs	חצוצרן שחור מקור	0	11	0	13	0	15	0	0	5	9999	Desert_Finch		LC	0	Passerine/Near passerine	0-100
rho_obs	Current distributions	cc2_gms_60_without_weak_majority_without_agriculture__is_target_met	Severe climate change	Regulated	low	0	75	rho_obs	Desert_Finch	Rhodopechys obsoleta	rho_obs	חצוצרן שחור מקור	0	11	0	13	0	15	0	0	5	9999	Desert_Finch		LC	0	Passerine/Near passerine	0-100
rho_obs	All scenarios	cc2_gms_60_without_weak_majority_without_agriculture__is_target_met	Severe climate change	Regulated	low	0	75	rho_obs	Desert_Finch	Rhodopechys obsoleta	rho_obs	חצוצרן שחור מקור	0	11	0	13	0	15	0	0	5	9999	Desert_Finch		LC	0	Passerine/Near passerine	0-100
rho_obs	Regulated development	cc2_gms_60_without_weak_majority_without_agriculture__is_target_met	Severe climate change	Regulated	low	0	75	rho_obs	Desert_Finch	Rhodopechys obsoleta	rho_obs	חצוצרן שחור מקור	0	11	0	13	0	15	0	0	5	9999	Desert_Finch		LC	0	Passerine/Near passerine	0-100
rho_obs	Unregulated development	cc2_gms_60_without_weak_majority_without_agriculture__is_target_met	Severe climate change	Regulated	low	0	75	rho_obs	Desert_Finch	Rhodopechys obsoleta	rho_obs	חצוצרן שחור מקור	0	11	0	13	0	15	0	0	5	9999	Desert_Finch		LC	0	Passerine/Near passerine	0-100
rho_obs	Current distributions	cc2_gp4_60_without_weak_majority_without_agriculture__is_target_met	Severe climate change	Unregulated	medium	0	75	rho_obs	Desert_Finch	Rhodopechys obsoleta	rho_obs	חצוצרן שחור מקור	0	11	0	13	0	15	0	0	5	9999	Desert_Finch		LC	0	Passerine/Near passerine	0-100
rho_obs	All scenarios	cc2_gp4_60_without_weak_majority_without_agriculture__is_target_met	Severe climate change	Unregulated	medium	0	75	rho_obs	Desert_Finch	Rhodopechys obsoleta	rho_obs	חצוצרן שחור מקור	0	11	0	13	0	15	0	0	5	9999	Desert_Finch		LC	0	Passerine/Near passerine	0-100
rho_obs	Regulated development	cc2_gp4_60_without_weak_majority_without_agriculture__is_target_met	Severe climate change	Unregulated	medium	0	75	rho_obs	Desert_Finch	Rhodopechys obsoleta	rho_obs	חצוצרן שחור מקור	0	11	0	13	0	15	0	0	5	9999	Desert_Finch		LC	0	Passerine/Near passerine	0-100
rho_obs	Unregulated development	cc2_gp4_60_without_weak_majority_without_agriculture__is_target_met	Severe climate change	Unregulated	medium	0	75	rho_obs	Desert_Finch	Rhodopechys obsoleta	rho_obs	חצוצרן שחור מקור	0	11	0	13	0	15	0	0	5	9999	Desert_Finch		LC	0	Passerine/Near passerine	0-100
rho_obs	Current distributions	cc2_gp8_60_without_weak_majority_without_agriculture__is_target_met	Severe climate change	Unregulated	high	0	75	rho_obs	Desert_Finch	Rhodopechys obsoleta	rho_obs	חצוצרן שחור מקור	0	11	0	13	0	15	0	0	5	9999	Desert_Finch		LC	0	Passerine/Near passerine	0-100
rho_obs	All scenarios	cc2_gp8_60_without_weak_majority_without_agriculture__is_target_met	Severe climate change	Unregulated	high	0	75	rho_obs	Desert_Finch	Rhodopechys obsoleta	rho_obs	חצוצרן שחור מקור	0	11	0	13	0	15	0	0	5	9999	Desert_Finch		LC	0	Passerine/Near passerine	0-100
rho_obs	Regulated development	cc2_gp8_60_without_weak_majority_without_agriculture__is_target_met	Severe climate change	Unregulated	high	0	75	rho_obs	Desert_Finch	Rhodopechys obsoleta	rho_obs	חצוצרן שחור מקור	0	11	0	13	0	15	0	0	5	9999	Desert_Finch		LC	0	Passerine/Near passerine	0-100
rho_obs	Unregulated development	cc2_gp8_60_without_weak_majority_without_agriculture__is_target_met	Severe climate change	Unregulated	high	0	75	rho_obs	Desert_Finch	Rhodopechys obsoleta	rho_obs	חצוצרן שחור מקור	0	11	0	13	0	15	0	0	5	9999	Desert_Finch		LC	0	Passerine/Near passerine	0-100
sco_inq	Current distributions	cc2_gapn_60_without_weak_majority_without_agriculture__is_target_met	Severe climate change	Unregulated	low	0	76	sco_inq	Streaked_Scrub_Warbler	Scotocerca inquieta	sco_inq	מדברון	0	11	0	0	0	0	0	0	1	9999	Streaked_Scrub_Warbler	1	NT	0	Passerine/Near passerine	0-100
sco_inq	All scenarios	cc2_gapn_60_without_weak_majority_without_agriculture__is_target_met	Severe climate change	Unregulated	low	0	76	sco_inq	Streaked_Scrub_Warbler	Scotocerca inquieta	sco_inq	מדברון	0	11	0	0	0	0	0	0	1	9999	Streaked_Scrub_Warbler	1	NT	0	Passerine/Near passerine	0-100
sco_inq	Regulated development	cc2_gapn_60_without_weak_majority_without_agriculture__is_target_met	Severe climate change	Unregulated	low	0	76	sco_inq	Streaked_Scrub_Warbler	Scotocerca inquieta	sco_inq	מדברון	0	11	0	0	0	0	0	0	1	9999	Streaked_Scrub_Warbler	1	NT	0	Passerine/Near passerine	0-100
sco_inq	Unregulated development	cc2_gapn_60_without_weak_majority_without_agriculture__is_target_met	Severe climate change	Unregulated	low	0	76	sco_inq	Streaked_Scrub_Warbler	Scotocerca inquieta	sco_inq	מדברון	0	11	0	0	0	0	0	0	1	9999	Streaked_Scrub_Warbler	1	NT	0	Passerine/Near passerine	0-100
sco_inq	Current distributions	cc2_gm4_60_without_weak_majority_without_agriculture__is_target_met	Severe climate change	Regulated	medium	0	76	sco_inq	Streaked_Scrub_Warbler	Scotocerca inquieta	sco_inq	מדברון	0	11	0	0	0	0	0	0	1	9999	Streaked_Scrub_Warbler	1	NT	0	Passerine/Near passerine	0-100
sco_inq	All scenarios	cc2_gm4_60_without_weak_majority_without_agriculture__is_target_met	Severe climate change	Regulated	medium	0	76	sco_inq	Streaked_Scrub_Warbler	Scotocerca inquieta	sco_inq	מדברון	0	11	0	0	0	0	0	0	1	9999	Streaked_Scrub_Warbler	1	NT	0	Passerine/Near passerine	0-100
sco_inq	Regulated development	cc2_gm4_60_without_weak_majority_without_agriculture__is_target_met	Severe climate change	Regulated	medium	0	76	sco_inq	Streaked_Scrub_Warbler	Scotocerca inquieta	sco_inq	מדברון	0	11	0	0	0	0	0	0	1	9999	Streaked_Scrub_Warbler	1	NT	0	Passerine/Near passerine	0-100
sco_inq	Unregulated development	cc2_gm4_60_without_weak_majority_without_agriculture__is_target_met	Severe climate change	Regulated	medium	0	76	sco_inq	Streaked_Scrub_Warbler	Scotocerca inquieta	sco_inq	מדברון	0	11	0	0	0	0	0	0	1	9999	Streaked_Scrub_Warbler	1	NT	0	Passerine/Near passerine	0-100
sco_inq	Current distributions	cc2_gm8_60_without_weak_majority_without_agriculture__is_target_met	Severe climate change	Regulated	high	0	76	sco_inq	Streaked_Scrub_Warbler	Scotocerca inquieta	sco_inq	מדברון	0	11	0	0	0	0	0	0	1	9999	Streaked_Scrub_Warbler	1	NT	0	Passerine/Near passerine	0-100
sco_inq	All scenarios	cc2_gm8_60_without_weak_majority_without_agriculture__is_target_met	Severe climate change	Regulated	high	1	76	sco_inq	Streaked_Scrub_Warbler	Scotocerca inquieta	sco_inq	מדברון	0	11	0	0	0	0	0	0	1	9999	Streaked_Scrub_Warbler	1	NT	0	Passerine/Near passerine	0-100
sco_inq	Regulated development	cc2_gm8_60_without_weak_majority_without_agriculture__is_target_met	Severe climate change	Regulated	high	1	76	sco_inq	Streaked_Scrub_Warbler	Scotocerca inquieta	sco_inq	מדברון	0	11	0	0	0	0	0	0	1	9999	Streaked_Scrub_Warbler	1	NT	0	Passerine/Near passerine	0-100
sco_inq	Unregulated development	cc2_gm8_60_without_weak_majority_without_agriculture__is_target_met	Severe climate change	Regulated	high	0	76	sco_inq	Streaked_Scrub_Warbler	Scotocerca inquieta	sco_inq	מדברון	0	11	0	0	0	0	0	0	1	9999	Streaked_Scrub_Warbler	1	NT	0	Passerine/Near passerine	0-100
sco_inq	Current distributions	cc2_gms_60_without_weak_majority_without_agriculture__is_target_met	Severe climate change	Regulated	low	0	76	sco_inq	Streaked_Scrub_Warbler	Scotocerca inquieta	sco_inq	מדברון	0	11	0	0	0	0	0	0	1	9999	Streaked_Scrub_Warbler	1	NT	0	Passerine/Near passerine	0-100
sco_inq	All scenarios	cc2_gms_60_without_weak_majority_without_agriculture__is_target_met	Severe climate change	Regulated	low	0	76	sco_inq	Streaked_Scrub_Warbler	Scotocerca inquieta	sco_inq	מדברון	0	11	0	0	0	0	0	0	1	9999	Streaked_Scrub_Warbler	1	NT	0	Passerine/Near passerine	0-100
sco_inq	Regulated development	cc2_gms_60_without_weak_majority_without_agriculture__is_target_met	Severe climate change	Regulated	low	0	76	sco_inq	Streaked_Scrub_Warbler	Scotocerca inquieta	sco_inq	מדברון	0	11	0	0	0	0	0	0	1	9999	Streaked_Scrub_Warbler	1	NT	0	Passerine/Near passerine	0-100
sco_inq	Unregulated development	cc2_gms_60_without_weak_majority_without_agriculture__is_target_met	Severe climate change	Regulated	low	0	76	sco_inq	Streaked_Scrub_Warbler	Scotocerca inquieta	sco_inq	מדברון	0	11	0	0	0	0	0	0	1	9999	Streaked_Scrub_Warbler	1	NT	0	Passerine/Near passerine	0-100
sco_inq	Current distributions	cc2_gp4_60_without_weak_majority_without_agriculture__is_target_met	Severe climate change	Unregulated	medium	0	76	sco_inq	Streaked_Scrub_Warbler	Scotocerca inquieta	sco_inq	מדברון	0	11	0	0	0	0	0	0	1	9999	Streaked_Scrub_Warbler	1	NT	0	Passerine/Near passerine	0-100
sco_inq	All scenarios	cc2_gp4_60_without_weak_majority_without_agriculture__is_target_met	Severe climate change	Unregulated	medium	0	76	sco_inq	Streaked_Scrub_Warbler	Scotocerca inquieta	sco_inq	מדברון	0	11	0	0	0	0	0	0	1	9999	Streaked_Scrub_Warbler	1	NT	0	Passerine/Near passerine	0-100
sco_inq	Regulated development	cc2_gp4_60_without_weak_majority_without_agriculture__is_target_met	Severe climate change	Unregulated	medium	0	76	sco_inq	Streaked_Scrub_Warbler	Scotocerca inquieta	sco_inq	מדברון	0	11	0	0	0	0	0	0	1	9999	Streaked_Scrub_Warbler	1	NT	0	Passerine/Near passerine	0-100
sco_inq	Unregulated development	cc2_gp4_60_without_weak_majority_without_agriculture__is_target_met	Severe climate change	Unregulated	medium	0	76	sco_inq	Streaked_Scrub_Warbler	Scotocerca inquieta	sco_inq	מדברון	0	11	0	0	0	0	0	0	1	9999	Streaked_Scrub_Warbler	1	NT	0	Passerine/Near passerine	0-100
sco_inq	Current distributions	cc2_gp8_60_without_weak_majority_without_agriculture__is_target_met	Severe climate change	Unregulated	high	0	76	sco_inq	Streaked_Scrub_Warbler	Scotocerca inquieta	sco_inq	מדברון	0	11	0	0	0	0	0	0	1	9999	Streaked_Scrub_Warbler	1	NT	0	Passerine/Near passerine	0-100
sco_inq	All scenarios	cc2_gp8_60_without_weak_majority_without_agriculture__is_target_met	Severe climate change	Unregulated	high	1	76	sco_inq	Streaked_Scrub_Warbler	Scotocerca inquieta	sco_inq	מדברון	0	11	0	0	0	0	0	0	1	9999	Streaked_Scrub_Warbler	1	NT	0	Passerine/Near passerine	0-100
sco_inq	Regulated development	cc2_gp8_60_without_weak_majority_without_agriculture__is_target_met	Severe climate change	Unregulated	high	0	76	sco_inq	Streaked_Scrub_Warbler	Scotocerca inquieta	sco_inq	מדברון	0	11	0	0	0	0	0	0	1	9999	Streaked_Scrub_Warbler	1	NT	0	Passerine/Near passerine	0-100
sco_inq	Unregulated development	cc2_gp8_60_without_weak_majority_without_agriculture__is_target_met	Severe climate change	Unregulated	high	1	76	sco_inq	Streaked_Scrub_Warbler	Scotocerca inquieta	sco_inq	מדברון	0	11	0	0	0	0	0	0	1	9999	Streaked_Scrub_Warbler	1	NT	0	Passerine/Near passerine	0-100
syl_com	Current distributions	cc2_gapn_60_without_weak_majority_without_agriculture__is_target_met	Severe climate change	Unregulated	low	1	79	syl_com	Common_Whitethroat	Sylvia communis	syl_com	סבכי קוצים	10	11	12	13	0	0	0	0	4	9999	Common_Whitethroat		LC	0	Passerine/Near passerine	500-1000
syl_com	All scenarios	cc2_gapn_60_without_weak_majority_without_agriculture__is_target_met	Severe climate change	Unregulated	low	1	79	syl_com	Common_Whitethroat	Sylvia communis	syl_com	סבכי קוצים	10	11	12	13	0	0	0	0	4	9999	Common_Whitethroat		LC	0	Passerine/Near passerine	500-1000
syl_com	Regulated development	cc2_gapn_60_without_weak_majority_without_agriculture__is_target_met	Severe climate change	Unregulated	low	1	79	syl_com	Common_Whitethroat	Sylvia communis	syl_com	סבכי קוצים	10	11	12	13	0	0	0	0	4	9999	Common_Whitethroat		LC	0	Passerine/Near passerine	500-1000
syl_com	Unregulated development	cc2_gapn_60_without_weak_majority_without_agriculture__is_target_met	Severe climate change	Unregulated	low	1	79	syl_com	Common_Whitethroat	Sylvia communis	syl_com	סבכי קוצים	10	11	12	13	0	0	0	0	4	9999	Common_Whitethroat		LC	0	Passerine/Near passerine	500-1000
syl_com	Current distributions	cc2_gm4_60_without_weak_majority_without_agriculture__is_target_met	Severe climate change	Regulated	medium	1	79	syl_com	Common_Whitethroat	Sylvia communis	syl_com	סבכי קוצים	10	11	12	13	0	0	0	0	4	9999	Common_Whitethroat		LC	0	Passerine/Near passerine	500-1000
syl_com	All scenarios	cc2_gm4_60_without_weak_majority_without_agriculture__is_target_met	Severe climate change	Regulated	medium	1	79	syl_com	Common_Whitethroat	Sylvia communis	syl_com	סבכי קוצים	10	11	12	13	0	0	0	0	4	9999	Common_Whitethroat		LC	0	Passerine/Near passerine	500-1000
syl_com	Regulated development	cc2_gm4_60_without_weak_majority_without_agriculture__is_target_met	Severe climate change	Regulated	medium	1	79	syl_com	Common_Whitethroat	Sylvia communis	syl_com	סבכי קוצים	10	11	12	13	0	0	0	0	4	9999	Common_Whitethroat		LC	0	Passerine/Near passerine	500-1000
syl_com	Unregulated development	cc2_gm4_60_without_weak_majority_without_agriculture__is_target_met	Severe climate change	Regulated	medium	1	79	syl_com	Common_Whitethroat	Sylvia communis	syl_com	סבכי קוצים	10	11	12	13	0	0	0	0	4	9999	Common_Whitethroat		LC	0	Passerine/Near passerine	500-1000
syl_com	Current distributions	cc2_gm8_60_without_weak_majority_without_agriculture__is_target_met	Severe climate change	Regulated	high	1	79	syl_com	Common_Whitethroat	Sylvia communis	syl_com	סבכי קוצים	10	11	12	13	0	0	0	0	4	9999	Common_Whitethroat		LC	0	Passerine/Near passerine	500-1000
syl_com	All scenarios	cc2_gm8_60_without_weak_majority_without_agriculture__is_target_met	Severe climate change	Regulated	high	1	79	syl_com	Common_Whitethroat	Sylvia communis	syl_com	סבכי קוצים	10	11	12	13	0	0	0	0	4	9999	Common_Whitethroat		LC	0	Passerine/Near passerine	500-1000
syl_com	Regulated development	cc2_gm8_60_without_weak_majority_without_agriculture__is_target_met	Severe climate change	Regulated	high	1	79	syl_com	Common_Whitethroat	Sylvia communis	syl_com	סבכי קוצים	10	11	12	13	0	0	0	0	4	9999	Common_Whitethroat		LC	0	Passerine/Near passerine	500-1000
syl_com	Unregulated development	cc2_gm8_60_without_weak_majority_without_agriculture__is_target_met	Severe climate change	Regulated	high	1	79	syl_com	Common_Whitethroat	Sylvia communis	syl_com	סבכי קוצים	10	11	12	13	0	0	0	0	4	9999	Common_Whitethroat		LC	0	Passerine/Near passerine	500-1000
syl_com	Current distributions	cc2_gms_60_without_weak_majority_without_agriculture__is_target_met	Severe climate change	Regulated	low	1	79	syl_com	Common_Whitethroat	Sylvia communis	syl_com	סבכי קוצים	10	11	12	13	0	0	0	0	4	9999	Common_Whitethroat		LC	0	Passerine/Near passerine	500-1000
syl_com	All scenarios	cc2_gms_60_without_weak_majority_without_agriculture__is_target_met	Severe climate change	Regulated	low	1	79	syl_com	Common_Whitethroat	Sylvia communis	syl_com	סבכי קוצים	10	11	12	13	0	0	0	0	4	9999	Common_Whitethroat		LC	0	Passerine/Near passerine	500-1000
syl_com	Regulated development	cc2_gms_60_without_weak_majority_without_agriculture__is_target_met	Severe climate change	Regulated	low	1	79	syl_com	Common_Whitethroat	Sylvia communis	syl_com	סבכי קוצים	10	11	12	13	0	0	0	0	4	9999	Common_Whitethroat		LC	0	Passerine/Near passerine	500-1000
syl_com	Unregulated development	cc2_gms_60_without_weak_majority_without_agriculture__is_target_met	Severe climate change	Regulated	low	1	79	syl_com	Common_Whitethroat	Sylvia communis	syl_com	סבכי קוצים	10	11	12	13	0	0	0	0	4	9999	Common_Whitethroat		LC	0	Passerine/Near passerine	500-1000
syl_com	Current distributions	cc2_gp4_60_without_weak_majority_without_agriculture__is_target_met	Severe climate change	Unregulated	medium	1	79	syl_com	Common_Whitethroat	Sylvia communis	syl_com	סבכי קוצים	10	11	12	13	0	0	0	0	4	9999	Common_Whitethroat		LC	0	Passerine/Near passerine	500-1000
syl_com	All scenarios	cc2_gp4_60_without_weak_majority_without_agriculture__is_target_met	Severe climate change	Unregulated	medium	1	79	syl_com	Common_Whitethroat	Sylvia communis	syl_com	סבכי קוצים	10	11	12	13	0	0	0	0	4	9999	Common_Whitethroat		LC	0	Passerine/Near passerine	500-1000
syl_com	Regulated development	cc2_gp4_60_without_weak_majority_without_agriculture__is_target_met	Severe climate change	Unregulated	medium	1	79	syl_com	Common_Whitethroat	Sylvia communis	syl_com	סבכי קוצים	10	11	12	13	0	0	0	0	4	9999	Common_Whitethroat		LC	0	Passerine/Near passerine	500-1000
syl_com	Unregulated development	cc2_gp4_60_without_weak_majority_without_agriculture__is_target_met	Severe climate change	Unregulated	medium	1	79	syl_com	Common_Whitethroat	Sylvia communis	syl_com	סבכי קוצים	10	11	12	13	0	0	0	0	4	9999	Common_Whitethroat		LC	0	Passerine/Near passerine	500-1000
syl_com	Current distributions	cc2_gp8_60_without_weak_majority_without_agriculture__is_target_met	Severe climate change	Unregulated	high	1	79	syl_com	Common_Whitethroat	Sylvia communis	syl_com	סבכי קוצים	10	11	12	13	0	0	0	0	4	9999	Common_Whitethroat		LC	0	Passerine/Near passerine	500-1000
syl_com	All scenarios	cc2_gp8_60_without_weak_majority_without_agriculture__is_target_met	Severe climate change	Unregulated	high	1	79	syl_com	Common_Whitethroat	Sylvia communis	syl_com	סבכי קוצים	10	11	12	13	0	0	0	0	4	9999	Common_Whitethroat		LC	0	Passerine/Near passerine	500-1000
syl_com	Regulated development	cc2_gp8_60_without_weak_majority_without_agriculture__is_target_met	Severe climate change	Unregulated	high	1	79	syl_com	Common_Whitethroat	Sylvia communis	syl_com	סבכי קוצים	10	11	12	13	0	0	0	0	4	9999	Common_Whitethroat		LC	0	Passerine/Near passerine	500-1000
syl_com	Unregulated development	cc2_gp8_60_without_weak_majority_without_agriculture__is_target_met	Severe climate change	Unregulated	high	1	79	syl_com	Common_Whitethroat	Sylvia communis	syl_com	סבכי קוצים	10	11	12	13	0	0	0	0	4	9999	Common_Whitethroat		LC	0	Passerine/Near passerine	500-1000
syl_con	Current distributions	cc2_gapn_60_without_weak_majority_without_agriculture__is_target_met	Severe climate change	Unregulated	low	0	80	syl_con	Spectacled_Warbler	Sylvia conspicillata	syl_con	סבכי ערבות	0	11	12	0	0	0	0	0	2	9999	Spectacled_Warbler	1	VU	1	Passerine/Near passerine	0-100
syl_con	All scenarios	cc2_gapn_60_without_weak_majority_without_agriculture__is_target_met	Severe climate change	Unregulated	low	0	80	syl_con	Spectacled_Warbler	Sylvia conspicillata	syl_con	סבכי ערבות	0	11	12	0	0	0	0	0	2	9999	Spectacled_Warbler	1	VU	1	Passerine/Near passerine	0-100
syl_con	Regulated development	cc2_gapn_60_without_weak_majority_without_agriculture__is_target_met	Severe climate change	Unregulated	low	0	80	syl_con	Spectacled_Warbler	Sylvia conspicillata	syl_con	סבכי ערבות	0	11	12	0	0	0	0	0	2	9999	Spectacled_Warbler	1	VU	1	Passerine/Near passerine	0-100
syl_con	Unregulated development	cc2_gapn_60_without_weak_majority_without_agriculture__is_target_met	Severe climate change	Unregulated	low	0	80	syl_con	Spectacled_Warbler	Sylvia conspicillata	syl_con	סבכי ערבות	0	11	12	0	0	0	0	0	2	9999	Spectacled_Warbler	1	VU	1	Passerine/Near passerine	0-100
syl_con	Current distributions	cc2_gm4_60_without_weak_majority_without_agriculture__is_target_met	Severe climate change	Regulated	medium	0	80	syl_con	Spectacled_Warbler	Sylvia conspicillata	syl_con	סבכי ערבות	0	11	12	0	0	0	0	0	2	9999	Spectacled_Warbler	1	VU	1	Passerine/Near passerine	0-100
syl_con	All scenarios	cc2_gm4_60_without_weak_majority_without_agriculture__is_target_met	Severe climate change	Regulated	medium	0	80	syl_con	Spectacled_Warbler	Sylvia conspicillata	syl_con	סבכי ערבות	0	11	12	0	0	0	0	0	2	9999	Spectacled_Warbler	1	VU	1	Passerine/Near passerine	0-100
syl_con	Regulated development	cc2_gm4_60_without_weak_majority_without_agriculture__is_target_met	Severe climate change	Regulated	medium	0	80	syl_con	Spectacled_Warbler	Sylvia conspicillata	syl_con	סבכי ערבות	0	11	12	0	0	0	0	0	2	9999	Spectacled_Warbler	1	VU	1	Passerine/Near passerine	0-100
syl_con	Unregulated development	cc2_gm4_60_without_weak_majority_without_agriculture__is_target_met	Severe climate change	Regulated	medium	0	80	syl_con	Spectacled_Warbler	Sylvia conspicillata	syl_con	סבכי ערבות	0	11	12	0	0	0	0	0	2	9999	Spectacled_Warbler	1	VU	1	Passerine/Near passerine	0-100
syl_con	Current distributions	cc2_gm8_60_without_weak_majority_without_agriculture__is_target_met	Severe climate change	Regulated	high	0	80	syl_con	Spectacled_Warbler	Sylvia conspicillata	syl_con	סבכי ערבות	0	11	12	0	0	0	0	0	2	9999	Spectacled_Warbler	1	VU	1	Passerine/Near passerine	0-100
syl_con	All scenarios	cc2_gm8_60_without_weak_majority_without_agriculture__is_target_met	Severe climate change	Regulated	high	0	80	syl_con	Spectacled_Warbler	Sylvia conspicillata	syl_con	סבכי ערבות	0	11	12	0	0	0	0	0	2	9999	Spectacled_Warbler	1	VU	1	Passerine/Near passerine	0-100
syl_con	Regulated development	cc2_gm8_60_without_weak_majority_without_agriculture__is_target_met	Severe climate change	Regulated	high	0	80	syl_con	Spectacled_Warbler	Sylvia conspicillata	syl_con	סבכי ערבות	0	11	12	0	0	0	0	0	2	9999	Spectacled_Warbler	1	VU	1	Passerine/Near passerine	0-100
syl_con	Unregulated development	cc2_gm8_60_without_weak_majority_without_agriculture__is_target_met	Severe climate change	Regulated	high	0	80	syl_con	Spectacled_Warbler	Sylvia conspicillata	syl_con	סבכי ערבות	0	11	12	0	0	0	0	0	2	9999	Spectacled_Warbler	1	VU	1	Passerine/Near passerine	0-100
syl_con	Current distributions	cc2_gms_60_without_weak_majority_without_agriculture__is_target_met	Severe climate change	Regulated	low	0	80	syl_con	Spectacled_Warbler	Sylvia conspicillata	syl_con	סבכי ערבות	0	11	12	0	0	0	0	0	2	9999	Spectacled_Warbler	1	VU	1	Passerine/Near passerine	0-100
syl_con	All scenarios	cc2_gms_60_without_weak_majority_without_agriculture__is_target_met	Severe climate change	Regulated	low	0	80	syl_con	Spectacled_Warbler	Sylvia conspicillata	syl_con	סבכי ערבות	0	11	12	0	0	0	0	0	2	9999	Spectacled_Warbler	1	VU	1	Passerine/Near passerine	0-100
syl_con	Regulated development	cc2_gms_60_without_weak_majority_without_agriculture__is_target_met	Severe climate change	Regulated	low	0	80	syl_con	Spectacled_Warbler	Sylvia conspicillata	syl_con	סבכי ערבות	0	11	12	0	0	0	0	0	2	9999	Spectacled_Warbler	1	VU	1	Passerine/Near passerine	0-100
syl_con	Unregulated development	cc2_gms_60_without_weak_majority_without_agriculture__is_target_met	Severe climate change	Regulated	low	0	80	syl_con	Spectacled_Warbler	Sylvia conspicillata	syl_con	סבכי ערבות	0	11	12	0	0	0	0	0	2	9999	Spectacled_Warbler	1	VU	1	Passerine/Near passerine	0-100
syl_con	Current distributions	cc2_gp4_60_without_weak_majority_without_agriculture__is_target_met	Severe climate change	Unregulated	medium	0	80	syl_con	Spectacled_Warbler	Sylvia conspicillata	syl_con	סבכי ערבות	0	11	12	0	0	0	0	0	2	9999	Spectacled_Warbler	1	VU	1	Passerine/Near passerine	0-100
syl_con	All scenarios	cc2_gp4_60_without_weak_majority_without_agriculture__is_target_met	Severe climate change	Unregulated	medium	0	80	syl_con	Spectacled_Warbler	Sylvia conspicillata	syl_con	סבכי ערבות	0	11	12	0	0	0	0	0	2	9999	Spectacled_Warbler	1	VU	1	Passerine/Near passerine	0-100
syl_con	Regulated development	cc2_gp4_60_without_weak_majority_without_agriculture__is_target_met	Severe climate change	Unregulated	medium	0	80	syl_con	Spectacled_Warbler	Sylvia conspicillata	syl_con	סבכי ערבות	0	11	12	0	0	0	0	0	2	9999	Spectacled_Warbler	1	VU	1	Passerine/Near passerine	0-100
syl_con	Unregulated development	cc2_gp4_60_without_weak_majority_without_agriculture__is_target_met	Severe climate change	Unregulated	medium	0	80	syl_con	Spectacled_Warbler	Sylvia conspicillata	syl_con	סבכי ערבות	0	11	12	0	0	0	0	0	2	9999	Spectacled_Warbler	1	VU	1	Passerine/Near passerine	0-100
syl_con	Current distributions	cc2_gp8_60_without_weak_majority_without_agriculture__is_target_met	Severe climate change	Unregulated	high	0	80	syl_con	Spectacled_Warbler	Sylvia conspicillata	syl_con	סבכי ערבות	0	11	12	0	0	0	0	0	2	9999	Spectacled_Warbler	1	VU	1	Passerine/Near passerine	0-100
syl_con	All scenarios	cc2_gp8_60_without_weak_majority_without_agriculture__is_target_met	Severe climate change	Unregulated	high	0	80	syl_con	Spectacled_Warbler	Sylvia conspicillata	syl_con	סבכי ערבות	0	11	12	0	0	0	0	0	2	9999	Spectacled_Warbler	1	VU	1	Passerine/Near passerine	0-100
syl_con	Regulated development	cc2_gp8_60_without_weak_majority_without_agriculture__is_target_met	Severe climate change	Unregulated	high	0	80	syl_con	Spectacled_Warbler	Sylvia conspicillata	syl_con	סבכי ערבות	0	11	12	0	0	0	0	0	2	9999	Spectacled_Warbler	1	VU	1	Passerine/Near passerine	0-100
syl_con	Unregulated development	cc2_gp8_60_without_weak_majority_without_agriculture__is_target_met	Severe climate change	Unregulated	high	0	80	syl_con	Spectacled_Warbler	Sylvia conspicillata	syl_con	סבכי ערבות	0	11	12	0	0	0	0	0	2	9999	Spectacled_Warbler	1	VU	1	Passerine/Near passerine	0-100
syl_cur	Current distributions	cc2_gapn_60_without_weak_majority_without_agriculture__is_target_met	Severe climate change	Unregulated	low	1	81	syl_cur	Lesser_Whitethroat	Sylvia curruca	syl_cur	סבכי טוחנים	0	11	12	13	14	15	17	0	7	1	Lesser_Whitethroat		LC	0	Passerine/Near passerine	1000-2500
syl_cur	All scenarios	cc2_gapn_60_without_weak_majority_without_agriculture__is_target_met	Severe climate change	Unregulated	low	1	81	syl_cur	Lesser_Whitethroat	Sylvia curruca	syl_cur	סבכי טוחנים	0	11	12	13	14	15	17	0	7	1	Lesser_Whitethroat		LC	0	Passerine/Near passerine	1000-2500
syl_cur	Regulated development	cc2_gapn_60_without_weak_majority_without_agriculture__is_target_met	Severe climate change	Unregulated	low	1	81	syl_cur	Lesser_Whitethroat	Sylvia curruca	syl_cur	סבכי טוחנים	0	11	12	13	14	15	17	0	7	1	Lesser_Whitethroat		LC	0	Passerine/Near passerine	1000-2500
syl_cur	Unregulated development	cc2_gapn_60_without_weak_majority_without_agriculture__is_target_met	Severe climate change	Unregulated	low	1	81	syl_cur	Lesser_Whitethroat	Sylvia curruca	syl_cur	סבכי טוחנים	0	11	12	13	14	15	17	0	7	1	Lesser_Whitethroat		LC	0	Passerine/Near passerine	1000-2500
syl_cur	Current distributions	cc2_gm4_60_without_weak_majority_without_agriculture__is_target_met	Severe climate change	Regulated	medium	1	81	syl_cur	Lesser_Whitethroat	Sylvia curruca	syl_cur	סבכי טוחנים	0	11	12	13	14	15	17	0	7	1	Lesser_Whitethroat		LC	0	Passerine/Near passerine	1000-2500
syl_cur	All scenarios	cc2_gm4_60_without_weak_majority_without_agriculture__is_target_met	Severe climate change	Regulated	medium	1	81	syl_cur	Lesser_Whitethroat	Sylvia curruca	syl_cur	סבכי טוחנים	0	11	12	13	14	15	17	0	7	1	Lesser_Whitethroat		LC	0	Passerine/Near passerine	1000-2500
syl_cur	Regulated development	cc2_gm4_60_without_weak_majority_without_agriculture__is_target_met	Severe climate change	Regulated	medium	1	81	syl_cur	Lesser_Whitethroat	Sylvia curruca	syl_cur	סבכי טוחנים	0	11	12	13	14	15	17	0	7	1	Lesser_Whitethroat		LC	0	Passerine/Near passerine	1000-2500
syl_cur	Unregulated development	cc2_gm4_60_without_weak_majority_without_agriculture__is_target_met	Severe climate change	Regulated	medium	1	81	syl_cur	Lesser_Whitethroat	Sylvia curruca	syl_cur	סבכי טוחנים	0	11	12	13	14	15	17	0	7	1	Lesser_Whitethroat		LC	0	Passerine/Near passerine	1000-2500
syl_cur	Current distributions	cc2_gm8_60_without_weak_majority_without_agriculture__is_target_met	Severe climate change	Regulated	high	1	81	syl_cur	Lesser_Whitethroat	Sylvia curruca	syl_cur	סבכי טוחנים	0	11	12	13	14	15	17	0	7	1	Lesser_Whitethroat		LC	0	Passerine/Near passerine	1000-2500
syl_cur	All scenarios	cc2_gm8_60_without_weak_majority_without_agriculture__is_target_met	Severe climate change	Regulated	high	1	81	syl_cur	Lesser_Whitethroat	Sylvia curruca	syl_cur	סבכי טוחנים	0	11	12	13	14	15	17	0	7	1	Lesser_Whitethroat		LC	0	Passerine/Near passerine	1000-2500
syl_cur	Regulated development	cc2_gm8_60_without_weak_majority_without_agriculture__is_target_met	Severe climate change	Regulated	high	1	81	syl_cur	Lesser_Whitethroat	Sylvia curruca	syl_cur	סבכי טוחנים	0	11	12	13	14	15	17	0	7	1	Lesser_Whitethroat		LC	0	Passerine/Near passerine	1000-2500
syl_cur	Unregulated development	cc2_gm8_60_without_weak_majority_without_agriculture__is_target_met	Severe climate change	Regulated	high	1	81	syl_cur	Lesser_Whitethroat	Sylvia curruca	syl_cur	סבכי טוחנים	0	11	12	13	14	15	17	0	7	1	Lesser_Whitethroat		LC	0	Passerine/Near passerine	1000-2500
syl_cur	Current distributions	cc2_gms_60_without_weak_majority_without_agriculture__is_target_met	Severe climate change	Regulated	low	1	81	syl_cur	Lesser_Whitethroat	Sylvia curruca	syl_cur	סבכי טוחנים	0	11	12	13	14	15	17	0	7	1	Lesser_Whitethroat		LC	0	Passerine/Near passerine	1000-2500
syl_cur	All scenarios	cc2_gms_60_without_weak_majority_without_agriculture__is_target_met	Severe climate change	Regulated	low	1	81	syl_cur	Lesser_Whitethroat	Sylvia curruca	syl_cur	סבכי טוחנים	0	11	12	13	14	15	17	0	7	1	Lesser_Whitethroat		LC	0	Passerine/Near passerine	1000-2500
syl_cur	Regulated development	cc2_gms_60_without_weak_majority_without_agriculture__is_target_met	Severe climate change	Regulated	low	1	81	syl_cur	Lesser_Whitethroat	Sylvia curruca	syl_cur	סבכי טוחנים	0	11	12	13	14	15	17	0	7	1	Lesser_Whitethroat		LC	0	Passerine/Near passerine	1000-2500
syl_cur	Unregulated development	cc2_gms_60_without_weak_majority_without_agriculture__is_target_met	Severe climate change	Regulated	low	1	81	syl_cur	Lesser_Whitethroat	Sylvia curruca	syl_cur	סבכי טוחנים	0	11	12	13	14	15	17	0	7	1	Lesser_Whitethroat		LC	0	Passerine/Near passerine	1000-2500
syl_cur	Current distributions	cc2_gp4_60_without_weak_majority_without_agriculture__is_target_met	Severe climate change	Unregulated	medium	1	81	syl_cur	Lesser_Whitethroat	Sylvia curruca	syl_cur	סבכי טוחנים	0	11	12	13	14	15	17	0	7	1	Lesser_Whitethroat		LC	0	Passerine/Near passerine	1000-2500
syl_cur	All scenarios	cc2_gp4_60_without_weak_majority_without_agriculture__is_target_met	Severe climate change	Unregulated	medium	1	81	syl_cur	Lesser_Whitethroat	Sylvia curruca	syl_cur	סבכי טוחנים	0	11	12	13	14	15	17	0	7	1	Lesser_Whitethroat		LC	0	Passerine/Near passerine	1000-2500
syl_cur	Regulated development	cc2_gp4_60_without_weak_majority_without_agriculture__is_target_met	Severe climate change	Unregulated	medium	1	81	syl_cur	Lesser_Whitethroat	Sylvia curruca	syl_cur	סבכי טוחנים	0	11	12	13	14	15	17	0	7	1	Lesser_Whitethroat		LC	0	Passerine/Near passerine	1000-2500
syl_cur	Unregulated development	cc2_gp4_60_without_weak_majority_without_agriculture__is_target_met	Severe climate change	Unregulated	medium	1	81	syl_cur	Lesser_Whitethroat	Sylvia curruca	syl_cur	סבכי טוחנים	0	11	12	13	14	15	17	0	7	1	Lesser_Whitethroat		LC	0	Passerine/Near passerine	1000-2500
syl_cur	Current distributions	cc2_gp8_60_without_weak_majority_without_agriculture__is_target_met	Severe climate change	Unregulated	high	1	81	syl_cur	Lesser_Whitethroat	Sylvia curruca	syl_cur	סבכי טוחנים	0	11	12	13	14	15	17	0	7	1	Lesser_Whitethroat		LC	0	Passerine/Near passerine	1000-2500
syl_cur	All scenarios	cc2_gp8_60_without_weak_majority_without_agriculture__is_target_met	Severe climate change	Unregulated	high	1	81	syl_cur	Lesser_Whitethroat	Sylvia curruca	syl_cur	סבכי טוחנים	0	11	12	13	14	15	17	0	7	1	Lesser_Whitethroat		LC	0	Passerine/Near passerine	1000-2500
syl_cur	Regulated development	cc2_gp8_60_without_weak_majority_without_agriculture__is_target_met	Severe climate change	Unregulated	high	1	81	syl_cur	Lesser_Whitethroat	Sylvia curruca	syl_cur	סבכי טוחנים	0	11	12	13	14	15	17	0	7	1	Lesser_Whitethroat		LC	0	Passerine/Near passerine	1000-2500
syl_cur	Unregulated development	cc2_gp8_60_without_weak_majority_without_agriculture__is_target_met	Severe climate change	Unregulated	high	1	81	syl_cur	Lesser_Whitethroat	Sylvia curruca	syl_cur	סבכי טוחנים	0	11	12	13	14	15	17	0	7	1	Lesser_Whitethroat		LC	0	Passerine/Near passerine	1000-2500
syl_hor	Current distributions	cc2_gapn_60_without_weak_majority_without_agriculture__is_target_met	Severe climate change	Unregulated	low	1	82	syl_hor	Orphean_Warbler	Sylvia hortensis	syl_hor	סבכי חורש	0	11	12	13	14	0	0	0	5	9999	Orphean_Warbler		DD	0	Passerine/Near passerine	500-1000
syl_hor	All scenarios	cc2_gapn_60_without_weak_majority_without_agriculture__is_target_met	Severe climate change	Unregulated	low	1	82	syl_hor	Orphean_Warbler	Sylvia hortensis	syl_hor	סבכי חורש	0	11	12	13	14	0	0	0	5	9999	Orphean_Warbler		DD	0	Passerine/Near passerine	500-1000
syl_hor	Regulated development	cc2_gapn_60_without_weak_majority_without_agriculture__is_target_met	Severe climate change	Unregulated	low	1	82	syl_hor	Orphean_Warbler	Sylvia hortensis	syl_hor	סבכי חורש	0	11	12	13	14	0	0	0	5	9999	Orphean_Warbler		DD	0	Passerine/Near passerine	500-1000
syl_hor	Unregulated development	cc2_gapn_60_without_weak_majority_without_agriculture__is_target_met	Severe climate change	Unregulated	low	1	82	syl_hor	Orphean_Warbler	Sylvia hortensis	syl_hor	סבכי חורש	0	11	12	13	14	0	0	0	5	9999	Orphean_Warbler		DD	0	Passerine/Near passerine	500-1000
syl_hor	Current distributions	cc2_gm4_60_without_weak_majority_without_agriculture__is_target_met	Severe climate change	Regulated	medium	1	82	syl_hor	Orphean_Warbler	Sylvia hortensis	syl_hor	סבכי חורש	0	11	12	13	14	0	0	0	5	9999	Orphean_Warbler		DD	0	Passerine/Near passerine	500-1000
syl_hor	All scenarios	cc2_gm4_60_without_weak_majority_without_agriculture__is_target_met	Severe climate change	Regulated	medium	1	82	syl_hor	Orphean_Warbler	Sylvia hortensis	syl_hor	סבכי חורש	0	11	12	13	14	0	0	0	5	9999	Orphean_Warbler		DD	0	Passerine/Near passerine	500-1000
syl_hor	Regulated development	cc2_gm4_60_without_weak_majority_without_agriculture__is_target_met	Severe climate change	Regulated	medium	1	82	syl_hor	Orphean_Warbler	Sylvia hortensis	syl_hor	סבכי חורש	0	11	12	13	14	0	0	0	5	9999	Orphean_Warbler		DD	0	Passerine/Near passerine	500-1000
syl_hor	Unregulated development	cc2_gm4_60_without_weak_majority_without_agriculture__is_target_met	Severe climate change	Regulated	medium	1	82	syl_hor	Orphean_Warbler	Sylvia hortensis	syl_hor	סבכי חורש	0	11	12	13	14	0	0	0	5	9999	Orphean_Warbler		DD	0	Passerine/Near passerine	500-1000
syl_hor	Current distributions	cc2_gm8_60_without_weak_majority_without_agriculture__is_target_met	Severe climate change	Regulated	high	1	82	syl_hor	Orphean_Warbler	Sylvia hortensis	syl_hor	סבכי חורש	0	11	12	13	14	0	0	0	5	9999	Orphean_Warbler		DD	0	Passerine/Near passerine	500-1000
syl_hor	All scenarios	cc2_gm8_60_without_weak_majority_without_agriculture__is_target_met	Severe climate change	Regulated	high	1	82	syl_hor	Orphean_Warbler	Sylvia hortensis	syl_hor	סבכי חורש	0	11	12	13	14	0	0	0	5	9999	Orphean_Warbler		DD	0	Passerine/Near passerine	500-1000
syl_hor	Regulated development	cc2_gm8_60_without_weak_majority_without_agriculture__is_target_met	Severe climate change	Regulated	high	1	82	syl_hor	Orphean_Warbler	Sylvia hortensis	syl_hor	סבכי חורש	0	11	12	13	14	0	0	0	5	9999	Orphean_Warbler		DD	0	Passerine/Near passerine	500-1000
syl_hor	Unregulated development	cc2_gm8_60_without_weak_majority_without_agriculture__is_target_met	Severe climate change	Regulated	high	1	82	syl_hor	Orphean_Warbler	Sylvia hortensis	syl_hor	סבכי חורש	0	11	12	13	14	0	0	0	5	9999	Orphean_Warbler		DD	0	Passerine/Near passerine	500-1000
syl_hor	Current distributions	cc2_gms_60_without_weak_majority_without_agriculture__is_target_met	Severe climate change	Regulated	low	1	82	syl_hor	Orphean_Warbler	Sylvia hortensis	syl_hor	סבכי חורש	0	11	12	13	14	0	0	0	5	9999	Orphean_Warbler		DD	0	Passerine/Near passerine	500-1000
syl_hor	All scenarios	cc2_gms_60_without_weak_majority_without_agriculture__is_target_met	Severe climate change	Regulated	low	1	82	syl_hor	Orphean_Warbler	Sylvia hortensis	syl_hor	סבכי חורש	0	11	12	13	14	0	0	0	5	9999	Orphean_Warbler		DD	0	Passerine/Near passerine	500-1000
syl_hor	Regulated development	cc2_gms_60_without_weak_majority_without_agriculture__is_target_met	Severe climate change	Regulated	low	1	82	syl_hor	Orphean_Warbler	Sylvia hortensis	syl_hor	סבכי חורש	0	11	12	13	14	0	0	0	5	9999	Orphean_Warbler		DD	0	Passerine/Near passerine	500-1000
syl_hor	Unregulated development	cc2_gms_60_without_weak_majority_without_agriculture__is_target_met	Severe climate change	Regulated	low	1	82	syl_hor	Orphean_Warbler	Sylvia hortensis	syl_hor	סבכי חורש	0	11	12	13	14	0	0	0	5	9999	Orphean_Warbler		DD	0	Passerine/Near passerine	500-1000
syl_hor	Current distributions	cc2_gp4_60_without_weak_majority_without_agriculture__is_target_met	Severe climate change	Unregulated	medium	1	82	syl_hor	Orphean_Warbler	Sylvia hortensis	syl_hor	סבכי חורש	0	11	12	13	14	0	0	0	5	9999	Orphean_Warbler		DD	0	Passerine/Near passerine	500-1000
syl_hor	All scenarios	cc2_gp4_60_without_weak_majority_without_agriculture__is_target_met	Severe climate change	Unregulated	medium	1	82	syl_hor	Orphean_Warbler	Sylvia hortensis	syl_hor	סבכי חורש	0	11	12	13	14	0	0	0	5	9999	Orphean_Warbler		DD	0	Passerine/Near passerine	500-1000
syl_hor	Regulated development	cc2_gp4_60_without_weak_majority_without_agriculture__is_target_met	Severe climate change	Unregulated	medium	1	82	syl_hor	Orphean_Warbler	Sylvia hortensis	syl_hor	סבכי חורש	0	11	12	13	14	0	0	0	5	9999	Orphean_Warbler		DD	0	Passerine/Near passerine	500-1000
syl_hor	Unregulated development	cc2_gp4_60_without_weak_majority_without_agriculture__is_target_met	Severe climate change	Unregulated	medium	1	82	syl_hor	Orphean_Warbler	Sylvia hortensis	syl_hor	סבכי חורש	0	11	12	13	14	0	0	0	5	9999	Orphean_Warbler		DD	0	Passerine/Near passerine	500-1000
syl_hor	Current distributions	cc2_gp8_60_without_weak_majority_without_agriculture__is_target_met	Severe climate change	Unregulated	high	1	82	syl_hor	Orphean_Warbler	Sylvia hortensis	syl_hor	סבכי חורש	0	11	12	13	14	0	0	0	5	9999	Orphean_Warbler		DD	0	Passerine/Near passerine	500-1000
syl_hor	All scenarios	cc2_gp8_60_without_weak_majority_without_agriculture__is_target_met	Severe climate change	Unregulated	high	1	82	syl_hor	Orphean_Warbler	Sylvia hortensis	syl_hor	סבכי חורש	0	11	12	13	14	0	0	0	5	9999	Orphean_Warbler		DD	0	Passerine/Near passerine	500-1000
syl_hor	Regulated development	cc2_gp8_60_without_weak_majority_without_agriculture__is_target_met	Severe climate change	Unregulated	high	1	82	syl_hor	Orphean_Warbler	Sylvia hortensis	syl_hor	סבכי חורש	0	11	12	13	14	0	0	0	5	9999	Orphean_Warbler		DD	0	Passerine/Near passerine	500-1000
syl_hor	Unregulated development	cc2_gp8_60_without_weak_majority_without_agriculture__is_target_met	Severe climate change	Unregulated	high	1	82	syl_hor	Orphean_Warbler	Sylvia hortensis	syl_hor	סבכי חורש	0	11	12	13	14	0	0	0	5	9999	Orphean_Warbler		DD	0	Passerine/Near passerine	500-1000
syl_mel	Current distributions	cc2_gapn_60_without_weak_majority_without_agriculture__is_target_met	Severe climate change	Unregulated	low	1	83	syl_mel	Sardinian_Warbler	Sylvia melanocephala	syl_mel	סבכי שחור ראש	0	11	12	13	14	15	17	0	7	1	Sardinian_Warbler		DD	0	Passerine/Near passerine	2500-5000
syl_mel	All scenarios	cc2_gapn_60_without_weak_majority_without_agriculture__is_target_met	Severe climate change	Unregulated	low	1	83	syl_mel	Sardinian_Warbler	Sylvia melanocephala	syl_mel	סבכי שחור ראש	0	11	12	13	14	15	17	0	7	1	Sardinian_Warbler		DD	0	Passerine/Near passerine	2500-5000
syl_mel	Regulated development	cc2_gapn_60_without_weak_majority_without_agriculture__is_target_met	Severe climate change	Unregulated	low	1	83	syl_mel	Sardinian_Warbler	Sylvia melanocephala	syl_mel	סבכי שחור ראש	0	11	12	13	14	15	17	0	7	1	Sardinian_Warbler		DD	0	Passerine/Near passerine	2500-5000
syl_mel	Unregulated development	cc2_gapn_60_without_weak_majority_without_agriculture__is_target_met	Severe climate change	Unregulated	low	1	83	syl_mel	Sardinian_Warbler	Sylvia melanocephala	syl_mel	סבכי שחור ראש	0	11	12	13	14	15	17	0	7	1	Sardinian_Warbler		DD	0	Passerine/Near passerine	2500-5000
syl_mel	Current distributions	cc2_gm4_60_without_weak_majority_without_agriculture__is_target_met	Severe climate change	Regulated	medium	1	83	syl_mel	Sardinian_Warbler	Sylvia melanocephala	syl_mel	סבכי שחור ראש	0	11	12	13	14	15	17	0	7	1	Sardinian_Warbler		DD	0	Passerine/Near passerine	2500-5000
syl_mel	All scenarios	cc2_gm4_60_without_weak_majority_without_agriculture__is_target_met	Severe climate change	Regulated	medium	1	83	syl_mel	Sardinian_Warbler	Sylvia melanocephala	syl_mel	סבכי שחור ראש	0	11	12	13	14	15	17	0	7	1	Sardinian_Warbler		DD	0	Passerine/Near passerine	2500-5000
syl_mel	Regulated development	cc2_gm4_60_without_weak_majority_without_agriculture__is_target_met	Severe climate change	Regulated	medium	1	83	syl_mel	Sardinian_Warbler	Sylvia melanocephala	syl_mel	סבכי שחור ראש	0	11	12	13	14	15	17	0	7	1	Sardinian_Warbler		DD	0	Passerine/Near passerine	2500-5000
syl_mel	Unregulated development	cc2_gm4_60_without_weak_majority_without_agriculture__is_target_met	Severe climate change	Regulated	medium	1	83	syl_mel	Sardinian_Warbler	Sylvia melanocephala	syl_mel	סבכי שחור ראש	0	11	12	13	14	15	17	0	7	1	Sardinian_Warbler		DD	0	Passerine/Near passerine	2500-5000
syl_mel	Current distributions	cc2_gm8_60_without_weak_majority_without_agriculture__is_target_met	Severe climate change	Regulated	high	1	83	syl_mel	Sardinian_Warbler	Sylvia melanocephala	syl_mel	סבכי שחור ראש	0	11	12	13	14	15	17	0	7	1	Sardinian_Warbler		DD	0	Passerine/Near passerine	2500-5000
syl_mel	All scenarios	cc2_gm8_60_without_weak_majority_without_agriculture__is_target_met	Severe climate change	Regulated	high	1	83	syl_mel	Sardinian_Warbler	Sylvia melanocephala	syl_mel	סבכי שחור ראש	0	11	12	13	14	15	17	0	7	1	Sardinian_Warbler		DD	0	Passerine/Near passerine	2500-5000
syl_mel	Regulated development	cc2_gm8_60_without_weak_majority_without_agriculture__is_target_met	Severe climate change	Regulated	high	1	83	syl_mel	Sardinian_Warbler	Sylvia melanocephala	syl_mel	סבכי שחור ראש	0	11	12	13	14	15	17	0	7	1	Sardinian_Warbler		DD	0	Passerine/Near passerine	2500-5000
syl_mel	Unregulated development	cc2_gm8_60_without_weak_majority_without_agriculture__is_target_met	Severe climate change	Regulated	high	1	83	syl_mel	Sardinian_Warbler	Sylvia melanocephala	syl_mel	סבכי שחור ראש	0	11	12	13	14	15	17	0	7	1	Sardinian_Warbler		DD	0	Passerine/Near passerine	2500-5000
syl_mel	Current distributions	cc2_gms_60_without_weak_majority_without_agriculture__is_target_met	Severe climate change	Regulated	low	1	83	syl_mel	Sardinian_Warbler	Sylvia melanocephala	syl_mel	סבכי שחור ראש	0	11	12	13	14	15	17	0	7	1	Sardinian_Warbler		DD	0	Passerine/Near passerine	2500-5000
syl_mel	All scenarios	cc2_gms_60_without_weak_majority_without_agriculture__is_target_met	Severe climate change	Regulated	low	1	83	syl_mel	Sardinian_Warbler	Sylvia melanocephala	syl_mel	סבכי שחור ראש	0	11	12	13	14	15	17	0	7	1	Sardinian_Warbler		DD	0	Passerine/Near passerine	2500-5000
syl_mel	Regulated development	cc2_gms_60_without_weak_majority_without_agriculture__is_target_met	Severe climate change	Regulated	low	1	83	syl_mel	Sardinian_Warbler	Sylvia melanocephala	syl_mel	סבכי שחור ראש	0	11	12	13	14	15	17	0	7	1	Sardinian_Warbler		DD	0	Passerine/Near passerine	2500-5000
syl_mel	Unregulated development	cc2_gms_60_without_weak_majority_without_agriculture__is_target_met	Severe climate change	Regulated	low	1	83	syl_mel	Sardinian_Warbler	Sylvia melanocephala	syl_mel	סבכי שחור ראש	0	11	12	13	14	15	17	0	7	1	Sardinian_Warbler		DD	0	Passerine/Near passerine	2500-5000
syl_mel	Current distributions	cc2_gp4_60_without_weak_majority_without_agriculture__is_target_met	Severe climate change	Unregulated	medium	1	83	syl_mel	Sardinian_Warbler	Sylvia melanocephala	syl_mel	סבכי שחור ראש	0	11	12	13	14	15	17	0	7	1	Sardinian_Warbler		DD	0	Passerine/Near passerine	2500-5000
syl_mel	All scenarios	cc2_gp4_60_without_weak_majority_without_agriculture__is_target_met	Severe climate change	Unregulated	medium	1	83	syl_mel	Sardinian_Warbler	Sylvia melanocephala	syl_mel	סבכי שחור ראש	0	11	12	13	14	15	17	0	7	1	Sardinian_Warbler		DD	0	Passerine/Near passerine	2500-5000
syl_mel	Regulated development	cc2_gp4_60_without_weak_majority_without_agriculture__is_target_met	Severe climate change	Unregulated	medium	1	83	syl_mel	Sardinian_Warbler	Sylvia melanocephala	syl_mel	סבכי שחור ראש	0	11	12	13	14	15	17	0	7	1	Sardinian_Warbler		DD	0	Passerine/Near passerine	2500-5000
syl_mel	Unregulated development	cc2_gp4_60_without_weak_majority_without_agriculture__is_target_met	Severe climate change	Unregulated	medium	1	83	syl_mel	Sardinian_Warbler	Sylvia melanocephala	syl_mel	סבכי שחור ראש	0	11	12	13	14	15	17	0	7	1	Sardinian_Warbler		DD	0	Passerine/Near passerine	2500-5000
syl_mel	Current distributions	cc2_gp8_60_without_weak_majority_without_agriculture__is_target_met	Severe climate change	Unregulated	high	1	83	syl_mel	Sardinian_Warbler	Sylvia melanocephala	syl_mel	סבכי שחור ראש	0	11	12	13	14	15	17	0	7	1	Sardinian_Warbler		DD	0	Passerine/Near passerine	2500-5000
syl_mel	All scenarios	cc2_gp8_60_without_weak_majority_without_agriculture__is_target_met	Severe climate change	Unregulated	high	1	83	syl_mel	Sardinian_Warbler	Sylvia melanocephala	syl_mel	סבכי שחור ראש	0	11	12	13	14	15	17	0	7	1	Sardinian_Warbler		DD	0	Passerine/Near passerine	2500-5000
syl_mel	Regulated development	cc2_gp8_60_without_weak_majority_without_agriculture__is_target_met	Severe climate change	Unregulated	high	1	83	syl_mel	Sardinian_Warbler	Sylvia melanocephala	syl_mel	סבכי שחור ראש	0	11	12	13	14	15	17	0	7	1	Sardinian_Warbler		DD	0	Passerine/Near passerine	2500-5000
syl_mel	Unregulated development	cc2_gp8_60_without_weak_majority_without_agriculture__is_target_met	Severe climate change	Unregulated	high	1	83	syl_mel	Sardinian_Warbler	Sylvia melanocephala	syl_mel	סבכי שחור ראש	0	11	12	13	14	15	17	0	7	1	Sardinian_Warbler		DD	0	Passerine/Near passerine	2500-5000
tro_tro	Current distributions	cc2_gapn_60_without_weak_majority_without_agriculture__is_target_met	Severe climate change	Unregulated	low	1	86	tro_tro	Winter_Wren	Troglodytes troglodytes	tro_tro	גדרון	0	11	12	13	14	15	0	0	5	9999	Winter_Wren		LC	0	Passerine/Near passerine	100-500
tro_tro	All scenarios	cc2_gapn_60_without_weak_majority_without_agriculture__is_target_met	Severe climate change	Unregulated	low	1	86	tro_tro	Winter_Wren	Troglodytes troglodytes	tro_tro	גדרון	0	11	12	13	14	15	0	0	5	9999	Winter_Wren		LC	0	Passerine/Near passerine	100-500
tro_tro	Regulated development	cc2_gapn_60_without_weak_majority_without_agriculture__is_target_met	Severe climate change	Unregulated	low	1	86	tro_tro	Winter_Wren	Troglodytes troglodytes	tro_tro	גדרון	0	11	12	13	14	15	0	0	5	9999	Winter_Wren		LC	0	Passerine/Near passerine	100-500
tro_tro	Unregulated development	cc2_gapn_60_without_weak_majority_without_agriculture__is_target_met	Severe climate change	Unregulated	low	1	86	tro_tro	Winter_Wren	Troglodytes troglodytes	tro_tro	גדרון	0	11	12	13	14	15	0	0	5	9999	Winter_Wren		LC	0	Passerine/Near passerine	100-500
tro_tro	Current distributions	cc2_gm4_60_without_weak_majority_without_agriculture__is_target_met	Severe climate change	Regulated	medium	1	86	tro_tro	Winter_Wren	Troglodytes troglodytes	tro_tro	גדרון	0	11	12	13	14	15	0	0	5	9999	Winter_Wren		LC	0	Passerine/Near passerine	100-500
tro_tro	All scenarios	cc2_gm4_60_without_weak_majority_without_agriculture__is_target_met	Severe climate change	Regulated	medium	1	86	tro_tro	Winter_Wren	Troglodytes troglodytes	tro_tro	גדרון	0	11	12	13	14	15	0	0	5	9999	Winter_Wren		LC	0	Passerine/Near passerine	100-500
tro_tro	Regulated development	cc2_gm4_60_without_weak_majority_without_agriculture__is_target_met	Severe climate change	Regulated	medium	1	86	tro_tro	Winter_Wren	Troglodytes troglodytes	tro_tro	גדרון	0	11	12	13	14	15	0	0	5	9999	Winter_Wren		LC	0	Passerine/Near passerine	100-500
tro_tro	Unregulated development	cc2_gm4_60_without_weak_majority_without_agriculture__is_target_met	Severe climate change	Regulated	medium	1	86	tro_tro	Winter_Wren	Troglodytes troglodytes	tro_tro	גדרון	0	11	12	13	14	15	0	0	5	9999	Winter_Wren		LC	0	Passerine/Near passerine	100-500
tro_tro	Current distributions	cc2_gm8_60_without_weak_majority_without_agriculture__is_target_met	Severe climate change	Regulated	high	1	86	tro_tro	Winter_Wren	Troglodytes troglodytes	tro_tro	גדרון	0	11	12	13	14	15	0	0	5	9999	Winter_Wren		LC	0	Passerine/Near passerine	100-500
tro_tro	All scenarios	cc2_gm8_60_without_weak_majority_without_agriculture__is_target_met	Severe climate change	Regulated	high	1	86	tro_tro	Winter_Wren	Troglodytes troglodytes	tro_tro	גדרון	0	11	12	13	14	15	0	0	5	9999	Winter_Wren		LC	0	Passerine/Near passerine	100-500
tro_tro	Regulated development	cc2_gm8_60_without_weak_majority_without_agriculture__is_target_met	Severe climate change	Regulated	high	1	86	tro_tro	Winter_Wren	Troglodytes troglodytes	tro_tro	גדרון	0	11	12	13	14	15	0	0	5	9999	Winter_Wren		LC	0	Passerine/Near passerine	100-500
tro_tro	Unregulated development	cc2_gm8_60_without_weak_majority_without_agriculture__is_target_met	Severe climate change	Regulated	high	1	86	tro_tro	Winter_Wren	Troglodytes troglodytes	tro_tro	גדרון	0	11	12	13	14	15	0	0	5	9999	Winter_Wren		LC	0	Passerine/Near passerine	100-500
tro_tro	Current distributions	cc2_gms_60_without_weak_majority_without_agriculture__is_target_met	Severe climate change	Regulated	low	1	86	tro_tro	Winter_Wren	Troglodytes troglodytes	tro_tro	גדרון	0	11	12	13	14	15	0	0	5	9999	Winter_Wren		LC	0	Passerine/Near passerine	100-500
tro_tro	All scenarios	cc2_gms_60_without_weak_majority_without_agriculture__is_target_met	Severe climate change	Regulated	low	1	86	tro_tro	Winter_Wren	Troglodytes troglodytes	tro_tro	גדרון	0	11	12	13	14	15	0	0	5	9999	Winter_Wren		LC	0	Passerine/Near passerine	100-500
tro_tro	Regulated development	cc2_gms_60_without_weak_majority_without_agriculture__is_target_met	Severe climate change	Regulated	low	1	86	tro_tro	Winter_Wren	Troglodytes troglodytes	tro_tro	גדרון	0	11	12	13	14	15	0	0	5	9999	Winter_Wren		LC	0	Passerine/Near passerine	100-500
tro_tro	Unregulated development	cc2_gms_60_without_weak_majority_without_agriculture__is_target_met	Severe climate change	Regulated	low	1	86	tro_tro	Winter_Wren	Troglodytes troglodytes	tro_tro	גדרון	0	11	12	13	14	15	0	0	5	9999	Winter_Wren		LC	0	Passerine/Near passerine	100-500
tro_tro	Current distributions	cc2_gp4_60_without_weak_majority_without_agriculture__is_target_met	Severe climate change	Unregulated	medium	1	86	tro_tro	Winter_Wren	Troglodytes troglodytes	tro_tro	גדרון	0	11	12	13	14	15	0	0	5	9999	Winter_Wren		LC	0	Passerine/Near passerine	100-500
tro_tro	All scenarios	cc2_gp4_60_without_weak_majority_without_agriculture__is_target_met	Severe climate change	Unregulated	medium	1	86	tro_tro	Winter_Wren	Troglodytes troglodytes	tro_tro	גדרון	0	11	12	13	14	15	0	0	5	9999	Winter_Wren		LC	0	Passerine/Near passerine	100-500
tro_tro	Regulated development	cc2_gp4_60_without_weak_majority_without_agriculture__is_target_met	Severe climate change	Unregulated	medium	1	86	tro_tro	Winter_Wren	Troglodytes troglodytes	tro_tro	גדרון	0	11	12	13	14	15	0	0	5	9999	Winter_Wren		LC	0	Passerine/Near passerine	100-500
tro_tro	Unregulated development	cc2_gp4_60_without_weak_majority_without_agriculture__is_target_met	Severe climate change	Unregulated	medium	1	86	tro_tro	Winter_Wren	Troglodytes troglodytes	tro_tro	גדרון	0	11	12	13	14	15	0	0	5	9999	Winter_Wren		LC	0	Passerine/Near passerine	100-500
tro_tro	Current distributions	cc2_gp8_60_without_weak_majority_without_agriculture__is_target_met	Severe climate change	Unregulated	high	1	86	tro_tro	Winter_Wren	Troglodytes troglodytes	tro_tro	גדרון	0	11	12	13	14	15	0	0	5	9999	Winter_Wren		LC	0	Passerine/Near passerine	100-500
tro_tro	All scenarios	cc2_gp8_60_without_weak_majority_without_agriculture__is_target_met	Severe climate change	Unregulated	high	1	86	tro_tro	Winter_Wren	Troglodytes troglodytes	tro_tro	גדרון	0	11	12	13	14	15	0	0	5	9999	Winter_Wren		LC	0	Passerine/Near passerine	100-500
tro_tro	Regulated development	cc2_gp8_60_without_weak_majority_without_agriculture__is_target_met	Severe climate change	Unregulated	high	1	86	tro_tro	Winter_Wren	Troglodytes troglodytes	tro_tro	גדרון	0	11	12	13	14	15	0	0	5	9999	Winter_Wren		LC	0	Passerine/Near passerine	100-500
tro_tro	Unregulated development	cc2_gp8_60_without_weak_majority_without_agriculture__is_target_met	Severe climate change	Unregulated	high	1	86	tro_tro	Winter_Wren	Troglodytes troglodytes	tro_tro	גדרון	0	11	12	13	14	15	0	0	5	9999	Winter_Wren		LC	0	Passerine/Near passerine	100-500
acc_nis	Current distributions	pt_gapn_60_without_weak_majority_without_agriculture__is_target_met	Moderate climate change	Unregulated	low	0	1	acc_nis	Eurasian_Sparrowhawk	Accipiter nisus	acc_nis	נץ מצוי	0	0	0	13	14	15	0	0	4	9999	Eurasian_Sparrowhawk		LC	0	Owl/Raptor	100-500
acc_nis	All scenarios	pt_gapn_60_without_weak_majority_without_agriculture__is_target_met	Moderate climate change	Unregulated	low	0	1	acc_nis	Eurasian_Sparrowhawk	Accipiter nisus	acc_nis	נץ מצוי	0	0	0	13	14	15	0	0	4	9999	Eurasian_Sparrowhawk		LC	0	Owl/Raptor	100-500
acc_nis	Regulated development	pt_gapn_60_without_weak_majority_without_agriculture__is_target_met	Moderate climate change	Unregulated	low	0	1	acc_nis	Eurasian_Sparrowhawk	Accipiter nisus	acc_nis	נץ מצוי	0	0	0	13	14	15	0	0	4	9999	Eurasian_Sparrowhawk		LC	0	Owl/Raptor	100-500
acc_nis	Unregulated development	pt_gapn_60_without_weak_majority_without_agriculture__is_target_met	Moderate climate change	Unregulated	low	0	1	acc_nis	Eurasian_Sparrowhawk	Accipiter nisus	acc_nis	נץ מצוי	0	0	0	13	14	15	0	0	4	9999	Eurasian_Sparrowhawk		LC	0	Owl/Raptor	100-500
acc_nis	Current distributions	pt_gm4_60_without_weak_majority_without_agriculture__is_target_met	Moderate climate change	Regulated	medium	0	1	acc_nis	Eurasian_Sparrowhawk	Accipiter nisus	acc_nis	נץ מצוי	0	0	0	13	14	15	0	0	4	9999	Eurasian_Sparrowhawk		LC	0	Owl/Raptor	100-500
acc_nis	All scenarios	pt_gm4_60_without_weak_majority_without_agriculture__is_target_met	Moderate climate change	Regulated	medium	0	1	acc_nis	Eurasian_Sparrowhawk	Accipiter nisus	acc_nis	נץ מצוי	0	0	0	13	14	15	0	0	4	9999	Eurasian_Sparrowhawk		LC	0	Owl/Raptor	100-500
acc_nis	Regulated development	pt_gm4_60_without_weak_majority_without_agriculture__is_target_met	Moderate climate change	Regulated	medium	0	1	acc_nis	Eurasian_Sparrowhawk	Accipiter nisus	acc_nis	נץ מצוי	0	0	0	13	14	15	0	0	4	9999	Eurasian_Sparrowhawk		LC	0	Owl/Raptor	100-500
acc_nis	Unregulated development	pt_gm4_60_without_weak_majority_without_agriculture__is_target_met	Moderate climate change	Regulated	medium	0	1	acc_nis	Eurasian_Sparrowhawk	Accipiter nisus	acc_nis	נץ מצוי	0	0	0	13	14	15	0	0	4	9999	Eurasian_Sparrowhawk		LC	0	Owl/Raptor	100-500
acc_nis	Current distributions	pt_gm8_60_without_weak_majority_without_agriculture__is_target_met	Moderate climate change	Regulated	high	0	1	acc_nis	Eurasian_Sparrowhawk	Accipiter nisus	acc_nis	נץ מצוי	0	0	0	13	14	15	0	0	4	9999	Eurasian_Sparrowhawk		LC	0	Owl/Raptor	100-500
acc_nis	All scenarios	pt_gm8_60_without_weak_majority_without_agriculture__is_target_met	Moderate climate change	Regulated	high	0	1	acc_nis	Eurasian_Sparrowhawk	Accipiter nisus	acc_nis	נץ מצוי	0	0	0	13	14	15	0	0	4	9999	Eurasian_Sparrowhawk		LC	0	Owl/Raptor	100-500
acc_nis	Regulated development	pt_gm8_60_without_weak_majority_without_agriculture__is_target_met	Moderate climate change	Regulated	high	0	1	acc_nis	Eurasian_Sparrowhawk	Accipiter nisus	acc_nis	נץ מצוי	0	0	0	13	14	15	0	0	4	9999	Eurasian_Sparrowhawk		LC	0	Owl/Raptor	100-500
acc_nis	Unregulated development	pt_gm8_60_without_weak_majority_without_agriculture__is_target_met	Moderate climate change	Regulated	high	0	1	acc_nis	Eurasian_Sparrowhawk	Accipiter nisus	acc_nis	נץ מצוי	0	0	0	13	14	15	0	0	4	9999	Eurasian_Sparrowhawk		LC	0	Owl/Raptor	100-500
acc_nis	Current distributions	pt_gms_60_without_weak_majority_without_agriculture__is_target_met	Moderate climate change	Regulated	low	0	1	acc_nis	Eurasian_Sparrowhawk	Accipiter nisus	acc_nis	נץ מצוי	0	0	0	13	14	15	0	0	4	9999	Eurasian_Sparrowhawk		LC	0	Owl/Raptor	100-500
acc_nis	All scenarios	pt_gms_60_without_weak_majority_without_agriculture__is_target_met	Moderate climate change	Regulated	low	0	1	acc_nis	Eurasian_Sparrowhawk	Accipiter nisus	acc_nis	נץ מצוי	0	0	0	13	14	15	0	0	4	9999	Eurasian_Sparrowhawk		LC	0	Owl/Raptor	100-500
acc_nis	Regulated development	pt_gms_60_without_weak_majority_without_agriculture__is_target_met	Moderate climate change	Regulated	low	0	1	acc_nis	Eurasian_Sparrowhawk	Accipiter nisus	acc_nis	נץ מצוי	0	0	0	13	14	15	0	0	4	9999	Eurasian_Sparrowhawk		LC	0	Owl/Raptor	100-500
acc_nis	Unregulated development	pt_gms_60_without_weak_majority_without_agriculture__is_target_met	Moderate climate change	Regulated	low	0	1	acc_nis	Eurasian_Sparrowhawk	Accipiter nisus	acc_nis	נץ מצוי	0	0	0	13	14	15	0	0	4	9999	Eurasian_Sparrowhawk		LC	0	Owl/Raptor	100-500
acc_nis	Current distributions	pt_gp4_60_without_weak_majority_without_agriculture__is_target_met	Moderate climate change	Unregulated	medium	0	1	acc_nis	Eurasian_Sparrowhawk	Accipiter nisus	acc_nis	נץ מצוי	0	0	0	13	14	15	0	0	4	9999	Eurasian_Sparrowhawk		LC	0	Owl/Raptor	100-500
acc_nis	All scenarios	pt_gp4_60_without_weak_majority_without_agriculture__is_target_met	Moderate climate change	Unregulated	medium	0	1	acc_nis	Eurasian_Sparrowhawk	Accipiter nisus	acc_nis	נץ מצוי	0	0	0	13	14	15	0	0	4	9999	Eurasian_Sparrowhawk		LC	0	Owl/Raptor	100-500
acc_nis	Regulated development	pt_gp4_60_without_weak_majority_without_agriculture__is_target_met	Moderate climate change	Unregulated	medium	0	1	acc_nis	Eurasian_Sparrowhawk	Accipiter nisus	acc_nis	נץ מצוי	0	0	0	13	14	15	0	0	4	9999	Eurasian_Sparrowhawk		LC	0	Owl/Raptor	100-500
acc_nis	Unregulated development	pt_gp4_60_without_weak_majority_without_agriculture__is_target_met	Moderate climate change	Unregulated	medium	0	1	acc_nis	Eurasian_Sparrowhawk	Accipiter nisus	acc_nis	נץ מצוי	0	0	0	13	14	15	0	0	4	9999	Eurasian_Sparrowhawk		LC	0	Owl/Raptor	100-500
acc_nis	Current distributions	pt_gp8_60_without_weak_majority_without_agriculture__is_target_met	Moderate climate change	Unregulated	high	0	1	acc_nis	Eurasian_Sparrowhawk	Accipiter nisus	acc_nis	נץ מצוי	0	0	0	13	14	15	0	0	4	9999	Eurasian_Sparrowhawk		LC	0	Owl/Raptor	100-500
acc_nis	All scenarios	pt_gp8_60_without_weak_majority_without_agriculture__is_target_met	Moderate climate change	Unregulated	high	0	1	acc_nis	Eurasian_Sparrowhawk	Accipiter nisus	acc_nis	נץ מצוי	0	0	0	13	14	15	0	0	4	9999	Eurasian_Sparrowhawk		LC	0	Owl/Raptor	100-500
acc_nis	Regulated development	pt_gp8_60_without_weak_majority_without_agriculture__is_target_met	Moderate climate change	Unregulated	high	0	1	acc_nis	Eurasian_Sparrowhawk	Accipiter nisus	acc_nis	נץ מצוי	0	0	0	13	14	15	0	0	4	9999	Eurasian_Sparrowhawk		LC	0	Owl/Raptor	100-500
acc_nis	Unregulated development	pt_gp8_60_without_weak_majority_without_agriculture__is_target_met	Moderate climate change	Unregulated	high	1	1	acc_nis	Eurasian_Sparrowhawk	Accipiter nisus	acc_nis	נץ מצוי	0	0	0	13	14	15	0	0	4	9999	Eurasian_Sparrowhawk		LC	0	Owl/Raptor	100-500
ale_chu	Current distributions	pt_gapn_60_without_weak_majority_without_agriculture__is_target_met	Moderate climate change	Unregulated	low	1	6	ale_chu	Chukar	Alectoris chukar	ale_chu	חוגלה	10	11	0	13	0	0	0	0	5	9999	Chukar		NT	0	Partridge	1000-2500
ale_chu	All scenarios	pt_gapn_60_without_weak_majority_without_agriculture__is_target_met	Moderate climate change	Unregulated	low	1	6	ale_chu	Chukar	Alectoris chukar	ale_chu	חוגלה	10	11	0	13	0	0	0	0	5	9999	Chukar		NT	0	Partridge	1000-2500
ale_chu	Regulated development	pt_gapn_60_without_weak_majority_without_agriculture__is_target_met	Moderate climate change	Unregulated	low	1	6	ale_chu	Chukar	Alectoris chukar	ale_chu	חוגלה	10	11	0	13	0	0	0	0	5	9999	Chukar		NT	0	Partridge	1000-2500
ale_chu	Unregulated development	pt_gapn_60_without_weak_majority_without_agriculture__is_target_met	Moderate climate change	Unregulated	low	1	6	ale_chu	Chukar	Alectoris chukar	ale_chu	חוגלה	10	11	0	13	0	0	0	0	5	9999	Chukar		NT	0	Partridge	1000-2500
ale_chu	Current distributions	pt_gm4_60_without_weak_majority_without_agriculture__is_target_met	Moderate climate change	Regulated	medium	1	6	ale_chu	Chukar	Alectoris chukar	ale_chu	חוגלה	10	11	0	13	0	0	0	0	5	9999	Chukar		NT	0	Partridge	1000-2500
ale_chu	All scenarios	pt_gm4_60_without_weak_majority_without_agriculture__is_target_met	Moderate climate change	Regulated	medium	1	6	ale_chu	Chukar	Alectoris chukar	ale_chu	חוגלה	10	11	0	13	0	0	0	0	5	9999	Chukar		NT	0	Partridge	1000-2500
ale_chu	Regulated development	pt_gm4_60_without_weak_majority_without_agriculture__is_target_met	Moderate climate change	Regulated	medium	1	6	ale_chu	Chukar	Alectoris chukar	ale_chu	חוגלה	10	11	0	13	0	0	0	0	5	9999	Chukar		NT	0	Partridge	1000-2500
ale_chu	Unregulated development	pt_gm4_60_without_weak_majority_without_agriculture__is_target_met	Moderate climate change	Regulated	medium	1	6	ale_chu	Chukar	Alectoris chukar	ale_chu	חוגלה	10	11	0	13	0	0	0	0	5	9999	Chukar		NT	0	Partridge	1000-2500
ale_chu	Current distributions	pt_gm8_60_without_weak_majority_without_agriculture__is_target_met	Moderate climate change	Regulated	high	1	6	ale_chu	Chukar	Alectoris chukar	ale_chu	חוגלה	10	11	0	13	0	0	0	0	5	9999	Chukar		NT	0	Partridge	1000-2500
ale_chu	All scenarios	pt_gm8_60_without_weak_majority_without_agriculture__is_target_met	Moderate climate change	Regulated	high	1	6	ale_chu	Chukar	Alectoris chukar	ale_chu	חוגלה	10	11	0	13	0	0	0	0	5	9999	Chukar		NT	0	Partridge	1000-2500
ale_chu	Regulated development	pt_gm8_60_without_weak_majority_without_agriculture__is_target_met	Moderate climate change	Regulated	high	1	6	ale_chu	Chukar	Alectoris chukar	ale_chu	חוגלה	10	11	0	13	0	0	0	0	5	9999	Chukar		NT	0	Partridge	1000-2500
ale_chu	Unregulated development	pt_gm8_60_without_weak_majority_without_agriculture__is_target_met	Moderate climate change	Regulated	high	1	6	ale_chu	Chukar	Alectoris chukar	ale_chu	חוגלה	10	11	0	13	0	0	0	0	5	9999	Chukar		NT	0	Partridge	1000-2500
ale_chu	Current distributions	pt_gms_60_without_weak_majority_without_agriculture__is_target_met	Moderate climate change	Regulated	low	1	6	ale_chu	Chukar	Alectoris chukar	ale_chu	חוגלה	10	11	0	13	0	0	0	0	5	9999	Chukar		NT	0	Partridge	1000-2500
ale_chu	All scenarios	pt_gms_60_without_weak_majority_without_agriculture__is_target_met	Moderate climate change	Regulated	low	1	6	ale_chu	Chukar	Alectoris chukar	ale_chu	חוגלה	10	11	0	13	0	0	0	0	5	9999	Chukar		NT	0	Partridge	1000-2500
ale_chu	Regulated development	pt_gms_60_without_weak_majority_without_agriculture__is_target_met	Moderate climate change	Regulated	low	1	6	ale_chu	Chukar	Alectoris chukar	ale_chu	חוגלה	10	11	0	13	0	0	0	0	5	9999	Chukar		NT	0	Partridge	1000-2500
ale_chu	Unregulated development	pt_gms_60_without_weak_majority_without_agriculture__is_target_met	Moderate climate change	Regulated	low	1	6	ale_chu	Chukar	Alectoris chukar	ale_chu	חוגלה	10	11	0	13	0	0	0	0	5	9999	Chukar		NT	0	Partridge	1000-2500
ale_chu	Current distributions	pt_gp4_60_without_weak_majority_without_agriculture__is_target_met	Moderate climate change	Unregulated	medium	1	6	ale_chu	Chukar	Alectoris chukar	ale_chu	חוגלה	10	11	0	13	0	0	0	0	5	9999	Chukar		NT	0	Partridge	1000-2500
ale_chu	All scenarios	pt_gp4_60_without_weak_majority_without_agriculture__is_target_met	Moderate climate change	Unregulated	medium	1	6	ale_chu	Chukar	Alectoris chukar	ale_chu	חוגלה	10	11	0	13	0	0	0	0	5	9999	Chukar		NT	0	Partridge	1000-2500
ale_chu	Regulated development	pt_gp4_60_without_weak_majority_without_agriculture__is_target_met	Moderate climate change	Unregulated	medium	1	6	ale_chu	Chukar	Alectoris chukar	ale_chu	חוגלה	10	11	0	13	0	0	0	0	5	9999	Chukar		NT	0	Partridge	1000-2500
ale_chu	Unregulated development	pt_gp4_60_without_weak_majority_without_agriculture__is_target_met	Moderate climate change	Unregulated	medium	1	6	ale_chu	Chukar	Alectoris chukar	ale_chu	חוגלה	10	11	0	13	0	0	0	0	5	9999	Chukar		NT	0	Partridge	1000-2500
ale_chu	Current distributions	pt_gp8_60_without_weak_majority_without_agriculture__is_target_met	Moderate climate change	Unregulated	high	1	6	ale_chu	Chukar	Alectoris chukar	ale_chu	חוגלה	10	11	0	13	0	0	0	0	5	9999	Chukar		NT	0	Partridge	1000-2500
ale_chu	All scenarios	pt_gp8_60_without_weak_majority_without_agriculture__is_target_met	Moderate climate change	Unregulated	high	1	6	ale_chu	Chukar	Alectoris chukar	ale_chu	חוגלה	10	11	0	13	0	0	0	0	5	9999	Chukar		NT	0	Partridge	1000-2500
ale_chu	Regulated development	pt_gp8_60_without_weak_majority_without_agriculture__is_target_met	Moderate climate change	Unregulated	high	1	6	ale_chu	Chukar	Alectoris chukar	ale_chu	חוגלה	10	11	0	13	0	0	0	0	5	9999	Chukar		NT	0	Partridge	1000-2500
ale_chu	Unregulated development	pt_gp8_60_without_weak_majority_without_agriculture__is_target_met	Moderate climate change	Unregulated	high	1	6	ale_chu	Chukar	Alectoris chukar	ale_chu	חוגלה	10	11	0	13	0	0	0	0	5	9999	Chukar		NT	0	Partridge	1000-2500
ale_chu	Current distributions	pt_gapn_60_without_weak_majority_without_agriculture__is_target_met	Moderate climate change	Unregulated	low	1	6	ale_chu	Chukar	Alectoris chukar	ale_chu	חוגלה	10	11	0	13	0	0	0	0	5	9999	Chukar		NT	0	Partridge	1000-2500
ale_chu	All scenarios	pt_gapn_60_without_weak_majority_without_agriculture__is_target_met	Moderate climate change	Unregulated	low	1	6	ale_chu	Chukar	Alectoris chukar	ale_chu	חוגלה	10	11	0	13	0	0	0	0	5	9999	Chukar		NT	0	Partridge	1000-2500
ale_chu	Regulated development	pt_gapn_60_without_weak_majority_without_agriculture__is_target_met	Moderate climate change	Unregulated	low	1	6	ale_chu	Chukar	Alectoris chukar	ale_chu	חוגלה	10	11	0	13	0	0	0	0	5	9999	Chukar		NT	0	Partridge	1000-2500
ale_chu	Unregulated development	pt_gapn_60_without_weak_majority_without_agriculture__is_target_met	Moderate climate change	Unregulated	low	1	6	ale_chu	Chukar	Alectoris chukar	ale_chu	חוגלה	10	11	0	13	0	0	0	0	5	9999	Chukar		NT	0	Partridge	1000-2500
ale_chu	Current distributions	pt_gm4_60_without_weak_majority_without_agriculture__is_target_met	Moderate climate change	Regulated	medium	1	6	ale_chu	Chukar	Alectoris chukar	ale_chu	חוגלה	10	11	0	13	0	0	0	0	5	9999	Chukar		NT	0	Partridge	1000-2500
ale_chu	All scenarios	pt_gm4_60_without_weak_majority_without_agriculture__is_target_met	Moderate climate change	Regulated	medium	1	6	ale_chu	Chukar	Alectoris chukar	ale_chu	חוגלה	10	11	0	13	0	0	0	0	5	9999	Chukar		NT	0	Partridge	1000-2500
ale_chu	Regulated development	pt_gm4_60_without_weak_majority_without_agriculture__is_target_met	Moderate climate change	Regulated	medium	1	6	ale_chu	Chukar	Alectoris chukar	ale_chu	חוגלה	10	11	0	13	0	0	0	0	5	9999	Chukar		NT	0	Partridge	1000-2500
ale_chu	Unregulated development	pt_gm4_60_without_weak_majority_without_agriculture__is_target_met	Moderate climate change	Regulated	medium	1	6	ale_chu	Chukar	Alectoris chukar	ale_chu	חוגלה	10	11	0	13	0	0	0	0	5	9999	Chukar		NT	0	Partridge	1000-2500
ale_chu	Current distributions	pt_gm8_60_without_weak_majority_without_agriculture__is_target_met	Moderate climate change	Regulated	high	1	6	ale_chu	Chukar	Alectoris chukar	ale_chu	חוגלה	10	11	0	13	0	0	0	0	5	9999	Chukar		NT	0	Partridge	1000-2500
ale_chu	All scenarios	pt_gm8_60_without_weak_majority_without_agriculture__is_target_met	Moderate climate change	Regulated	high	1	6	ale_chu	Chukar	Alectoris chukar	ale_chu	חוגלה	10	11	0	13	0	0	0	0	5	9999	Chukar		NT	0	Partridge	1000-2500
ale_chu	Regulated development	pt_gm8_60_without_weak_majority_without_agriculture__is_target_met	Moderate climate change	Regulated	high	1	6	ale_chu	Chukar	Alectoris chukar	ale_chu	חוגלה	10	11	0	13	0	0	0	0	5	9999	Chukar		NT	0	Partridge	1000-2500
ale_chu	Unregulated development	pt_gm8_60_without_weak_majority_without_agriculture__is_target_met	Moderate climate change	Regulated	high	1	6	ale_chu	Chukar	Alectoris chukar	ale_chu	חוגלה	10	11	0	13	0	0	0	0	5	9999	Chukar		NT	0	Partridge	1000-2500
ale_chu	Current distributions	pt_gms_60_without_weak_majority_without_agriculture__is_target_met	Moderate climate change	Regulated	low	1	6	ale_chu	Chukar	Alectoris chukar	ale_chu	חוגלה	10	11	0	13	0	0	0	0	5	9999	Chukar		NT	0	Partridge	1000-2500
ale_chu	All scenarios	pt_gms_60_without_weak_majority_without_agriculture__is_target_met	Moderate climate change	Regulated	low	1	6	ale_chu	Chukar	Alectoris chukar	ale_chu	חוגלה	10	11	0	13	0	0	0	0	5	9999	Chukar		NT	0	Partridge	1000-2500
ale_chu	Regulated development	pt_gms_60_without_weak_majority_without_agriculture__is_target_met	Moderate climate change	Regulated	low	1	6	ale_chu	Chukar	Alectoris chukar	ale_chu	חוגלה	10	11	0	13	0	0	0	0	5	9999	Chukar		NT	0	Partridge	1000-2500
ale_chu	Unregulated development	pt_gms_60_without_weak_majority_without_agriculture__is_target_met	Moderate climate change	Regulated	low	1	6	ale_chu	Chukar	Alectoris chukar	ale_chu	חוגלה	10	11	0	13	0	0	0	0	5	9999	Chukar		NT	0	Partridge	1000-2500
ale_chu	Current distributions	pt_gp4_60_without_weak_majority_without_agriculture__is_target_met	Moderate climate change	Unregulated	medium	1	6	ale_chu	Chukar	Alectoris chukar	ale_chu	חוגלה	10	11	0	13	0	0	0	0	5	9999	Chukar		NT	0	Partridge	1000-2500
ale_chu	All scenarios	pt_gp4_60_without_weak_majority_without_agriculture__is_target_met	Moderate climate change	Unregulated	medium	1	6	ale_chu	Chukar	Alectoris chukar	ale_chu	חוגלה	10	11	0	13	0	0	0	0	5	9999	Chukar		NT	0	Partridge	1000-2500
ale_chu	Regulated development	pt_gp4_60_without_weak_majority_without_agriculture__is_target_met	Moderate climate change	Unregulated	medium	1	6	ale_chu	Chukar	Alectoris chukar	ale_chu	חוגלה	10	11	0	13	0	0	0	0	5	9999	Chukar		NT	0	Partridge	1000-2500
ale_chu	Unregulated development	pt_gp4_60_without_weak_majority_without_agriculture__is_target_met	Moderate climate change	Unregulated	medium	1	6	ale_chu	Chukar	Alectoris chukar	ale_chu	חוגלה	10	11	0	13	0	0	0	0	5	9999	Chukar		NT	0	Partridge	1000-2500
ale_chu	Current distributions	pt_gp8_60_without_weak_majority_without_agriculture__is_target_met	Moderate climate change	Unregulated	high	1	6	ale_chu	Chukar	Alectoris chukar	ale_chu	חוגלה	10	11	0	13	0	0	0	0	5	9999	Chukar		NT	0	Partridge	1000-2500
ale_chu	All scenarios	pt_gp8_60_without_weak_majority_without_agriculture__is_target_met	Moderate climate change	Unregulated	high	1	6	ale_chu	Chukar	Alectoris chukar	ale_chu	חוגלה	10	11	0	13	0	0	0	0	5	9999	Chukar		NT	0	Partridge	1000-2500
ale_chu	Regulated development	pt_gp8_60_without_weak_majority_without_agriculture__is_target_met	Moderate climate change	Unregulated	high	1	6	ale_chu	Chukar	Alectoris chukar	ale_chu	חוגלה	10	11	0	13	0	0	0	0	5	9999	Chukar		NT	0	Partridge	1000-2500
ale_chu	Unregulated development	pt_gp8_60_without_weak_majority_without_agriculture__is_target_met	Moderate climate change	Unregulated	high	1	6	ale_chu	Chukar	Alectoris chukar	ale_chu	חוגלה	10	11	0	13	0	0	0	0	5	9999	Chukar		NT	0	Partridge	1000-2500
ant_sim	Current distributions	pt_gapn_60_without_weak_majority_without_agriculture__is_target_met	Moderate climate change	Unregulated	low	1	8	ant_sim	Long_billed_Pipit	Anthus similis	ant_sim	פיפיון הרים	10	11	12	0	0	0	0	1	4	9999	Long_billed_Pipit	1	EN	1	Passerine/Near passerine	100-500
ant_sim	All scenarios	pt_gapn_60_without_weak_majority_without_agriculture__is_target_met	Moderate climate change	Unregulated	low	1	8	ant_sim	Long_billed_Pipit	Anthus similis	ant_sim	פיפיון הרים	10	11	12	0	0	0	0	1	4	9999	Long_billed_Pipit	1	EN	1	Passerine/Near passerine	100-500
ant_sim	Regulated development	pt_gapn_60_without_weak_majority_without_agriculture__is_target_met	Moderate climate change	Unregulated	low	0	8	ant_sim	Long_billed_Pipit	Anthus similis	ant_sim	פיפיון הרים	10	11	12	0	0	0	0	1	4	9999	Long_billed_Pipit	1	EN	1	Passerine/Near passerine	100-500
ant_sim	Unregulated development	pt_gapn_60_without_weak_majority_without_agriculture__is_target_met	Moderate climate change	Unregulated	low	0	8	ant_sim	Long_billed_Pipit	Anthus similis	ant_sim	פיפיון הרים	10	11	12	0	0	0	0	1	4	9999	Long_billed_Pipit	1	EN	1	Passerine/Near passerine	100-500
ant_sim	Current distributions	pt_gm4_60_without_weak_majority_without_agriculture__is_target_met	Moderate climate change	Regulated	medium	0	8	ant_sim	Long_billed_Pipit	Anthus similis	ant_sim	פיפיון הרים	10	11	12	0	0	0	0	1	4	9999	Long_billed_Pipit	1	EN	1	Passerine/Near passerine	100-500
ant_sim	All scenarios	pt_gm4_60_without_weak_majority_without_agriculture__is_target_met	Moderate climate change	Regulated	medium	1	8	ant_sim	Long_billed_Pipit	Anthus similis	ant_sim	פיפיון הרים	10	11	12	0	0	0	0	1	4	9999	Long_billed_Pipit	1	EN	1	Passerine/Near passerine	100-500
ant_sim	Regulated development	pt_gm4_60_without_weak_majority_without_agriculture__is_target_met	Moderate climate change	Regulated	medium	1	8	ant_sim	Long_billed_Pipit	Anthus similis	ant_sim	פיפיון הרים	10	11	12	0	0	0	0	1	4	9999	Long_billed_Pipit	1	EN	1	Passerine/Near passerine	100-500
ant_sim	Unregulated development	pt_gm4_60_without_weak_majority_without_agriculture__is_target_met	Moderate climate change	Regulated	medium	1	8	ant_sim	Long_billed_Pipit	Anthus similis	ant_sim	פיפיון הרים	10	11	12	0	0	0	0	1	4	9999	Long_billed_Pipit	1	EN	1	Passerine/Near passerine	100-500
ant_sim	Current distributions	pt_gm8_60_without_weak_majority_without_agriculture__is_target_met	Moderate climate change	Regulated	high	0	8	ant_sim	Long_billed_Pipit	Anthus similis	ant_sim	פיפיון הרים	10	11	12	0	0	0	0	1	4	9999	Long_billed_Pipit	1	EN	1	Passerine/Near passerine	100-500
ant_sim	All scenarios	pt_gm8_60_without_weak_majority_without_agriculture__is_target_met	Moderate climate change	Regulated	high	0	8	ant_sim	Long_billed_Pipit	Anthus similis	ant_sim	פיפיון הרים	10	11	12	0	0	0	0	1	4	9999	Long_billed_Pipit	1	EN	1	Passerine/Near passerine	100-500
ant_sim	Regulated development	pt_gm8_60_without_weak_majority_without_agriculture__is_target_met	Moderate climate change	Regulated	high	0	8	ant_sim	Long_billed_Pipit	Anthus similis	ant_sim	פיפיון הרים	10	11	12	0	0	0	0	1	4	9999	Long_billed_Pipit	1	EN	1	Passerine/Near passerine	100-500
ant_sim	Unregulated development	pt_gm8_60_without_weak_majority_without_agriculture__is_target_met	Moderate climate change	Regulated	high	0	8	ant_sim	Long_billed_Pipit	Anthus similis	ant_sim	פיפיון הרים	10	11	12	0	0	0	0	1	4	9999	Long_billed_Pipit	1	EN	1	Passerine/Near passerine	100-500
ant_sim	Current distributions	pt_gms_60_without_weak_majority_without_agriculture__is_target_met	Moderate climate change	Regulated	low	1	8	ant_sim	Long_billed_Pipit	Anthus similis	ant_sim	פיפיון הרים	10	11	12	0	0	0	0	1	4	9999	Long_billed_Pipit	1	EN	1	Passerine/Near passerine	100-500
ant_sim	All scenarios	pt_gms_60_without_weak_majority_without_agriculture__is_target_met	Moderate climate change	Regulated	low	0	8	ant_sim	Long_billed_Pipit	Anthus similis	ant_sim	פיפיון הרים	10	11	12	0	0	0	0	1	4	9999	Long_billed_Pipit	1	EN	1	Passerine/Near passerine	100-500
ant_sim	Regulated development	pt_gms_60_without_weak_majority_without_agriculture__is_target_met	Moderate climate change	Regulated	low	0	8	ant_sim	Long_billed_Pipit	Anthus similis	ant_sim	פיפיון הרים	10	11	12	0	0	0	0	1	4	9999	Long_billed_Pipit	1	EN	1	Passerine/Near passerine	100-500
ant_sim	Unregulated development	pt_gms_60_without_weak_majority_without_agriculture__is_target_met	Moderate climate change	Regulated	low	0	8	ant_sim	Long_billed_Pipit	Anthus similis	ant_sim	פיפיון הרים	10	11	12	0	0	0	0	1	4	9999	Long_billed_Pipit	1	EN	1	Passerine/Near passerine	100-500
ant_sim	Current distributions	pt_gp4_60_without_weak_majority_without_agriculture__is_target_met	Moderate climate change	Unregulated	medium	0	8	ant_sim	Long_billed_Pipit	Anthus similis	ant_sim	פיפיון הרים	10	11	12	0	0	0	0	1	4	9999	Long_billed_Pipit	1	EN	1	Passerine/Near passerine	100-500
ant_sim	All scenarios	pt_gp4_60_without_weak_majority_without_agriculture__is_target_met	Moderate climate change	Unregulated	medium	1	8	ant_sim	Long_billed_Pipit	Anthus similis	ant_sim	פיפיון הרים	10	11	12	0	0	0	0	1	4	9999	Long_billed_Pipit	1	EN	1	Passerine/Near passerine	100-500
ant_sim	Regulated development	pt_gp4_60_without_weak_majority_without_agriculture__is_target_met	Moderate climate change	Unregulated	medium	0	8	ant_sim	Long_billed_Pipit	Anthus similis	ant_sim	פיפיון הרים	10	11	12	0	0	0	0	1	4	9999	Long_billed_Pipit	1	EN	1	Passerine/Near passerine	100-500
ant_sim	Unregulated development	pt_gp4_60_without_weak_majority_without_agriculture__is_target_met	Moderate climate change	Unregulated	medium	1	8	ant_sim	Long_billed_Pipit	Anthus similis	ant_sim	פיפיון הרים	10	11	12	0	0	0	0	1	4	9999	Long_billed_Pipit	1	EN	1	Passerine/Near passerine	100-500
ant_sim	Current distributions	pt_gp8_60_without_weak_majority_without_agriculture__is_target_met	Moderate climate change	Unregulated	high	0	8	ant_sim	Long_billed_Pipit	Anthus similis	ant_sim	פיפיון הרים	10	11	12	0	0	0	0	1	4	9999	Long_billed_Pipit	1	EN	1	Passerine/Near passerine	100-500
ant_sim	All scenarios	pt_gp8_60_without_weak_majority_without_agriculture__is_target_met	Moderate climate change	Unregulated	high	0	8	ant_sim	Long_billed_Pipit	Anthus similis	ant_sim	פיפיון הרים	10	11	12	0	0	0	0	1	4	9999	Long_billed_Pipit	1	EN	1	Passerine/Near passerine	100-500
ant_sim	Regulated development	pt_gp8_60_without_weak_majority_without_agriculture__is_target_met	Moderate climate change	Unregulated	high	0	8	ant_sim	Long_billed_Pipit	Anthus similis	ant_sim	פיפיון הרים	10	11	12	0	0	0	0	1	4	9999	Long_billed_Pipit	1	EN	1	Passerine/Near passerine	100-500
ant_sim	Unregulated development	pt_gp8_60_without_weak_majority_without_agriculture__is_target_met	Moderate climate change	Unregulated	high	0	8	ant_sim	Long_billed_Pipit	Anthus similis	ant_sim	פיפיון הרים	10	11	12	0	0	0	0	1	4	9999	Long_billed_Pipit	1	EN	1	Passerine/Near passerine	100-500
asi_out	Current distributions	pt_gapn_60_without_weak_majority_without_agriculture__is_target_met	Moderate climate change	Unregulated	low	0	13	asi_out	Long_eared_Owl	Asio otus	asi_out	ינשוף עצים	0	0	0	13	0	15	0	0	4	9999	Long_eared_Owl		LC	0	Owl/Raptor	100-500
asi_out	All scenarios	pt_gapn_60_without_weak_majority_without_agriculture__is_target_met	Moderate climate change	Unregulated	low	0	13	asi_out	Long_eared_Owl	Asio otus	asi_out	ינשוף עצים	0	0	0	13	0	15	0	0	4	9999	Long_eared_Owl		LC	0	Owl/Raptor	100-500
asi_out	Regulated development	pt_gapn_60_without_weak_majority_without_agriculture__is_target_met	Moderate climate change	Unregulated	low	0	13	asi_out	Long_eared_Owl	Asio otus	asi_out	ינשוף עצים	0	0	0	13	0	15	0	0	4	9999	Long_eared_Owl		LC	0	Owl/Raptor	100-500
asi_out	Unregulated development	pt_gapn_60_without_weak_majority_without_agriculture__is_target_met	Moderate climate change	Unregulated	low	0	13	asi_out	Long_eared_Owl	Asio otus	asi_out	ינשוף עצים	0	0	0	13	0	15	0	0	4	9999	Long_eared_Owl		LC	0	Owl/Raptor	100-500
asi_out	Current distributions	pt_gm4_60_without_weak_majority_without_agriculture__is_target_met	Moderate climate change	Regulated	medium	0	13	asi_out	Long_eared_Owl	Asio otus	asi_out	ינשוף עצים	0	0	0	13	0	15	0	0	4	9999	Long_eared_Owl		LC	0	Owl/Raptor	100-500
asi_out	All scenarios	pt_gm4_60_without_weak_majority_without_agriculture__is_target_met	Moderate climate change	Regulated	medium	0	13	asi_out	Long_eared_Owl	Asio otus	asi_out	ינשוף עצים	0	0	0	13	0	15	0	0	4	9999	Long_eared_Owl		LC	0	Owl/Raptor	100-500
asi_out	Regulated development	pt_gm4_60_without_weak_majority_without_agriculture__is_target_met	Moderate climate change	Regulated	medium	0	13	asi_out	Long_eared_Owl	Asio otus	asi_out	ינשוף עצים	0	0	0	13	0	15	0	0	4	9999	Long_eared_Owl		LC	0	Owl/Raptor	100-500
asi_out	Unregulated development	pt_gm4_60_without_weak_majority_without_agriculture__is_target_met	Moderate climate change	Regulated	medium	0	13	asi_out	Long_eared_Owl	Asio otus	asi_out	ינשוף עצים	0	0	0	13	0	15	0	0	4	9999	Long_eared_Owl		LC	0	Owl/Raptor	100-500
asi_out	Current distributions	pt_gm8_60_without_weak_majority_without_agriculture__is_target_met	Moderate climate change	Regulated	high	0	13	asi_out	Long_eared_Owl	Asio otus	asi_out	ינשוף עצים	0	0	0	13	0	15	0	0	4	9999	Long_eared_Owl		LC	0	Owl/Raptor	100-500
asi_out	All scenarios	pt_gm8_60_without_weak_majority_without_agriculture__is_target_met	Moderate climate change	Regulated	high	0	13	asi_out	Long_eared_Owl	Asio otus	asi_out	ינשוף עצים	0	0	0	13	0	15	0	0	4	9999	Long_eared_Owl		LC	0	Owl/Raptor	100-500
asi_out	Regulated development	pt_gm8_60_without_weak_majority_without_agriculture__is_target_met	Moderate climate change	Regulated	high	0	13	asi_out	Long_eared_Owl	Asio otus	asi_out	ינשוף עצים	0	0	0	13	0	15	0	0	4	9999	Long_eared_Owl		LC	0	Owl/Raptor	100-500
asi_out	Unregulated development	pt_gm8_60_without_weak_majority_without_agriculture__is_target_met	Moderate climate change	Regulated	high	0	13	asi_out	Long_eared_Owl	Asio otus	asi_out	ינשוף עצים	0	0	0	13	0	15	0	0	4	9999	Long_eared_Owl		LC	0	Owl/Raptor	100-500
asi_out	Current distributions	pt_gms_60_without_weak_majority_without_agriculture__is_target_met	Moderate climate change	Regulated	low	0	13	asi_out	Long_eared_Owl	Asio otus	asi_out	ינשוף עצים	0	0	0	13	0	15	0	0	4	9999	Long_eared_Owl		LC	0	Owl/Raptor	100-500
asi_out	All scenarios	pt_gms_60_without_weak_majority_without_agriculture__is_target_met	Moderate climate change	Regulated	low	0	13	asi_out	Long_eared_Owl	Asio otus	asi_out	ינשוף עצים	0	0	0	13	0	15	0	0	4	9999	Long_eared_Owl		LC	0	Owl/Raptor	100-500
asi_out	Regulated development	pt_gms_60_without_weak_majority_without_agriculture__is_target_met	Moderate climate change	Regulated	low	0	13	asi_out	Long_eared_Owl	Asio otus	asi_out	ינשוף עצים	0	0	0	13	0	15	0	0	4	9999	Long_eared_Owl		LC	0	Owl/Raptor	100-500
asi_out	Unregulated development	pt_gms_60_without_weak_majority_without_agriculture__is_target_met	Moderate climate change	Regulated	low	0	13	asi_out	Long_eared_Owl	Asio otus	asi_out	ינשוף עצים	0	0	0	13	0	15	0	0	4	9999	Long_eared_Owl		LC	0	Owl/Raptor	100-500
asi_out	Current distributions	pt_gp4_60_without_weak_majority_without_agriculture__is_target_met	Moderate climate change	Unregulated	medium	0	13	asi_out	Long_eared_Owl	Asio otus	asi_out	ינשוף עצים	0	0	0	13	0	15	0	0	4	9999	Long_eared_Owl		LC	0	Owl/Raptor	100-500
asi_out	All scenarios	pt_gp4_60_without_weak_majority_without_agriculture__is_target_met	Moderate climate change	Unregulated	medium	0	13	asi_out	Long_eared_Owl	Asio otus	asi_out	ינשוף עצים	0	0	0	13	0	15	0	0	4	9999	Long_eared_Owl		LC	0	Owl/Raptor	100-500
asi_out	Regulated development	pt_gp4_60_without_weak_majority_without_agriculture__is_target_met	Moderate climate change	Unregulated	medium	0	13	asi_out	Long_eared_Owl	Asio otus	asi_out	ינשוף עצים	0	0	0	13	0	15	0	0	4	9999	Long_eared_Owl		LC	0	Owl/Raptor	100-500
asi_out	Unregulated development	pt_gp4_60_without_weak_majority_without_agriculture__is_target_met	Moderate climate change	Unregulated	medium	0	13	asi_out	Long_eared_Owl	Asio otus	asi_out	ינשוף עצים	0	0	0	13	0	15	0	0	4	9999	Long_eared_Owl		LC	0	Owl/Raptor	100-500
asi_out	Current distributions	pt_gp8_60_without_weak_majority_without_agriculture__is_target_met	Moderate climate change	Unregulated	high	0	13	asi_out	Long_eared_Owl	Asio otus	asi_out	ינשוף עצים	0	0	0	13	0	15	0	0	4	9999	Long_eared_Owl		LC	0	Owl/Raptor	100-500
asi_out	All scenarios	pt_gp8_60_without_weak_majority_without_agriculture__is_target_met	Moderate climate change	Unregulated	high	0	13	asi_out	Long_eared_Owl	Asio otus	asi_out	ינשוף עצים	0	0	0	13	0	15	0	0	4	9999	Long_eared_Owl		LC	0	Owl/Raptor	100-500
asi_out	Regulated development	pt_gp8_60_without_weak_majority_without_agriculture__is_target_met	Moderate climate change	Unregulated	high	0	13	asi_out	Long_eared_Owl	Asio otus	asi_out	ינשוף עצים	0	0	0	13	0	15	0	0	4	9999	Long_eared_Owl		LC	0	Owl/Raptor	100-500
asi_out	Unregulated development	pt_gp8_60_without_weak_majority_without_agriculture__is_target_met	Moderate climate change	Unregulated	high	0	13	asi_out	Long_eared_Owl	Asio otus	asi_out	ינשוף עצים	0	0	0	13	0	15	0	0	4	9999	Long_eared_Owl		LC	0	Owl/Raptor	100-500
ath_noc	Current distributions	pt_gapn_60_without_weak_majority_without_agriculture__is_target_met	Moderate climate change	Unregulated	low	0	14	ath_noc	Little_Owl	Athene noctua	ath_noc	כוס החרבות	10	11	0	0	0	0	0	1	4	9999	Little_Owl		NT	0	Owl/Raptor	100-500
ath_noc	All scenarios	pt_gapn_60_without_weak_majority_without_agriculture__is_target_met	Moderate climate change	Unregulated	low	1	14	ath_noc	Little_Owl	Athene noctua	ath_noc	כוס החרבות	10	11	0	0	0	0	0	1	4	9999	Little_Owl		NT	0	Owl/Raptor	100-500
ath_noc	Regulated development	pt_gapn_60_without_weak_majority_without_agriculture__is_target_met	Moderate climate change	Unregulated	low	1	14	ath_noc	Little_Owl	Athene noctua	ath_noc	כוס החרבות	10	11	0	0	0	0	0	1	4	9999	Little_Owl		NT	0	Owl/Raptor	100-500
ath_noc	Unregulated development	pt_gapn_60_without_weak_majority_without_agriculture__is_target_met	Moderate climate change	Unregulated	low	1	14	ath_noc	Little_Owl	Athene noctua	ath_noc	כוס החרבות	10	11	0	0	0	0	0	1	4	9999	Little_Owl		NT	0	Owl/Raptor	100-500
ath_noc	Current distributions	pt_gm4_60_without_weak_majority_without_agriculture__is_target_met	Moderate climate change	Regulated	medium	0	14	ath_noc	Little_Owl	Athene noctua	ath_noc	כוס החרבות	10	11	0	0	0	0	0	1	4	9999	Little_Owl		NT	0	Owl/Raptor	100-500
ath_noc	All scenarios	pt_gm4_60_without_weak_majority_without_agriculture__is_target_met	Moderate climate change	Regulated	medium	1	14	ath_noc	Little_Owl	Athene noctua	ath_noc	כוס החרבות	10	11	0	0	0	0	0	1	4	9999	Little_Owl		NT	0	Owl/Raptor	100-500
ath_noc	Regulated development	pt_gm4_60_without_weak_majority_without_agriculture__is_target_met	Moderate climate change	Regulated	medium	1	14	ath_noc	Little_Owl	Athene noctua	ath_noc	כוס החרבות	10	11	0	0	0	0	0	1	4	9999	Little_Owl		NT	0	Owl/Raptor	100-500
ath_noc	Unregulated development	pt_gm4_60_without_weak_majority_without_agriculture__is_target_met	Moderate climate change	Regulated	medium	1	14	ath_noc	Little_Owl	Athene noctua	ath_noc	כוס החרבות	10	11	0	0	0	0	0	1	4	9999	Little_Owl		NT	0	Owl/Raptor	100-500
ath_noc	Current distributions	pt_gm8_60_without_weak_majority_without_agriculture__is_target_met	Moderate climate change	Regulated	high	0	14	ath_noc	Little_Owl	Athene noctua	ath_noc	כוס החרבות	10	11	0	0	0	0	0	1	4	9999	Little_Owl		NT	0	Owl/Raptor	100-500
ath_noc	All scenarios	pt_gm8_60_without_weak_majority_without_agriculture__is_target_met	Moderate climate change	Regulated	high	1	14	ath_noc	Little_Owl	Athene noctua	ath_noc	כוס החרבות	10	11	0	0	0	0	0	1	4	9999	Little_Owl		NT	0	Owl/Raptor	100-500
ath_noc	Regulated development	pt_gm8_60_without_weak_majority_without_agriculture__is_target_met	Moderate climate change	Regulated	high	1	14	ath_noc	Little_Owl	Athene noctua	ath_noc	כוס החרבות	10	11	0	0	0	0	0	1	4	9999	Little_Owl		NT	0	Owl/Raptor	100-500
ath_noc	Unregulated development	pt_gm8_60_without_weak_majority_without_agriculture__is_target_met	Moderate climate change	Regulated	high	1	14	ath_noc	Little_Owl	Athene noctua	ath_noc	כוס החרבות	10	11	0	0	0	0	0	1	4	9999	Little_Owl		NT	0	Owl/Raptor	100-500
ath_noc	Current distributions	pt_gms_60_without_weak_majority_without_agriculture__is_target_met	Moderate climate change	Regulated	low	0	14	ath_noc	Little_Owl	Athene noctua	ath_noc	כוס החרבות	10	11	0	0	0	0	0	1	4	9999	Little_Owl		NT	0	Owl/Raptor	100-500
ath_noc	All scenarios	pt_gms_60_without_weak_majority_without_agriculture__is_target_met	Moderate climate change	Regulated	low	1	14	ath_noc	Little_Owl	Athene noctua	ath_noc	כוס החרבות	10	11	0	0	0	0	0	1	4	9999	Little_Owl		NT	0	Owl/Raptor	100-500
ath_noc	Regulated development	pt_gms_60_without_weak_majority_without_agriculture__is_target_met	Moderate climate change	Regulated	low	1	14	ath_noc	Little_Owl	Athene noctua	ath_noc	כוס החרבות	10	11	0	0	0	0	0	1	4	9999	Little_Owl		NT	0	Owl/Raptor	100-500
ath_noc	Unregulated development	pt_gms_60_without_weak_majority_without_agriculture__is_target_met	Moderate climate change	Regulated	low	1	14	ath_noc	Little_Owl	Athene noctua	ath_noc	כוס החרבות	10	11	0	0	0	0	0	1	4	9999	Little_Owl		NT	0	Owl/Raptor	100-500
ath_noc	Current distributions	pt_gp4_60_without_weak_majority_without_agriculture__is_target_met	Moderate climate change	Unregulated	medium	0	14	ath_noc	Little_Owl	Athene noctua	ath_noc	כוס החרבות	10	11	0	0	0	0	0	1	4	9999	Little_Owl		NT	0	Owl/Raptor	100-500
ath_noc	All scenarios	pt_gp4_60_without_weak_majority_without_agriculture__is_target_met	Moderate climate change	Unregulated	medium	1	14	ath_noc	Little_Owl	Athene noctua	ath_noc	כוס החרבות	10	11	0	0	0	0	0	1	4	9999	Little_Owl		NT	0	Owl/Raptor	100-500
ath_noc	Regulated development	pt_gp4_60_without_weak_majority_without_agriculture__is_target_met	Moderate climate change	Unregulated	medium	1	14	ath_noc	Little_Owl	Athene noctua	ath_noc	כוס החרבות	10	11	0	0	0	0	0	1	4	9999	Little_Owl		NT	0	Owl/Raptor	100-500
ath_noc	Unregulated development	pt_gp4_60_without_weak_majority_without_agriculture__is_target_met	Moderate climate change	Unregulated	medium	1	14	ath_noc	Little_Owl	Athene noctua	ath_noc	כוס החרבות	10	11	0	0	0	0	0	1	4	9999	Little_Owl		NT	0	Owl/Raptor	100-500
ath_noc	Current distributions	pt_gp8_60_without_weak_majority_without_agriculture__is_target_met	Moderate climate change	Unregulated	high	0	14	ath_noc	Little_Owl	Athene noctua	ath_noc	כוס החרבות	10	11	0	0	0	0	0	1	4	9999	Little_Owl		NT	0	Owl/Raptor	100-500
ath_noc	All scenarios	pt_gp8_60_without_weak_majority_without_agriculture__is_target_met	Moderate climate change	Unregulated	high	1	14	ath_noc	Little_Owl	Athene noctua	ath_noc	כוס החרבות	10	11	0	0	0	0	0	1	4	9999	Little_Owl		NT	0	Owl/Raptor	100-500
ath_noc	Regulated development	pt_gp8_60_without_weak_majority_without_agriculture__is_target_met	Moderate climate change	Unregulated	high	0	14	ath_noc	Little_Owl	Athene noctua	ath_noc	כוס החרבות	10	11	0	0	0	0	0	1	4	9999	Little_Owl		NT	0	Owl/Raptor	100-500
ath_noc	Unregulated development	pt_gp8_60_without_weak_majority_without_agriculture__is_target_met	Moderate climate change	Unregulated	high	1	14	ath_noc	Little_Owl	Athene noctua	ath_noc	כוס החרבות	10	11	0	0	0	0	0	1	4	9999	Little_Owl		NT	0	Owl/Raptor	100-500
bub_bub	Current distributions	pt_gapn_60_without_weak_majority_without_agriculture__is_target_met	Moderate climate change	Unregulated	low	1	16	bub_bub	Eurasian_Eagle_Owl	Bubo bubo	bub_bub	אוח	10	11	0	13	0	15	0	1	6	9999	Eurasian_Eagle_Owl		NT	0	Owl/Raptor	2500-5000
bub_bub	All scenarios	pt_gapn_60_without_weak_majority_without_agriculture__is_target_met	Moderate climate change	Unregulated	low	1	16	bub_bub	Eurasian_Eagle_Owl	Bubo bubo	bub_bub	אוח	10	11	0	13	0	15	0	1	6	9999	Eurasian_Eagle_Owl		NT	0	Owl/Raptor	2500-5000
bub_bub	Regulated development	pt_gapn_60_without_weak_majority_without_agriculture__is_target_met	Moderate climate change	Unregulated	low	1	16	bub_bub	Eurasian_Eagle_Owl	Bubo bubo	bub_bub	אוח	10	11	0	13	0	15	0	1	6	9999	Eurasian_Eagle_Owl		NT	0	Owl/Raptor	2500-5000
bub_bub	Unregulated development	pt_gapn_60_without_weak_majority_without_agriculture__is_target_met	Moderate climate change	Unregulated	low	1	16	bub_bub	Eurasian_Eagle_Owl	Bubo bubo	bub_bub	אוח	10	11	0	13	0	15	0	1	6	9999	Eurasian_Eagle_Owl		NT	0	Owl/Raptor	2500-5000
bub_bub	Current distributions	pt_gm4_60_without_weak_majority_without_agriculture__is_target_met	Moderate climate change	Regulated	medium	1	16	bub_bub	Eurasian_Eagle_Owl	Bubo bubo	bub_bub	אוח	10	11	0	13	0	15	0	1	6	9999	Eurasian_Eagle_Owl		NT	0	Owl/Raptor	2500-5000
bub_bub	All scenarios	pt_gm4_60_without_weak_majority_without_agriculture__is_target_met	Moderate climate change	Regulated	medium	1	16	bub_bub	Eurasian_Eagle_Owl	Bubo bubo	bub_bub	אוח	10	11	0	13	0	15	0	1	6	9999	Eurasian_Eagle_Owl		NT	0	Owl/Raptor	2500-5000
bub_bub	Regulated development	pt_gm4_60_without_weak_majority_without_agriculture__is_target_met	Moderate climate change	Regulated	medium	1	16	bub_bub	Eurasian_Eagle_Owl	Bubo bubo	bub_bub	אוח	10	11	0	13	0	15	0	1	6	9999	Eurasian_Eagle_Owl		NT	0	Owl/Raptor	2500-5000
bub_bub	Unregulated development	pt_gm4_60_without_weak_majority_without_agriculture__is_target_met	Moderate climate change	Regulated	medium	1	16	bub_bub	Eurasian_Eagle_Owl	Bubo bubo	bub_bub	אוח	10	11	0	13	0	15	0	1	6	9999	Eurasian_Eagle_Owl		NT	0	Owl/Raptor	2500-5000
bub_bub	Current distributions	pt_gm8_60_without_weak_majority_without_agriculture__is_target_met	Moderate climate change	Regulated	high	1	16	bub_bub	Eurasian_Eagle_Owl	Bubo bubo	bub_bub	אוח	10	11	0	13	0	15	0	1	6	9999	Eurasian_Eagle_Owl		NT	0	Owl/Raptor	2500-5000
bub_bub	All scenarios	pt_gm8_60_without_weak_majority_without_agriculture__is_target_met	Moderate climate change	Regulated	high	1	16	bub_bub	Eurasian_Eagle_Owl	Bubo bubo	bub_bub	אוח	10	11	0	13	0	15	0	1	6	9999	Eurasian_Eagle_Owl		NT	0	Owl/Raptor	2500-5000
bub_bub	Regulated development	pt_gm8_60_without_weak_majority_without_agriculture__is_target_met	Moderate climate change	Regulated	high	1	16	bub_bub	Eurasian_Eagle_Owl	Bubo bubo	bub_bub	אוח	10	11	0	13	0	15	0	1	6	9999	Eurasian_Eagle_Owl		NT	0	Owl/Raptor	2500-5000
bub_bub	Unregulated development	pt_gm8_60_without_weak_majority_without_agriculture__is_target_met	Moderate climate change	Regulated	high	1	16	bub_bub	Eurasian_Eagle_Owl	Bubo bubo	bub_bub	אוח	10	11	0	13	0	15	0	1	6	9999	Eurasian_Eagle_Owl		NT	0	Owl/Raptor	2500-5000
bub_bub	Current distributions	pt_gms_60_without_weak_majority_without_agriculture__is_target_met	Moderate climate change	Regulated	low	1	16	bub_bub	Eurasian_Eagle_Owl	Bubo bubo	bub_bub	אוח	10	11	0	13	0	15	0	1	6	9999	Eurasian_Eagle_Owl		NT	0	Owl/Raptor	2500-5000
bub_bub	All scenarios	pt_gms_60_without_weak_majority_without_agriculture__is_target_met	Moderate climate change	Regulated	low	1	16	bub_bub	Eurasian_Eagle_Owl	Bubo bubo	bub_bub	אוח	10	11	0	13	0	15	0	1	6	9999	Eurasian_Eagle_Owl		NT	0	Owl/Raptor	2500-5000
bub_bub	Regulated development	pt_gms_60_without_weak_majority_without_agriculture__is_target_met	Moderate climate change	Regulated	low	1	16	bub_bub	Eurasian_Eagle_Owl	Bubo bubo	bub_bub	אוח	10	11	0	13	0	15	0	1	6	9999	Eurasian_Eagle_Owl		NT	0	Owl/Raptor	2500-5000
bub_bub	Unregulated development	pt_gms_60_without_weak_majority_without_agriculture__is_target_met	Moderate climate change	Regulated	low	1	16	bub_bub	Eurasian_Eagle_Owl	Bubo bubo	bub_bub	אוח	10	11	0	13	0	15	0	1	6	9999	Eurasian_Eagle_Owl		NT	0	Owl/Raptor	2500-5000
bub_bub	Current distributions	pt_gp4_60_without_weak_majority_without_agriculture__is_target_met	Moderate climate change	Unregulated	medium	1	16	bub_bub	Eurasian_Eagle_Owl	Bubo bubo	bub_bub	אוח	10	11	0	13	0	15	0	1	6	9999	Eurasian_Eagle_Owl		NT	0	Owl/Raptor	2500-5000
bub_bub	All scenarios	pt_gp4_60_without_weak_majority_without_agriculture__is_target_met	Moderate climate change	Unregulated	medium	1	16	bub_bub	Eurasian_Eagle_Owl	Bubo bubo	bub_bub	אוח	10	11	0	13	0	15	0	1	6	9999	Eurasian_Eagle_Owl		NT	0	Owl/Raptor	2500-5000
bub_bub	Regulated development	pt_gp4_60_without_weak_majority_without_agriculture__is_target_met	Moderate climate change	Unregulated	medium	1	16	bub_bub	Eurasian_Eagle_Owl	Bubo bubo	bub_bub	אוח	10	11	0	13	0	15	0	1	6	9999	Eurasian_Eagle_Owl		NT	0	Owl/Raptor	2500-5000
bub_bub	Unregulated development	pt_gp4_60_without_weak_majority_without_agriculture__is_target_met	Moderate climate change	Unregulated	medium	1	16	bub_bub	Eurasian_Eagle_Owl	Bubo bubo	bub_bub	אוח	10	11	0	13	0	15	0	1	6	9999	Eurasian_Eagle_Owl		NT	0	Owl/Raptor	2500-5000
bub_bub	Current distributions	pt_gp8_60_without_weak_majority_without_agriculture__is_target_met	Moderate climate change	Unregulated	high	1	16	bub_bub	Eurasian_Eagle_Owl	Bubo bubo	bub_bub	אוח	10	11	0	13	0	15	0	1	6	9999	Eurasian_Eagle_Owl		NT	0	Owl/Raptor	2500-5000
bub_bub	All scenarios	pt_gp8_60_without_weak_majority_without_agriculture__is_target_met	Moderate climate change	Unregulated	high	1	16	bub_bub	Eurasian_Eagle_Owl	Bubo bubo	bub_bub	אוח	10	11	0	13	0	15	0	1	6	9999	Eurasian_Eagle_Owl		NT	0	Owl/Raptor	2500-5000
bub_bub	Regulated development	pt_gp8_60_without_weak_majority_without_agriculture__is_target_met	Moderate climate change	Unregulated	high	1	16	bub_bub	Eurasian_Eagle_Owl	Bubo bubo	bub_bub	אוח	10	11	0	13	0	15	0	1	6	9999	Eurasian_Eagle_Owl		NT	0	Owl/Raptor	2500-5000
bub_bub	Unregulated development	pt_gp8_60_without_weak_majority_without_agriculture__is_target_met	Moderate climate change	Unregulated	high	1	16	bub_bub	Eurasian_Eagle_Owl	Bubo bubo	bub_bub	אוח	10	11	0	13	0	15	0	1	6	9999	Eurasian_Eagle_Owl		NT	0	Owl/Raptor	2500-5000
bur_oed	Current distributions	pt_gapn_60_without_weak_majority_without_agriculture__is_target_met	Moderate climate change	Unregulated	low	1	17	bur_oed	Stone_Curlew	Burhinus oedicnemus	bur_oed	כרון	10	11	0	13	0	15	0	0	6	9999	Stone_Curlew		NT	0	Waterbirds	5000-7500
bur_oed	All scenarios	pt_gapn_60_without_weak_majority_without_agriculture__is_target_met	Moderate climate change	Unregulated	low	1	17	bur_oed	Stone_Curlew	Burhinus oedicnemus	bur_oed	כרון	10	11	0	13	0	15	0	0	6	9999	Stone_Curlew		NT	0	Waterbirds	5000-7500
bur_oed	Regulated development	pt_gapn_60_without_weak_majority_without_agriculture__is_target_met	Moderate climate change	Unregulated	low	1	17	bur_oed	Stone_Curlew	Burhinus oedicnemus	bur_oed	כרון	10	11	0	13	0	15	0	0	6	9999	Stone_Curlew		NT	0	Waterbirds	5000-7500
bur_oed	Unregulated development	pt_gapn_60_without_weak_majority_without_agriculture__is_target_met	Moderate climate change	Unregulated	low	1	17	bur_oed	Stone_Curlew	Burhinus oedicnemus	bur_oed	כרון	10	11	0	13	0	15	0	0	6	9999	Stone_Curlew		NT	0	Waterbirds	5000-7500
bur_oed	Current distributions	pt_gm4_60_without_weak_majority_without_agriculture__is_target_met	Moderate climate change	Regulated	medium	1	17	bur_oed	Stone_Curlew	Burhinus oedicnemus	bur_oed	כרון	10	11	0	13	0	15	0	0	6	9999	Stone_Curlew		NT	0	Waterbirds	5000-7500
bur_oed	All scenarios	pt_gm4_60_without_weak_majority_without_agriculture__is_target_met	Moderate climate change	Regulated	medium	1	17	bur_oed	Stone_Curlew	Burhinus oedicnemus	bur_oed	כרון	10	11	0	13	0	15	0	0	6	9999	Stone_Curlew		NT	0	Waterbirds	5000-7500
bur_oed	Regulated development	pt_gm4_60_without_weak_majority_without_agriculture__is_target_met	Moderate climate change	Regulated	medium	1	17	bur_oed	Stone_Curlew	Burhinus oedicnemus	bur_oed	כרון	10	11	0	13	0	15	0	0	6	9999	Stone_Curlew		NT	0	Waterbirds	5000-7500
bur_oed	Unregulated development	pt_gm4_60_without_weak_majority_without_agriculture__is_target_met	Moderate climate change	Regulated	medium	1	17	bur_oed	Stone_Curlew	Burhinus oedicnemus	bur_oed	כרון	10	11	0	13	0	15	0	0	6	9999	Stone_Curlew		NT	0	Waterbirds	5000-7500
bur_oed	Current distributions	pt_gm8_60_without_weak_majority_without_agriculture__is_target_met	Moderate climate change	Regulated	high	1	17	bur_oed	Stone_Curlew	Burhinus oedicnemus	bur_oed	כרון	10	11	0	13	0	15	0	0	6	9999	Stone_Curlew		NT	0	Waterbirds	5000-7500
bur_oed	All scenarios	pt_gm8_60_without_weak_majority_without_agriculture__is_target_met	Moderate climate change	Regulated	high	1	17	bur_oed	Stone_Curlew	Burhinus oedicnemus	bur_oed	כרון	10	11	0	13	0	15	0	0	6	9999	Stone_Curlew		NT	0	Waterbirds	5000-7500
bur_oed	Regulated development	pt_gm8_60_without_weak_majority_without_agriculture__is_target_met	Moderate climate change	Regulated	high	1	17	bur_oed	Stone_Curlew	Burhinus oedicnemus	bur_oed	כרון	10	11	0	13	0	15	0	0	6	9999	Stone_Curlew		NT	0	Waterbirds	5000-7500
bur_oed	Unregulated development	pt_gm8_60_without_weak_majority_without_agriculture__is_target_met	Moderate climate change	Regulated	high	1	17	bur_oed	Stone_Curlew	Burhinus oedicnemus	bur_oed	כרון	10	11	0	13	0	15	0	0	6	9999	Stone_Curlew		NT	0	Waterbirds	5000-7500
bur_oed	Current distributions	pt_gms_60_without_weak_majority_without_agriculture__is_target_met	Moderate climate change	Regulated	low	1	17	bur_oed	Stone_Curlew	Burhinus oedicnemus	bur_oed	כרון	10	11	0	13	0	15	0	0	6	9999	Stone_Curlew		NT	0	Waterbirds	5000-7500
bur_oed	All scenarios	pt_gms_60_without_weak_majority_without_agriculture__is_target_met	Moderate climate change	Regulated	low	1	17	bur_oed	Stone_Curlew	Burhinus oedicnemus	bur_oed	כרון	10	11	0	13	0	15	0	0	6	9999	Stone_Curlew		NT	0	Waterbirds	5000-7500
bur_oed	Regulated development	pt_gms_60_without_weak_majority_without_agriculture__is_target_met	Moderate climate change	Regulated	low	1	17	bur_oed	Stone_Curlew	Burhinus oedicnemus	bur_oed	כרון	10	11	0	13	0	15	0	0	6	9999	Stone_Curlew		NT	0	Waterbirds	5000-7500
bur_oed	Unregulated development	pt_gms_60_without_weak_majority_without_agriculture__is_target_met	Moderate climate change	Regulated	low	1	17	bur_oed	Stone_Curlew	Burhinus oedicnemus	bur_oed	כרון	10	11	0	13	0	15	0	0	6	9999	Stone_Curlew		NT	0	Waterbirds	5000-7500
bur_oed	Current distributions	pt_gp4_60_without_weak_majority_without_agriculture__is_target_met	Moderate climate change	Unregulated	medium	1	17	bur_oed	Stone_Curlew	Burhinus oedicnemus	bur_oed	כרון	10	11	0	13	0	15	0	0	6	9999	Stone_Curlew		NT	0	Waterbirds	5000-7500
bur_oed	All scenarios	pt_gp4_60_without_weak_majority_without_agriculture__is_target_met	Moderate climate change	Unregulated	medium	1	17	bur_oed	Stone_Curlew	Burhinus oedicnemus	bur_oed	כרון	10	11	0	13	0	15	0	0	6	9999	Stone_Curlew		NT	0	Waterbirds	5000-7500
bur_oed	Regulated development	pt_gp4_60_without_weak_majority_without_agriculture__is_target_met	Moderate climate change	Unregulated	medium	1	17	bur_oed	Stone_Curlew	Burhinus oedicnemus	bur_oed	כרון	10	11	0	13	0	15	0	0	6	9999	Stone_Curlew		NT	0	Waterbirds	5000-7500
bur_oed	Unregulated development	pt_gp4_60_without_weak_majority_without_agriculture__is_target_met	Moderate climate change	Unregulated	medium	1	17	bur_oed	Stone_Curlew	Burhinus oedicnemus	bur_oed	כרון	10	11	0	13	0	15	0	0	6	9999	Stone_Curlew		NT	0	Waterbirds	5000-7500
bur_oed	Current distributions	pt_gp8_60_without_weak_majority_without_agriculture__is_target_met	Moderate climate change	Unregulated	high	1	17	bur_oed	Stone_Curlew	Burhinus oedicnemus	bur_oed	כרון	10	11	0	13	0	15	0	0	6	9999	Stone_Curlew		NT	0	Waterbirds	5000-7500
bur_oed	All scenarios	pt_gp8_60_without_weak_majority_without_agriculture__is_target_met	Moderate climate change	Unregulated	high	1	17	bur_oed	Stone_Curlew	Burhinus oedicnemus	bur_oed	כרון	10	11	0	13	0	15	0	0	6	9999	Stone_Curlew		NT	0	Waterbirds	5000-7500
bur_oed	Regulated development	pt_gp8_60_without_weak_majority_without_agriculture__is_target_met	Moderate climate change	Unregulated	high	1	17	bur_oed	Stone_Curlew	Burhinus oedicnemus	bur_oed	כרון	10	11	0	13	0	15	0	0	6	9999	Stone_Curlew		NT	0	Waterbirds	5000-7500
bur_oed	Unregulated development	pt_gp8_60_without_weak_majority_without_agriculture__is_target_met	Moderate climate change	Unregulated	high	1	17	bur_oed	Stone_Curlew	Burhinus oedicnemus	bur_oed	כרון	10	11	0	13	0	15	0	0	6	9999	Stone_Curlew		NT	0	Waterbirds	5000-7500
but_ruf	Current distributions	pt_gapn_60_without_weak_majority_without_agriculture__is_target_met	Moderate climate change	Unregulated	low	1	18	but_ruf	Long_legged_Buzzard	Buteo rufinus	but_ruf	עקב עיטי	10	11	0	13	0	0	0	1	6	9999	Long_legged_Buzzard		NT	0	Owl/Raptor	2500-5000
but_ruf	All scenarios	pt_gapn_60_without_weak_majority_without_agriculture__is_target_met	Moderate climate change	Unregulated	low	1	18	but_ruf	Long_legged_Buzzard	Buteo rufinus	but_ruf	עקב עיטי	10	11	0	13	0	0	0	1	6	9999	Long_legged_Buzzard		NT	0	Owl/Raptor	2500-5000
but_ruf	Regulated development	pt_gapn_60_without_weak_majority_without_agriculture__is_target_met	Moderate climate change	Unregulated	low	1	18	but_ruf	Long_legged_Buzzard	Buteo rufinus	but_ruf	עקב עיטי	10	11	0	13	0	0	0	1	6	9999	Long_legged_Buzzard		NT	0	Owl/Raptor	2500-5000
but_ruf	Unregulated development	pt_gapn_60_without_weak_majority_without_agriculture__is_target_met	Moderate climate change	Unregulated	low	1	18	but_ruf	Long_legged_Buzzard	Buteo rufinus	but_ruf	עקב עיטי	10	11	0	13	0	0	0	1	6	9999	Long_legged_Buzzard		NT	0	Owl/Raptor	2500-5000
but_ruf	Current distributions	pt_gm4_60_without_weak_majority_without_agriculture__is_target_met	Moderate climate change	Regulated	medium	1	18	but_ruf	Long_legged_Buzzard	Buteo rufinus	but_ruf	עקב עיטי	10	11	0	13	0	0	0	1	6	9999	Long_legged_Buzzard		NT	0	Owl/Raptor	2500-5000
but_ruf	All scenarios	pt_gm4_60_without_weak_majority_without_agriculture__is_target_met	Moderate climate change	Regulated	medium	1	18	but_ruf	Long_legged_Buzzard	Buteo rufinus	but_ruf	עקב עיטי	10	11	0	13	0	0	0	1	6	9999	Long_legged_Buzzard		NT	0	Owl/Raptor	2500-5000
but_ruf	Regulated development	pt_gm4_60_without_weak_majority_without_agriculture__is_target_met	Moderate climate change	Regulated	medium	1	18	but_ruf	Long_legged_Buzzard	Buteo rufinus	but_ruf	עקב עיטי	10	11	0	13	0	0	0	1	6	9999	Long_legged_Buzzard		NT	0	Owl/Raptor	2500-5000
but_ruf	Unregulated development	pt_gm4_60_without_weak_majority_without_agriculture__is_target_met	Moderate climate change	Regulated	medium	1	18	but_ruf	Long_legged_Buzzard	Buteo rufinus	but_ruf	עקב עיטי	10	11	0	13	0	0	0	1	6	9999	Long_legged_Buzzard		NT	0	Owl/Raptor	2500-5000
but_ruf	Current distributions	pt_gm8_60_without_weak_majority_without_agriculture__is_target_met	Moderate climate change	Regulated	high	1	18	but_ruf	Long_legged_Buzzard	Buteo rufinus	but_ruf	עקב עיטי	10	11	0	13	0	0	0	1	6	9999	Long_legged_Buzzard		NT	0	Owl/Raptor	2500-5000
but_ruf	All scenarios	pt_gm8_60_without_weak_majority_without_agriculture__is_target_met	Moderate climate change	Regulated	high	1	18	but_ruf	Long_legged_Buzzard	Buteo rufinus	but_ruf	עקב עיטי	10	11	0	13	0	0	0	1	6	9999	Long_legged_Buzzard		NT	0	Owl/Raptor	2500-5000
but_ruf	Regulated development	pt_gm8_60_without_weak_majority_without_agriculture__is_target_met	Moderate climate change	Regulated	high	1	18	but_ruf	Long_legged_Buzzard	Buteo rufinus	but_ruf	עקב עיטי	10	11	0	13	0	0	0	1	6	9999	Long_legged_Buzzard		NT	0	Owl/Raptor	2500-5000
but_ruf	Unregulated development	pt_gm8_60_without_weak_majority_without_agriculture__is_target_met	Moderate climate change	Regulated	high	1	18	but_ruf	Long_legged_Buzzard	Buteo rufinus	but_ruf	עקב עיטי	10	11	0	13	0	0	0	1	6	9999	Long_legged_Buzzard		NT	0	Owl/Raptor	2500-5000
but_ruf	Current distributions	pt_gms_60_without_weak_majority_without_agriculture__is_target_met	Moderate climate change	Regulated	low	1	18	but_ruf	Long_legged_Buzzard	Buteo rufinus	but_ruf	עקב עיטי	10	11	0	13	0	0	0	1	6	9999	Long_legged_Buzzard		NT	0	Owl/Raptor	2500-5000
but_ruf	All scenarios	pt_gms_60_without_weak_majority_without_agriculture__is_target_met	Moderate climate change	Regulated	low	1	18	but_ruf	Long_legged_Buzzard	Buteo rufinus	but_ruf	עקב עיטי	10	11	0	13	0	0	0	1	6	9999	Long_legged_Buzzard		NT	0	Owl/Raptor	2500-5000
but_ruf	Regulated development	pt_gms_60_without_weak_majority_without_agriculture__is_target_met	Moderate climate change	Regulated	low	1	18	but_ruf	Long_legged_Buzzard	Buteo rufinus	but_ruf	עקב עיטי	10	11	0	13	0	0	0	1	6	9999	Long_legged_Buzzard		NT	0	Owl/Raptor	2500-5000
but_ruf	Unregulated development	pt_gms_60_without_weak_majority_without_agriculture__is_target_met	Moderate climate change	Regulated	low	1	18	but_ruf	Long_legged_Buzzard	Buteo rufinus	but_ruf	עקב עיטי	10	11	0	13	0	0	0	1	6	9999	Long_legged_Buzzard		NT	0	Owl/Raptor	2500-5000
but_ruf	Current distributions	pt_gp4_60_without_weak_majority_without_agriculture__is_target_met	Moderate climate change	Unregulated	medium	1	18	but_ruf	Long_legged_Buzzard	Buteo rufinus	but_ruf	עקב עיטי	10	11	0	13	0	0	0	1	6	9999	Long_legged_Buzzard		NT	0	Owl/Raptor	2500-5000
but_ruf	All scenarios	pt_gp4_60_without_weak_majority_without_agriculture__is_target_met	Moderate climate change	Unregulated	medium	1	18	but_ruf	Long_legged_Buzzard	Buteo rufinus	but_ruf	עקב עיטי	10	11	0	13	0	0	0	1	6	9999	Long_legged_Buzzard		NT	0	Owl/Raptor	2500-5000
but_ruf	Regulated development	pt_gp4_60_without_weak_majority_without_agriculture__is_target_met	Moderate climate change	Unregulated	medium	1	18	but_ruf	Long_legged_Buzzard	Buteo rufinus	but_ruf	עקב עיטי	10	11	0	13	0	0	0	1	6	9999	Long_legged_Buzzard		NT	0	Owl/Raptor	2500-5000
but_ruf	Unregulated development	pt_gp4_60_without_weak_majority_without_agriculture__is_target_met	Moderate climate change	Unregulated	medium	1	18	but_ruf	Long_legged_Buzzard	Buteo rufinus	but_ruf	עקב עיטי	10	11	0	13	0	0	0	1	6	9999	Long_legged_Buzzard		NT	0	Owl/Raptor	2500-5000
but_ruf	Current distributions	pt_gp8_60_without_weak_majority_without_agriculture__is_target_met	Moderate climate change	Unregulated	high	1	18	but_ruf	Long_legged_Buzzard	Buteo rufinus	but_ruf	עקב עיטי	10	11	0	13	0	0	0	1	6	9999	Long_legged_Buzzard		NT	0	Owl/Raptor	2500-5000
but_ruf	All scenarios	pt_gp8_60_without_weak_majority_without_agriculture__is_target_met	Moderate climate change	Unregulated	high	1	18	but_ruf	Long_legged_Buzzard	Buteo rufinus	but_ruf	עקב עיטי	10	11	0	13	0	0	0	1	6	9999	Long_legged_Buzzard		NT	0	Owl/Raptor	2500-5000
but_ruf	Regulated development	pt_gp8_60_without_weak_majority_without_agriculture__is_target_met	Moderate climate change	Unregulated	high	1	18	but_ruf	Long_legged_Buzzard	Buteo rufinus	but_ruf	עקב עיטי	10	11	0	13	0	0	0	1	6	9999	Long_legged_Buzzard		NT	0	Owl/Raptor	2500-5000
but_ruf	Unregulated development	pt_gp8_60_without_weak_majority_without_agriculture__is_target_met	Moderate climate change	Unregulated	high	1	18	but_ruf	Long_legged_Buzzard	Buteo rufinus	but_ruf	עקב עיטי	10	11	0	13	0	0	0	1	6	9999	Long_legged_Buzzard		NT	0	Owl/Raptor	2500-5000
cal_bra	Current distributions	pt_gapn_60_without_weak_majority_without_agriculture__is_target_met	Moderate climate change	Unregulated	low	0	67	cal_bra	short_toed_lark	Calandrella brachydactyla	Cal_bra	עפרונן קצר-אצבעות	10	0	0	0	0	0	0	0	2	9999	short_toed_lark		DD	0	Passerine/Near passerine	1000-2548
cal_bra	All scenarios	pt_gapn_60_without_weak_majority_without_agriculture__is_target_met	Moderate climate change	Unregulated	low	0	68	cal_bra	short_toed_lark	Calandrella brachydactyla	Cal_bra	עפרונן קצר-אצבעות	10	0	0	0	0	0	0	0	2	9999	short_toed_lark		DD	0	Passerine/Near passerine	1000-2549
cal_bra	Regulated development	pt_gapn_60_without_weak_majority_without_agriculture__is_target_met	Moderate climate change	Unregulated	low	0	73	cal_bra	short_toed_lark	Calandrella brachydactyla	Cal_bra	עפרונן קצר-אצבעות	10	0	0	0	0	0	0	0	2	9999	short_toed_lark		DD	0	Passerine/Near passerine	1000-2554
cal_bra	Unregulated development	pt_gapn_60_without_weak_majority_without_agriculture__is_target_met	Moderate climate change	Unregulated	low	0	74	cal_bra	short_toed_lark	Calandrella brachydactyla	Cal_bra	עפרונן קצר-אצבעות	10	0	0	0	0	0	0	0	2	9999	short_toed_lark		DD	0	Passerine/Near passerine	1000-2555
cal_bra	Current distributions	pt_gm4_60_without_weak_majority_without_agriculture__is_target_met	Moderate climate change	Regulated	medium	0	75	cal_bra	short_toed_lark	Calandrella brachydactyla	Cal_bra	עפרונן קצר-אצבעות	10	0	0	0	0	0	0	0	2	9999	short_toed_lark		DD	0	Passerine/Near passerine	1000-2556
cal_bra	All scenarios	pt_gm4_60_without_weak_majority_without_agriculture__is_target_met	Moderate climate change	Regulated	medium	0	76	cal_bra	short_toed_lark	Calandrella brachydactyla	Cal_bra	עפרונן קצר-אצבעות	10	0	0	0	0	0	0	0	2	9999	short_toed_lark		DD	0	Passerine/Near passerine	1000-2557
cal_bra	Regulated development	pt_gm4_60_without_weak_majority_without_agriculture__is_target_met	Moderate climate change	Regulated	medium	0	81	cal_bra	short_toed_lark	Calandrella brachydactyla	Cal_bra	עפרונן קצר-אצבעות	10	0	0	0	0	0	0	0	2	9999	short_toed_lark		DD	0	Passerine/Near passerine	1000-2562
cal_bra	Unregulated development	pt_gm4_60_without_weak_majority_without_agriculture__is_target_met	Moderate climate change	Regulated	medium	0	82	cal_bra	short_toed_lark	Calandrella brachydactyla	Cal_bra	עפרונן קצר-אצבעות	10	0	0	0	0	0	0	0	2	9999	short_toed_lark		DD	0	Passerine/Near passerine	1000-2563
cal_bra	Current distributions	pt_gm8_60_without_weak_majority_without_agriculture__is_target_met	Moderate climate change	Regulated	high	0	83	cal_bra	short_toed_lark	Calandrella brachydactyla	Cal_bra	עפרונן קצר-אצבעות	10	0	0	0	0	0	0	0	2	9999	short_toed_lark		DD	0	Passerine/Near passerine	1000-2564
cal_bra	All scenarios	pt_gm8_60_without_weak_majority_without_agriculture__is_target_met	Moderate climate change	Regulated	high	0	84	cal_bra	short_toed_lark	Calandrella brachydactyla	Cal_bra	עפרונן קצר-אצבעות	10	0	0	0	0	0	0	0	2	9999	short_toed_lark		DD	0	Passerine/Near passerine	1000-2565
cal_bra	Regulated development	pt_gm8_60_without_weak_majority_without_agriculture__is_target_met	Moderate climate change	Regulated	high	0	89	cal_bra	short_toed_lark	Calandrella brachydactyla	Cal_bra	עפרונן קצר-אצבעות	10	0	0	0	0	0	0	0	2	9999	short_toed_lark		DD	0	Passerine/Near passerine	1000-2570
cal_bra	Unregulated development	pt_gm8_60_without_weak_majority_without_agriculture__is_target_met	Moderate climate change	Regulated	high	0	90	cal_bra	short_toed_lark	Calandrella brachydactyla	Cal_bra	עפרונן קצר-אצבעות	10	0	0	0	0	0	0	0	2	9999	short_toed_lark		DD	0	Passerine/Near passerine	1000-2571
cal_bra	Current distributions	pt_gms_60_without_weak_majority_without_agriculture__is_target_met	Moderate climate change	Regulated	low	0	91	cal_bra	short_toed_lark	Calandrella brachydactyla	Cal_bra	עפרונן קצר-אצבעות	10	0	0	0	0	0	0	0	2	9999	short_toed_lark		DD	0	Passerine/Near passerine	1000-2572
cal_bra	All scenarios	pt_gms_60_without_weak_majority_without_agriculture__is_target_met	Moderate climate change	Regulated	low	0	92	cal_bra	short_toed_lark	Calandrella brachydactyla	Cal_bra	עפרונן קצר-אצבעות	10	0	0	0	0	0	0	0	2	9999	short_toed_lark		DD	0	Passerine/Near passerine	1000-2573
cal_bra	Regulated development	pt_gms_60_without_weak_majority_without_agriculture__is_target_met	Moderate climate change	Regulated	low	0	97	cal_bra	short_toed_lark	Calandrella brachydactyla	Cal_bra	עפרונן קצר-אצבעות	10	0	0	0	0	0	0	0	2	9999	short_toed_lark		DD	0	Passerine/Near passerine	1000-2578
cal_bra	Unregulated development	pt_gms_60_without_weak_majority_without_agriculture__is_target_met	Moderate climate change	Regulated	low	0	98	cal_bra	short_toed_lark	Calandrella brachydactyla	Cal_bra	עפרונן קצר-אצבעות	10	0	0	0	0	0	0	0	2	9999	short_toed_lark		DD	0	Passerine/Near passerine	1000-2579
cal_bra	Current distributions	pt_gp4_60_without_weak_majority_without_agriculture__is_target_met	Moderate climate change	Unregulated	medium	0	99	cal_bra	short_toed_lark	Calandrella brachydactyla	Cal_bra	עפרונן קצר-אצבעות	10	0	0	0	0	0	0	0	2	9999	short_toed_lark		DD	0	Passerine/Near passerine	1000-2580
cal_bra	All scenarios	pt_gp4_60_without_weak_majority_without_agriculture__is_target_met	Moderate climate change	Unregulated	medium	0	100	cal_bra	short_toed_lark	Calandrella brachydactyla	Cal_bra	עפרונן קצר-אצבעות	10	0	0	0	0	0	0	0	2	9999	short_toed_lark		DD	0	Passerine/Near passerine	1000-2581
cal_bra	Regulated development	pt_gp4_60_without_weak_majority_without_agriculture__is_target_met	Moderate climate change	Unregulated	medium	0	105	cal_bra	short_toed_lark	Calandrella brachydactyla	Cal_bra	עפרונן קצר-אצבעות	10	0	0	0	0	0	0	0	2	9999	short_toed_lark		DD	0	Passerine/Near passerine	1000-2586
cal_bra	Unregulated development	pt_gp4_60_without_weak_majority_without_agriculture__is_target_met	Moderate climate change	Unregulated	medium	0	106	cal_bra	short_toed_lark	Calandrella brachydactyla	Cal_bra	עפרונן קצר-אצבעות	10	0	0	0	0	0	0	0	2	9999	short_toed_lark		DD	0	Passerine/Near passerine	1000-2587
cal_bra	Current distributions	pt_gp8_60_without_weak_majority_without_agriculture__is_target_met	Moderate climate change	Unregulated	high	0	107	cal_bra	short_toed_lark	Calandrella brachydactyla	Cal_bra	עפרונן קצר-אצבעות	10	0	0	0	0	0	0	0	2	9999	short_toed_lark		DD	0	Passerine/Near passerine	1000-2588
cal_bra	All scenarios	pt_gp8_60_without_weak_majority_without_agriculture__is_target_met	Moderate climate change	Unregulated	high	0	108	cal_bra	short_toed_lark	Calandrella brachydactyla	Cal_bra	עפרונן קצר-אצבעות	10	0	0	0	0	0	0	0	2	9999	short_toed_lark		DD	0	Passerine/Near passerine	1000-2589
cal_bra	Regulated development	pt_gp8_60_without_weak_majority_without_agriculture__is_target_met	Moderate climate change	Unregulated	high	0	113	cal_bra	short_toed_lark	Calandrella brachydactyla	Cal_bra	עפרונן קצר-אצבעות	10	0	0	0	0	0	0	0	2	9999	short_toed_lark		DD	0	Passerine/Near passerine	1000-2594
cal_bra	Unregulated development	pt_gp8_60_without_weak_majority_without_agriculture__is_target_met	Moderate climate change	Unregulated	high	0	114	cal_bra	short_toed_lark	Calandrella brachydactyla	Cal_bra	עפרונן קצר-אצבעות	10	0	0	0	0	0	0	0	2	9999	short_toed_lark		DD	0	Passerine/Near passerine	1000-2595
car_can	Current distributions	pt_gapn_60_without_weak_majority_without_agriculture__is_target_met	Moderate climate change	Unregulated	low	1	20	car_can	Eurasian_Linnet	Carduelis cannabina	car_can	תפוחית	0	11	12	13	0	15	0	0	6	9999	Eurasian_Linnet		NT	0	Passerine/Near passerine	1000-2500
car_can	All scenarios	pt_gapn_60_without_weak_majority_without_agriculture__is_target_met	Moderate climate change	Unregulated	low	1	20	car_can	Eurasian_Linnet	Carduelis cannabina	car_can	תפוחית	0	11	12	13	0	15	0	0	6	9999	Eurasian_Linnet		NT	0	Passerine/Near passerine	1000-2500
car_can	Regulated development	pt_gapn_60_without_weak_majority_without_agriculture__is_target_met	Moderate climate change	Unregulated	low	1	20	car_can	Eurasian_Linnet	Carduelis cannabina	car_can	תפוחית	0	11	12	13	0	15	0	0	6	9999	Eurasian_Linnet		NT	0	Passerine/Near passerine	1000-2500
car_can	Unregulated development	pt_gapn_60_without_weak_majority_without_agriculture__is_target_met	Moderate climate change	Unregulated	low	1	20	car_can	Eurasian_Linnet	Carduelis cannabina	car_can	תפוחית	0	11	12	13	0	15	0	0	6	9999	Eurasian_Linnet		NT	0	Passerine/Near passerine	1000-2500
car_can	Current distributions	pt_gm4_60_without_weak_majority_without_agriculture__is_target_met	Moderate climate change	Regulated	medium	1	20	car_can	Eurasian_Linnet	Carduelis cannabina	car_can	תפוחית	0	11	12	13	0	15	0	0	6	9999	Eurasian_Linnet		NT	0	Passerine/Near passerine	1000-2500
car_can	All scenarios	pt_gm4_60_without_weak_majority_without_agriculture__is_target_met	Moderate climate change	Regulated	medium	1	20	car_can	Eurasian_Linnet	Carduelis cannabina	car_can	תפוחית	0	11	12	13	0	15	0	0	6	9999	Eurasian_Linnet		NT	0	Passerine/Near passerine	1000-2500
car_can	Regulated development	pt_gm4_60_without_weak_majority_without_agriculture__is_target_met	Moderate climate change	Regulated	medium	1	20	car_can	Eurasian_Linnet	Carduelis cannabina	car_can	תפוחית	0	11	12	13	0	15	0	0	6	9999	Eurasian_Linnet		NT	0	Passerine/Near passerine	1000-2500
car_can	Unregulated development	pt_gm4_60_without_weak_majority_without_agriculture__is_target_met	Moderate climate change	Regulated	medium	1	20	car_can	Eurasian_Linnet	Carduelis cannabina	car_can	תפוחית	0	11	12	13	0	15	0	0	6	9999	Eurasian_Linnet		NT	0	Passerine/Near passerine	1000-2500
[truncated: 928 more rows]
