# Supplementary material for: Conservation planning under uncertainty in urban development and vegetation dynamics
Source: PLoS One. 2018 Apr 5;13(4):e0195429. doi: 10.1371/journal.pone.0195429 (PMC5886564; doi:10.1371/journal.pone.0195429)
Supplement: S3 Dataset — (XLSX) [file pone.0195429.s004.xlsx]

## Sheet: S5_dataset
species	Portfolio	scenario	vegetation	development	dev_extent	covered	ID	lowercasescientificname	Common_Name	Sci_name	SciAbb	HebName	Herbaceous vegetation	Sparse shrublands	Dense shrublands	Sparse woodlands	Dense woodlands	Planted forests	Riparian vegetation	Cliffs	Number of habitat associations	Riparian vegetation	Common_Name_2	option for red book map Bird_grids_shp_Dec_2011_w_available_red_book_maps	Regional	red	functional	area_cat
acc_nis	Current distributions	cc2_gapn_60_without_weak_majority_without_agriculture__is_target_met	Severe climate change	Unregulated	Low	0	1	acc_nis	Eurasian_Sparrowhawk	Accipiter nisus	acc_nis	נץ מצוי	0	0	0	13	14	15	0	0	4	9999	Eurasian_Sparrowhawk		LC	no	Owl/Raptor	100-500
acc_nis	All scenarios	cc2_gapn_60_without_weak_majority_without_agriculture__is_target_met	Severe climate change	Unregulated	Low	0	1	acc_nis	Eurasian_Sparrowhawk	Accipiter nisus	acc_nis	נץ מצוי	0	0	0	13	14	15	0	0	4	9999	Eurasian_Sparrowhawk		LC	no	Owl/Raptor	100-500
acc_nis	Low development extent	cc2_gapn_60_without_weak_majority_without_agriculture__is_target_met	Severe climate change	Unregulated	Low	0	1	acc_nis	Eurasian_Sparrowhawk	Accipiter nisus	acc_nis	נץ מצוי	0	0	0	13	14	15	0	0	4	9999	Eurasian_Sparrowhawk		LC	no	Owl/Raptor	100-500
acc_nis	Moderate development extent	cc2_gapn_60_without_weak_majority_without_agriculture__is_target_met	Severe climate change	Unregulated	Low	0	1	acc_nis	Eurasian_Sparrowhawk	Accipiter nisus	acc_nis	נץ מצוי	0	0	0	13	14	15	0	0	4	9999	Eurasian_Sparrowhawk		LC	no	Owl/Raptor	100-500
acc_nis	Current distributions	cc2_gm4_60_without_weak_majority_without_agriculture__is_target_met	Severe climate change	Regulated	Moderate	0	1	acc_nis	Eurasian_Sparrowhawk	Accipiter nisus	acc_nis	נץ מצוי	0	0	0	13	14	15	0	0	4	9999	Eurasian_Sparrowhawk		LC	no	Owl/Raptor	100-500
acc_nis	All scenarios	cc2_gm4_60_without_weak_majority_without_agriculture__is_target_met	Severe climate change	Regulated	Moderate	0	1	acc_nis	Eurasian_Sparrowhawk	Accipiter nisus	acc_nis	נץ מצוי	0	0	0	13	14	15	0	0	4	9999	Eurasian_Sparrowhawk		LC	no	Owl/Raptor	100-500
acc_nis	Low development extent	cc2_gm4_60_without_weak_majority_without_agriculture__is_target_met	Severe climate change	Regulated	Moderate	0	1	acc_nis	Eurasian_Sparrowhawk	Accipiter nisus	acc_nis	נץ מצוי	0	0	0	13	14	15	0	0	4	9999	Eurasian_Sparrowhawk		LC	no	Owl/Raptor	100-500
acc_nis	Moderate development extent	cc2_gm4_60_without_weak_majority_without_agriculture__is_target_met	Severe climate change	Regulated	Moderate	0	1	acc_nis	Eurasian_Sparrowhawk	Accipiter nisus	acc_nis	נץ מצוי	0	0	0	13	14	15	0	0	4	9999	Eurasian_Sparrowhawk		LC	no	Owl/Raptor	100-500
acc_nis	Current distributions	cc2_gm8_60_without_weak_majority_without_agriculture__is_target_met	Severe climate change	Regulated	High	0	1	acc_nis	Eurasian_Sparrowhawk	Accipiter nisus	acc_nis	נץ מצוי	0	0	0	13	14	15	0	0	4	9999	Eurasian_Sparrowhawk		LC	no	Owl/Raptor	100-500
acc_nis	All scenarios	cc2_gm8_60_without_weak_majority_without_agriculture__is_target_met	Severe climate change	Regulated	High	0	1	acc_nis	Eurasian_Sparrowhawk	Accipiter nisus	acc_nis	נץ מצוי	0	0	0	13	14	15	0	0	4	9999	Eurasian_Sparrowhawk		LC	no	Owl/Raptor	100-500
acc_nis	Low development extent	cc2_gm8_60_without_weak_majority_without_agriculture__is_target_met	Severe climate change	Regulated	High	0	1	acc_nis	Eurasian_Sparrowhawk	Accipiter nisus	acc_nis	נץ מצוי	0	0	0	13	14	15	0	0	4	9999	Eurasian_Sparrowhawk		LC	no	Owl/Raptor	100-500
acc_nis	Moderate development extent	cc2_gm8_60_without_weak_majority_without_agriculture__is_target_met	Severe climate change	Regulated	High	0	1	acc_nis	Eurasian_Sparrowhawk	Accipiter nisus	acc_nis	נץ מצוי	0	0	0	13	14	15	0	0	4	9999	Eurasian_Sparrowhawk		LC	no	Owl/Raptor	100-500
acc_nis	Current distributions	cc2_gms_60_without_weak_majority_without_agriculture__is_target_met	Severe climate change	Regulated	Low	0	1	acc_nis	Eurasian_Sparrowhawk	Accipiter nisus	acc_nis	נץ מצוי	0	0	0	13	14	15	0	0	4	9999	Eurasian_Sparrowhawk		LC	no	Owl/Raptor	100-500
acc_nis	All scenarios	cc2_gms_60_without_weak_majority_without_agriculture__is_target_met	Severe climate change	Regulated	Low	0	1	acc_nis	Eurasian_Sparrowhawk	Accipiter nisus	acc_nis	נץ מצוי	0	0	0	13	14	15	0	0	4	9999	Eurasian_Sparrowhawk		LC	no	Owl/Raptor	100-500
acc_nis	Low development extent	cc2_gms_60_without_weak_majority_without_agriculture__is_target_met	Severe climate change	Regulated	Low	0	1	acc_nis	Eurasian_Sparrowhawk	Accipiter nisus	acc_nis	נץ מצוי	0	0	0	13	14	15	0	0	4	9999	Eurasian_Sparrowhawk		LC	no	Owl/Raptor	100-500
acc_nis	Moderate development extent	cc2_gms_60_without_weak_majority_without_agriculture__is_target_met	Severe climate change	Regulated	Low	0	1	acc_nis	Eurasian_Sparrowhawk	Accipiter nisus	acc_nis	נץ מצוי	0	0	0	13	14	15	0	0	4	9999	Eurasian_Sparrowhawk		LC	no	Owl/Raptor	100-500
acc_nis	Current distributions	cc2_gp4_60_without_weak_majority_without_agriculture__is_target_met	Severe climate change	Unregulated	Moderate	0	1	acc_nis	Eurasian_Sparrowhawk	Accipiter nisus	acc_nis	נץ מצוי	0	0	0	13	14	15	0	0	4	9999	Eurasian_Sparrowhawk		LC	no	Owl/Raptor	100-500
acc_nis	All scenarios	cc2_gp4_60_without_weak_majority_without_agriculture__is_target_met	Severe climate change	Unregulated	Moderate	0	1	acc_nis	Eurasian_Sparrowhawk	Accipiter nisus	acc_nis	נץ מצוי	0	0	0	13	14	15	0	0	4	9999	Eurasian_Sparrowhawk		LC	no	Owl/Raptor	100-500
acc_nis	Low development extent	cc2_gp4_60_without_weak_majority_without_agriculture__is_target_met	Severe climate change	Unregulated	Moderate	0	1	acc_nis	Eurasian_Sparrowhawk	Accipiter nisus	acc_nis	נץ מצוי	0	0	0	13	14	15	0	0	4	9999	Eurasian_Sparrowhawk		LC	no	Owl/Raptor	100-500
acc_nis	Moderate development extent	cc2_gp4_60_without_weak_majority_without_agriculture__is_target_met	Severe climate change	Unregulated	Moderate	0	1	acc_nis	Eurasian_Sparrowhawk	Accipiter nisus	acc_nis	נץ מצוי	0	0	0	13	14	15	0	0	4	9999	Eurasian_Sparrowhawk		LC	no	Owl/Raptor	100-500
acc_nis	Current distributions	cc2_gp8_60_without_weak_majority_without_agriculture__is_target_met	Severe climate change	Unregulated	High	0	1	acc_nis	Eurasian_Sparrowhawk	Accipiter nisus	acc_nis	נץ מצוי	0	0	0	13	14	15	0	0	4	9999	Eurasian_Sparrowhawk		LC	no	Owl/Raptor	100-500
acc_nis	All scenarios	cc2_gp8_60_without_weak_majority_without_agriculture__is_target_met	Severe climate change	Unregulated	High	0	1	acc_nis	Eurasian_Sparrowhawk	Accipiter nisus	acc_nis	נץ מצוי	0	0	0	13	14	15	0	0	4	9999	Eurasian_Sparrowhawk		LC	no	Owl/Raptor	100-500
acc_nis	Low development extent	cc2_gp8_60_without_weak_majority_without_agriculture__is_target_met	Severe climate change	Unregulated	High	0	1	acc_nis	Eurasian_Sparrowhawk	Accipiter nisus	acc_nis	נץ מצוי	0	0	0	13	14	15	0	0	4	9999	Eurasian_Sparrowhawk		LC	no	Owl/Raptor	100-500
acc_nis	Moderate development extent	cc2_gp8_60_without_weak_majority_without_agriculture__is_target_met	Severe climate change	Unregulated	High	0	1	acc_nis	Eurasian_Sparrowhawk	Accipiter nisus	acc_nis	נץ מצוי	0	0	0	13	14	15	0	0	4	9999	Eurasian_Sparrowhawk		LC	no	Owl/Raptor	100-500
ale_chu	Current distributions	cc2_gapn_60_without_weak_majority_without_agriculture__is_target_met	Severe climate change	Unregulated	Low	1	6	ale_chu	Chukar	Alectoris chukar	ale_chu	חוגלה	10	11	0	13	0	0	0	0	5	9999	Chukar		NT	no	Partridge	1000-2500
ale_chu	All scenarios	cc2_gapn_60_without_weak_majority_without_agriculture__is_target_met	Severe climate change	Unregulated	Low	1	6	ale_chu	Chukar	Alectoris chukar	ale_chu	חוגלה	10	11	0	13	0	0	0	0	5	9999	Chukar		NT	no	Partridge	1000-2500
ale_chu	Low development extent	cc2_gapn_60_without_weak_majority_without_agriculture__is_target_met	Severe climate change	Unregulated	Low	1	6	ale_chu	Chukar	Alectoris chukar	ale_chu	חוגלה	10	11	0	13	0	0	0	0	5	9999	Chukar		NT	no	Partridge	1000-2500
ale_chu	Moderate development extent	cc2_gapn_60_without_weak_majority_without_agriculture__is_target_met	Severe climate change	Unregulated	Low	1	6	ale_chu	Chukar	Alectoris chukar	ale_chu	חוגלה	10	11	0	13	0	0	0	0	5	9999	Chukar		NT	no	Partridge	1000-2500
ale_chu	Current distributions	cc2_gm4_60_without_weak_majority_without_agriculture__is_target_met	Severe climate change	Regulated	Moderate	1	6	ale_chu	Chukar	Alectoris chukar	ale_chu	חוגלה	10	11	0	13	0	0	0	0	5	9999	Chukar		NT	no	Partridge	1000-2500
ale_chu	All scenarios	cc2_gm4_60_without_weak_majority_without_agriculture__is_target_met	Severe climate change	Regulated	Moderate	1	6	ale_chu	Chukar	Alectoris chukar	ale_chu	חוגלה	10	11	0	13	0	0	0	0	5	9999	Chukar		NT	no	Partridge	1000-2500
ale_chu	Low development extent	cc2_gm4_60_without_weak_majority_without_agriculture__is_target_met	Severe climate change	Regulated	Moderate	1	6	ale_chu	Chukar	Alectoris chukar	ale_chu	חוגלה	10	11	0	13	0	0	0	0	5	9999	Chukar		NT	no	Partridge	1000-2500
ale_chu	Moderate development extent	cc2_gm4_60_without_weak_majority_without_agriculture__is_target_met	Severe climate change	Regulated	Moderate	1	6	ale_chu	Chukar	Alectoris chukar	ale_chu	חוגלה	10	11	0	13	0	0	0	0	5	9999	Chukar		NT	no	Partridge	1000-2500
ale_chu	Current distributions	cc2_gm8_60_without_weak_majority_without_agriculture__is_target_met	Severe climate change	Regulated	High	1	6	ale_chu	Chukar	Alectoris chukar	ale_chu	חוגלה	10	11	0	13	0	0	0	0	5	9999	Chukar		NT	no	Partridge	1000-2500
ale_chu	All scenarios	cc2_gm8_60_without_weak_majority_without_agriculture__is_target_met	Severe climate change	Regulated	High	1	6	ale_chu	Chukar	Alectoris chukar	ale_chu	חוגלה	10	11	0	13	0	0	0	0	5	9999	Chukar		NT	no	Partridge	1000-2500
ale_chu	Low development extent	cc2_gm8_60_without_weak_majority_without_agriculture__is_target_met	Severe climate change	Regulated	High	1	6	ale_chu	Chukar	Alectoris chukar	ale_chu	חוגלה	10	11	0	13	0	0	0	0	5	9999	Chukar		NT	no	Partridge	1000-2500
ale_chu	Moderate development extent	cc2_gm8_60_without_weak_majority_without_agriculture__is_target_met	Severe climate change	Regulated	High	1	6	ale_chu	Chukar	Alectoris chukar	ale_chu	חוגלה	10	11	0	13	0	0	0	0	5	9999	Chukar		NT	no	Partridge	1000-2500
ale_chu	Current distributions	cc2_gms_60_without_weak_majority_without_agriculture__is_target_met	Severe climate change	Regulated	Low	1	6	ale_chu	Chukar	Alectoris chukar	ale_chu	חוגלה	10	11	0	13	0	0	0	0	5	9999	Chukar		NT	no	Partridge	1000-2500
ale_chu	All scenarios	cc2_gms_60_without_weak_majority_without_agriculture__is_target_met	Severe climate change	Regulated	Low	1	6	ale_chu	Chukar	Alectoris chukar	ale_chu	חוגלה	10	11	0	13	0	0	0	0	5	9999	Chukar		NT	no	Partridge	1000-2500
ale_chu	Low development extent	cc2_gms_60_without_weak_majority_without_agriculture__is_target_met	Severe climate change	Regulated	Low	1	6	ale_chu	Chukar	Alectoris chukar	ale_chu	חוגלה	10	11	0	13	0	0	0	0	5	9999	Chukar		NT	no	Partridge	1000-2500
ale_chu	Moderate development extent	cc2_gms_60_without_weak_majority_without_agriculture__is_target_met	Severe climate change	Regulated	Low	1	6	ale_chu	Chukar	Alectoris chukar	ale_chu	חוגלה	10	11	0	13	0	0	0	0	5	9999	Chukar		NT	no	Partridge	1000-2500
ale_chu	Current distributions	cc2_gp4_60_without_weak_majority_without_agriculture__is_target_met	Severe climate change	Unregulated	Moderate	1	6	ale_chu	Chukar	Alectoris chukar	ale_chu	חוגלה	10	11	0	13	0	0	0	0	5	9999	Chukar		NT	no	Partridge	1000-2500
ale_chu	All scenarios	cc2_gp4_60_without_weak_majority_without_agriculture__is_target_met	Severe climate change	Unregulated	Moderate	1	6	ale_chu	Chukar	Alectoris chukar	ale_chu	חוגלה	10	11	0	13	0	0	0	0	5	9999	Chukar		NT	no	Partridge	1000-2500
ale_chu	Low development extent	cc2_gp4_60_without_weak_majority_without_agriculture__is_target_met	Severe climate change	Unregulated	Moderate	1	6	ale_chu	Chukar	Alectoris chukar	ale_chu	חוגלה	10	11	0	13	0	0	0	0	5	9999	Chukar		NT	no	Partridge	1000-2500
ale_chu	Moderate development extent	cc2_gp4_60_without_weak_majority_without_agriculture__is_target_met	Severe climate change	Unregulated	Moderate	1	6	ale_chu	Chukar	Alectoris chukar	ale_chu	חוגלה	10	11	0	13	0	0	0	0	5	9999	Chukar		NT	no	Partridge	1000-2500
ale_chu	Current distributions	cc2_gp8_60_without_weak_majority_without_agriculture__is_target_met	Severe climate change	Unregulated	High	1	6	ale_chu	Chukar	Alectoris chukar	ale_chu	חוגלה	10	11	0	13	0	0	0	0	5	9999	Chukar		NT	no	Partridge	1000-2500
ale_chu	All scenarios	cc2_gp8_60_without_weak_majority_without_agriculture__is_target_met	Severe climate change	Unregulated	High	1	6	ale_chu	Chukar	Alectoris chukar	ale_chu	חוגלה	10	11	0	13	0	0	0	0	5	9999	Chukar		NT	no	Partridge	1000-2500
ale_chu	Low development extent	cc2_gp8_60_without_weak_majority_without_agriculture__is_target_met	Severe climate change	Unregulated	High	1	6	ale_chu	Chukar	Alectoris chukar	ale_chu	חוגלה	10	11	0	13	0	0	0	0	5	9999	Chukar		NT	no	Partridge	1000-2500
ale_chu	Moderate development extent	cc2_gp8_60_without_weak_majority_without_agriculture__is_target_met	Severe climate change	Unregulated	High	1	6	ale_chu	Chukar	Alectoris chukar	ale_chu	חוגלה	10	11	0	13	0	0	0	0	5	9999	Chukar		NT	no	Partridge	1000-2500
ale_chu	Current distributions	cc2_gapn_60_without_weak_majority_without_agriculture__is_target_met	Severe climate change	Unregulated	Low	1	6	ale_chu	Chukar	Alectoris chukar	ale_chu	חוגלה	10	11	0	13	0	0	0	0	5	9999	Chukar		NT	no	Partridge	1000-2500
ale_chu	All scenarios	cc2_gapn_60_without_weak_majority_without_agriculture__is_target_met	Severe climate change	Unregulated	Low	1	6	ale_chu	Chukar	Alectoris chukar	ale_chu	חוגלה	10	11	0	13	0	0	0	0	5	9999	Chukar		NT	no	Partridge	1000-2500
ale_chu	Low development extent	cc2_gapn_60_without_weak_majority_without_agriculture__is_target_met	Severe climate change	Unregulated	Low	1	6	ale_chu	Chukar	Alectoris chukar	ale_chu	חוגלה	10	11	0	13	0	0	0	0	5	9999	Chukar		NT	no	Partridge	1000-2500
ale_chu	Moderate development extent	cc2_gapn_60_without_weak_majority_without_agriculture__is_target_met	Severe climate change	Unregulated	Low	1	6	ale_chu	Chukar	Alectoris chukar	ale_chu	חוגלה	10	11	0	13	0	0	0	0	5	9999	Chukar		NT	no	Partridge	1000-2500
ale_chu	Current distributions	cc2_gm4_60_without_weak_majority_without_agriculture__is_target_met	Severe climate change	Regulated	Moderate	1	6	ale_chu	Chukar	Alectoris chukar	ale_chu	חוגלה	10	11	0	13	0	0	0	0	5	9999	Chukar		NT	no	Partridge	1000-2500
ale_chu	All scenarios	cc2_gm4_60_without_weak_majority_without_agriculture__is_target_met	Severe climate change	Regulated	Moderate	1	6	ale_chu	Chukar	Alectoris chukar	ale_chu	חוגלה	10	11	0	13	0	0	0	0	5	9999	Chukar		NT	no	Partridge	1000-2500
ale_chu	Low development extent	cc2_gm4_60_without_weak_majority_without_agriculture__is_target_met	Severe climate change	Regulated	Moderate	1	6	ale_chu	Chukar	Alectoris chukar	ale_chu	חוגלה	10	11	0	13	0	0	0	0	5	9999	Chukar		NT	no	Partridge	1000-2500
ale_chu	Moderate development extent	cc2_gm4_60_without_weak_majority_without_agriculture__is_target_met	Severe climate change	Regulated	Moderate	1	6	ale_chu	Chukar	Alectoris chukar	ale_chu	חוגלה	10	11	0	13	0	0	0	0	5	9999	Chukar		NT	no	Partridge	1000-2500
ale_chu	Current distributions	cc2_gm8_60_without_weak_majority_without_agriculture__is_target_met	Severe climate change	Regulated	High	1	6	ale_chu	Chukar	Alectoris chukar	ale_chu	חוגלה	10	11	0	13	0	0	0	0	5	9999	Chukar		NT	no	Partridge	1000-2500
ale_chu	All scenarios	cc2_gm8_60_without_weak_majority_without_agriculture__is_target_met	Severe climate change	Regulated	High	1	6	ale_chu	Chukar	Alectoris chukar	ale_chu	חוגלה	10	11	0	13	0	0	0	0	5	9999	Chukar		NT	no	Partridge	1000-2500
ale_chu	Low development extent	cc2_gm8_60_without_weak_majority_without_agriculture__is_target_met	Severe climate change	Regulated	High	1	6	ale_chu	Chukar	Alectoris chukar	ale_chu	חוגלה	10	11	0	13	0	0	0	0	5	9999	Chukar		NT	no	Partridge	1000-2500
ale_chu	Moderate development extent	cc2_gm8_60_without_weak_majority_without_agriculture__is_target_met	Severe climate change	Regulated	High	1	6	ale_chu	Chukar	Alectoris chukar	ale_chu	חוגלה	10	11	0	13	0	0	0	0	5	9999	Chukar		NT	no	Partridge	1000-2500
ale_chu	Current distributions	cc2_gms_60_without_weak_majority_without_agriculture__is_target_met	Severe climate change	Regulated	Low	1	6	ale_chu	Chukar	Alectoris chukar	ale_chu	חוגלה	10	11	0	13	0	0	0	0	5	9999	Chukar		NT	no	Partridge	1000-2500
ale_chu	All scenarios	cc2_gms_60_without_weak_majority_without_agriculture__is_target_met	Severe climate change	Regulated	Low	1	6	ale_chu	Chukar	Alectoris chukar	ale_chu	חוגלה	10	11	0	13	0	0	0	0	5	9999	Chukar		NT	no	Partridge	1000-2500
ale_chu	Low development extent	cc2_gms_60_without_weak_majority_without_agriculture__is_target_met	Severe climate change	Regulated	Low	1	6	ale_chu	Chukar	Alectoris chukar	ale_chu	חוגלה	10	11	0	13	0	0	0	0	5	9999	Chukar		NT	no	Partridge	1000-2500
ale_chu	Moderate development extent	cc2_gms_60_without_weak_majority_without_agriculture__is_target_met	Severe climate change	Regulated	Low	1	6	ale_chu	Chukar	Alectoris chukar	ale_chu	חוגלה	10	11	0	13	0	0	0	0	5	9999	Chukar		NT	no	Partridge	1000-2500
ale_chu	Current distributions	cc2_gp4_60_without_weak_majority_without_agriculture__is_target_met	Severe climate change	Unregulated	Moderate	1	6	ale_chu	Chukar	Alectoris chukar	ale_chu	חוגלה	10	11	0	13	0	0	0	0	5	9999	Chukar		NT	no	Partridge	1000-2500
ale_chu	All scenarios	cc2_gp4_60_without_weak_majority_without_agriculture__is_target_met	Severe climate change	Unregulated	Moderate	1	6	ale_chu	Chukar	Alectoris chukar	ale_chu	חוגלה	10	11	0	13	0	0	0	0	5	9999	Chukar		NT	no	Partridge	1000-2500
ale_chu	Low development extent	cc2_gp4_60_without_weak_majority_without_agriculture__is_target_met	Severe climate change	Unregulated	Moderate	1	6	ale_chu	Chukar	Alectoris chukar	ale_chu	חוגלה	10	11	0	13	0	0	0	0	5	9999	Chukar		NT	no	Partridge	1000-2500
ale_chu	Moderate development extent	cc2_gp4_60_without_weak_majority_without_agriculture__is_target_met	Severe climate change	Unregulated	Moderate	1	6	ale_chu	Chukar	Alectoris chukar	ale_chu	חוגלה	10	11	0	13	0	0	0	0	5	9999	Chukar		NT	no	Partridge	1000-2500
ale_chu	Current distributions	cc2_gp8_60_without_weak_majority_without_agriculture__is_target_met	Severe climate change	Unregulated	High	1	6	ale_chu	Chukar	Alectoris chukar	ale_chu	חוגלה	10	11	0	13	0	0	0	0	5	9999	Chukar		NT	no	Partridge	1000-2500
ale_chu	All scenarios	cc2_gp8_60_without_weak_majority_without_agriculture__is_target_met	Severe climate change	Unregulated	High	1	6	ale_chu	Chukar	Alectoris chukar	ale_chu	חוגלה	10	11	0	13	0	0	0	0	5	9999	Chukar		NT	no	Partridge	1000-2500
ale_chu	Low development extent	cc2_gp8_60_without_weak_majority_without_agriculture__is_target_met	Severe climate change	Unregulated	High	1	6	ale_chu	Chukar	Alectoris chukar	ale_chu	חוגלה	10	11	0	13	0	0	0	0	5	9999	Chukar		NT	no	Partridge	1000-2500
ale_chu	Moderate development extent	cc2_gp8_60_without_weak_majority_without_agriculture__is_target_met	Severe climate change	Unregulated	High	1	6	ale_chu	Chukar	Alectoris chukar	ale_chu	חוגלה	10	11	0	13	0	0	0	0	5	9999	Chukar		NT	no	Partridge	1000-2500
ant_sim	Current distributions	cc2_gapn_60_without_weak_majority_without_agriculture__is_target_met	Severe climate change	Unregulated	Low	1	8	ant_sim	Long_billed_Pipit	Anthus similis	ant_sim	פיפיון הרים	10	11	12	0	0	0	0	1	4	9999	Long_billed_Pipit	1	EN	yes	Passerine/Near passerine	100-500
ant_sim	All scenarios	cc2_gapn_60_without_weak_majority_without_agriculture__is_target_met	Severe climate change	Unregulated	Low	1	8	ant_sim	Long_billed_Pipit	Anthus similis	ant_sim	פיפיון הרים	10	11	12	0	0	0	0	1	4	9999	Long_billed_Pipit	1	EN	yes	Passerine/Near passerine	100-500
ant_sim	Low development extent	cc2_gapn_60_without_weak_majority_without_agriculture__is_target_met	Severe climate change	Unregulated	Low	1	8	ant_sim	Long_billed_Pipit	Anthus similis	ant_sim	פיפיון הרים	10	11	12	0	0	0	0	1	4	9999	Long_billed_Pipit	1	EN	yes	Passerine/Near passerine	100-500
ant_sim	Moderate development extent	cc2_gapn_60_without_weak_majority_without_agriculture__is_target_met	Severe climate change	Unregulated	Low	1	8	ant_sim	Long_billed_Pipit	Anthus similis	ant_sim	פיפיון הרים	10	11	12	0	0	0	0	1	4	9999	Long_billed_Pipit	1	EN	yes	Passerine/Near passerine	100-500
ant_sim	Current distributions	cc2_gm4_60_without_weak_majority_without_agriculture__is_target_met	Severe climate change	Regulated	Moderate	1	8	ant_sim	Long_billed_Pipit	Anthus similis	ant_sim	פיפיון הרים	10	11	12	0	0	0	0	1	4	9999	Long_billed_Pipit	1	EN	yes	Passerine/Near passerine	100-500
ant_sim	All scenarios	cc2_gm4_60_without_weak_majority_without_agriculture__is_target_met	Severe climate change	Regulated	Moderate	1	8	ant_sim	Long_billed_Pipit	Anthus similis	ant_sim	פיפיון הרים	10	11	12	0	0	0	0	1	4	9999	Long_billed_Pipit	1	EN	yes	Passerine/Near passerine	100-500
ant_sim	Low development extent	cc2_gm4_60_without_weak_majority_without_agriculture__is_target_met	Severe climate change	Regulated	Moderate	1	8	ant_sim	Long_billed_Pipit	Anthus similis	ant_sim	פיפיון הרים	10	11	12	0	0	0	0	1	4	9999	Long_billed_Pipit	1	EN	yes	Passerine/Near passerine	100-500
ant_sim	Moderate development extent	cc2_gm4_60_without_weak_majority_without_agriculture__is_target_met	Severe climate change	Regulated	Moderate	1	8	ant_sim	Long_billed_Pipit	Anthus similis	ant_sim	פיפיון הרים	10	11	12	0	0	0	0	1	4	9999	Long_billed_Pipit	1	EN	yes	Passerine/Near passerine	100-500
ant_sim	Current distributions	cc2_gm8_60_without_weak_majority_without_agriculture__is_target_met	Severe climate change	Regulated	High	1	8	ant_sim	Long_billed_Pipit	Anthus similis	ant_sim	פיפיון הרים	10	11	12	0	0	0	0	1	4	9999	Long_billed_Pipit	1	EN	yes	Passerine/Near passerine	100-500
ant_sim	All scenarios	cc2_gm8_60_without_weak_majority_without_agriculture__is_target_met	Severe climate change	Regulated	High	1	8	ant_sim	Long_billed_Pipit	Anthus similis	ant_sim	פיפיון הרים	10	11	12	0	0	0	0	1	4	9999	Long_billed_Pipit	1	EN	yes	Passerine/Near passerine	100-500
ant_sim	Low development extent	cc2_gm8_60_without_weak_majority_without_agriculture__is_target_met	Severe climate change	Regulated	High	1	8	ant_sim	Long_billed_Pipit	Anthus similis	ant_sim	פיפיון הרים	10	11	12	0	0	0	0	1	4	9999	Long_billed_Pipit	1	EN	yes	Passerine/Near passerine	100-500
ant_sim	Moderate development extent	cc2_gm8_60_without_weak_majority_without_agriculture__is_target_met	Severe climate change	Regulated	High	1	8	ant_sim	Long_billed_Pipit	Anthus similis	ant_sim	פיפיון הרים	10	11	12	0	0	0	0	1	4	9999	Long_billed_Pipit	1	EN	yes	Passerine/Near passerine	100-500
ant_sim	Current distributions	cc2_gms_60_without_weak_majority_without_agriculture__is_target_met	Severe climate change	Regulated	Low	1	8	ant_sim	Long_billed_Pipit	Anthus similis	ant_sim	פיפיון הרים	10	11	12	0	0	0	0	1	4	9999	Long_billed_Pipit	1	EN	yes	Passerine/Near passerine	100-500
ant_sim	All scenarios	cc2_gms_60_without_weak_majority_without_agriculture__is_target_met	Severe climate change	Regulated	Low	1	8	ant_sim	Long_billed_Pipit	Anthus similis	ant_sim	פיפיון הרים	10	11	12	0	0	0	0	1	4	9999	Long_billed_Pipit	1	EN	yes	Passerine/Near passerine	100-500
ant_sim	Low development extent	cc2_gms_60_without_weak_majority_without_agriculture__is_target_met	Severe climate change	Regulated	Low	1	8	ant_sim	Long_billed_Pipit	Anthus similis	ant_sim	פיפיון הרים	10	11	12	0	0	0	0	1	4	9999	Long_billed_Pipit	1	EN	yes	Passerine/Near passerine	100-500
ant_sim	Moderate development extent	cc2_gms_60_without_weak_majority_without_agriculture__is_target_met	Severe climate change	Regulated	Low	1	8	ant_sim	Long_billed_Pipit	Anthus similis	ant_sim	פיפיון הרים	10	11	12	0	0	0	0	1	4	9999	Long_billed_Pipit	1	EN	yes	Passerine/Near passerine	100-500
ant_sim	Current distributions	cc2_gp4_60_without_weak_majority_without_agriculture__is_target_met	Severe climate change	Unregulated	Moderate	1	8	ant_sim	Long_billed_Pipit	Anthus similis	ant_sim	פיפיון הרים	10	11	12	0	0	0	0	1	4	9999	Long_billed_Pipit	1	EN	yes	Passerine/Near passerine	100-500
ant_sim	All scenarios	cc2_gp4_60_without_weak_majority_without_agriculture__is_target_met	Severe climate change	Unregulated	Moderate	1	8	ant_sim	Long_billed_Pipit	Anthus similis	ant_sim	פיפיון הרים	10	11	12	0	0	0	0	1	4	9999	Long_billed_Pipit	1	EN	yes	Passerine/Near passerine	100-500
ant_sim	Low development extent	cc2_gp4_60_without_weak_majority_without_agriculture__is_target_met	Severe climate change	Unregulated	Moderate	1	8	ant_sim	Long_billed_Pipit	Anthus similis	ant_sim	פיפיון הרים	10	11	12	0	0	0	0	1	4	9999	Long_billed_Pipit	1	EN	yes	Passerine/Near passerine	100-500
ant_sim	Moderate development extent	cc2_gp4_60_without_weak_majority_without_agriculture__is_target_met	Severe climate change	Unregulated	Moderate	1	8	ant_sim	Long_billed_Pipit	Anthus similis	ant_sim	פיפיון הרים	10	11	12	0	0	0	0	1	4	9999	Long_billed_Pipit	1	EN	yes	Passerine/Near passerine	100-500
ant_sim	Current distributions	cc2_gp8_60_without_weak_majority_without_agriculture__is_target_met	Severe climate change	Unregulated	High	1	8	ant_sim	Long_billed_Pipit	Anthus similis	ant_sim	פיפיון הרים	10	11	12	0	0	0	0	1	4	9999	Long_billed_Pipit	1	EN	yes	Passerine/Near passerine	100-500
ant_sim	All scenarios	cc2_gp8_60_without_weak_majority_without_agriculture__is_target_met	Severe climate change	Unregulated	High	1	8	ant_sim	Long_billed_Pipit	Anthus similis	ant_sim	פיפיון הרים	10	11	12	0	0	0	0	1	4	9999	Long_billed_Pipit	1	EN	yes	Passerine/Near passerine	100-500
ant_sim	Low development extent	cc2_gp8_60_without_weak_majority_without_agriculture__is_target_met	Severe climate change	Unregulated	High	1	8	ant_sim	Long_billed_Pipit	Anthus similis	ant_sim	פיפיון הרים	10	11	12	0	0	0	0	1	4	9999	Long_billed_Pipit	1	EN	yes	Passerine/Near passerine	100-500
ant_sim	Moderate development extent	cc2_gp8_60_without_weak_majority_without_agriculture__is_target_met	Severe climate change	Unregulated	High	1	8	ant_sim	Long_billed_Pipit	Anthus similis	ant_sim	פיפיון הרים	10	11	12	0	0	0	0	1	4	9999	Long_billed_Pipit	1	EN	yes	Passerine/Near passerine	100-500
asi_out	Current distributions	cc2_gapn_60_without_weak_majority_without_agriculture__is_target_met	Severe climate change	Unregulated	Low	0	13	asi_out	Long_eared_Owl	Asio otus	asi_out	ינשוף עצים	0	0	0	13	0	15	0	0	4	9999	Long_eared_Owl		LC	no	Owl/Raptor	100-500
asi_out	All scenarios	cc2_gapn_60_without_weak_majority_without_agriculture__is_target_met	Severe climate change	Unregulated	Low	0	13	asi_out	Long_eared_Owl	Asio otus	asi_out	ינשוף עצים	0	0	0	13	0	15	0	0	4	9999	Long_eared_Owl		LC	no	Owl/Raptor	100-500
asi_out	Low development extent	cc2_gapn_60_without_weak_majority_without_agriculture__is_target_met	Severe climate change	Unregulated	Low	0	13	asi_out	Long_eared_Owl	Asio otus	asi_out	ינשוף עצים	0	0	0	13	0	15	0	0	4	9999	Long_eared_Owl		LC	no	Owl/Raptor	100-500
asi_out	Moderate development extent	cc2_gapn_60_without_weak_majority_without_agriculture__is_target_met	Severe climate change	Unregulated	Low	0	13	asi_out	Long_eared_Owl	Asio otus	asi_out	ינשוף עצים	0	0	0	13	0	15	0	0	4	9999	Long_eared_Owl		LC	no	Owl/Raptor	100-500
asi_out	Current distributions	cc2_gm4_60_without_weak_majority_without_agriculture__is_target_met	Severe climate change	Regulated	Moderate	0	13	asi_out	Long_eared_Owl	Asio otus	asi_out	ינשוף עצים	0	0	0	13	0	15	0	0	4	9999	Long_eared_Owl		LC	no	Owl/Raptor	100-500
asi_out	All scenarios	cc2_gm4_60_without_weak_majority_without_agriculture__is_target_met	Severe climate change	Regulated	Moderate	0	13	asi_out	Long_eared_Owl	Asio otus	asi_out	ינשוף עצים	0	0	0	13	0	15	0	0	4	9999	Long_eared_Owl		LC	no	Owl/Raptor	100-500
asi_out	Low development extent	cc2_gm4_60_without_weak_majority_without_agriculture__is_target_met	Severe climate change	Regulated	Moderate	0	13	asi_out	Long_eared_Owl	Asio otus	asi_out	ינשוף עצים	0	0	0	13	0	15	0	0	4	9999	Long_eared_Owl		LC	no	Owl/Raptor	100-500
asi_out	Moderate development extent	cc2_gm4_60_without_weak_majority_without_agriculture__is_target_met	Severe climate change	Regulated	Moderate	0	13	asi_out	Long_eared_Owl	Asio otus	asi_out	ינשוף עצים	0	0	0	13	0	15	0	0	4	9999	Long_eared_Owl		LC	no	Owl/Raptor	100-500
asi_out	Current distributions	cc2_gm8_60_without_weak_majority_without_agriculture__is_target_met	Severe climate change	Regulated	High	0	13	asi_out	Long_eared_Owl	Asio otus	asi_out	ינשוף עצים	0	0	0	13	0	15	0	0	4	9999	Long_eared_Owl		LC	no	Owl/Raptor	100-500
asi_out	All scenarios	cc2_gm8_60_without_weak_majority_without_agriculture__is_target_met	Severe climate change	Regulated	High	0	13	asi_out	Long_eared_Owl	Asio otus	asi_out	ינשוף עצים	0	0	0	13	0	15	0	0	4	9999	Long_eared_Owl		LC	no	Owl/Raptor	100-500
asi_out	Low development extent	cc2_gm8_60_without_weak_majority_without_agriculture__is_target_met	Severe climate change	Regulated	High	0	13	asi_out	Long_eared_Owl	Asio otus	asi_out	ינשוף עצים	0	0	0	13	0	15	0	0	4	9999	Long_eared_Owl		LC	no	Owl/Raptor	100-500
asi_out	Moderate development extent	cc2_gm8_60_without_weak_majority_without_agriculture__is_target_met	Severe climate change	Regulated	High	0	13	asi_out	Long_eared_Owl	Asio otus	asi_out	ינשוף עצים	0	0	0	13	0	15	0	0	4	9999	Long_eared_Owl		LC	no	Owl/Raptor	100-500
asi_out	Current distributions	cc2_gms_60_without_weak_majority_without_agriculture__is_target_met	Severe climate change	Regulated	Low	0	13	asi_out	Long_eared_Owl	Asio otus	asi_out	ינשוף עצים	0	0	0	13	0	15	0	0	4	9999	Long_eared_Owl		LC	no	Owl/Raptor	100-500
asi_out	All scenarios	cc2_gms_60_without_weak_majority_without_agriculture__is_target_met	Severe climate change	Regulated	Low	0	13	asi_out	Long_eared_Owl	Asio otus	asi_out	ינשוף עצים	0	0	0	13	0	15	0	0	4	9999	Long_eared_Owl		LC	no	Owl/Raptor	100-500
asi_out	Low development extent	cc2_gms_60_without_weak_majority_without_agriculture__is_target_met	Severe climate change	Regulated	Low	0	13	asi_out	Long_eared_Owl	Asio otus	asi_out	ינשוף עצים	0	0	0	13	0	15	0	0	4	9999	Long_eared_Owl		LC	no	Owl/Raptor	100-500
asi_out	Moderate development extent	cc2_gms_60_without_weak_majority_without_agriculture__is_target_met	Severe climate change	Regulated	Low	0	13	asi_out	Long_eared_Owl	Asio otus	asi_out	ינשוף עצים	0	0	0	13	0	15	0	0	4	9999	Long_eared_Owl		LC	no	Owl/Raptor	100-500
asi_out	Current distributions	cc2_gp4_60_without_weak_majority_without_agriculture__is_target_met	Severe climate change	Unregulated	Moderate	0	13	asi_out	Long_eared_Owl	Asio otus	asi_out	ינשוף עצים	0	0	0	13	0	15	0	0	4	9999	Long_eared_Owl		LC	no	Owl/Raptor	100-500
asi_out	All scenarios	cc2_gp4_60_without_weak_majority_without_agriculture__is_target_met	Severe climate change	Unregulated	Moderate	0	13	asi_out	Long_eared_Owl	Asio otus	asi_out	ינשוף עצים	0	0	0	13	0	15	0	0	4	9999	Long_eared_Owl		LC	no	Owl/Raptor	100-500
asi_out	Low development extent	cc2_gp4_60_without_weak_majority_without_agriculture__is_target_met	Severe climate change	Unregulated	Moderate	0	13	asi_out	Long_eared_Owl	Asio otus	asi_out	ינשוף עצים	0	0	0	13	0	15	0	0	4	9999	Long_eared_Owl		LC	no	Owl/Raptor	100-500
asi_out	Moderate development extent	cc2_gp4_60_without_weak_majority_without_agriculture__is_target_met	Severe climate change	Unregulated	Moderate	0	13	asi_out	Long_eared_Owl	Asio otus	asi_out	ינשוף עצים	0	0	0	13	0	15	0	0	4	9999	Long_eared_Owl		LC	no	Owl/Raptor	100-500
asi_out	Current distributions	cc2_gp8_60_without_weak_majority_without_agriculture__is_target_met	Severe climate change	Unregulated	High	0	13	asi_out	Long_eared_Owl	Asio otus	asi_out	ינשוף עצים	0	0	0	13	0	15	0	0	4	9999	Long_eared_Owl		LC	no	Owl/Raptor	100-500
asi_out	All scenarios	cc2_gp8_60_without_weak_majority_without_agriculture__is_target_met	Severe climate change	Unregulated	High	0	13	asi_out	Long_eared_Owl	Asio otus	asi_out	ינשוף עצים	0	0	0	13	0	15	0	0	4	9999	Long_eared_Owl		LC	no	Owl/Raptor	100-500
asi_out	Low development extent	cc2_gp8_60_without_weak_majority_without_agriculture__is_target_met	Severe climate change	Unregulated	High	0	13	asi_out	Long_eared_Owl	Asio otus	asi_out	ינשוף עצים	0	0	0	13	0	15	0	0	4	9999	Long_eared_Owl		LC	no	Owl/Raptor	100-500
asi_out	Moderate development extent	cc2_gp8_60_without_weak_majority_without_agriculture__is_target_met	Severe climate change	Unregulated	High	0	13	asi_out	Long_eared_Owl	Asio otus	asi_out	ינשוף עצים	0	0	0	13	0	15	0	0	4	9999	Long_eared_Owl		LC	no	Owl/Raptor	100-500
ath_noc	Current distributions	cc2_gapn_60_without_weak_majority_without_agriculture__is_target_met	Severe climate change	Unregulated	Low	1	14	ath_noc	Little_Owl	Athene noctua	ath_noc	כוס החרבות	10	11	0	0	0	0	0	1	4	9999	Little_Owl		NT	no	Owl/Raptor	100-500
ath_noc	All scenarios	cc2_gapn_60_without_weak_majority_without_agriculture__is_target_met	Severe climate change	Unregulated	Low	1	14	ath_noc	Little_Owl	Athene noctua	ath_noc	כוס החרבות	10	11	0	0	0	0	0	1	4	9999	Little_Owl		NT	no	Owl/Raptor	100-500
ath_noc	Low development extent	cc2_gapn_60_without_weak_majority_without_agriculture__is_target_met	Severe climate change	Unregulated	Low	1	14	ath_noc	Little_Owl	Athene noctua	ath_noc	כוס החרבות	10	11	0	0	0	0	0	1	4	9999	Little_Owl		NT	no	Owl/Raptor	100-500
ath_noc	Moderate development extent	cc2_gapn_60_without_weak_majority_without_agriculture__is_target_met	Severe climate change	Unregulated	Low	1	14	ath_noc	Little_Owl	Athene noctua	ath_noc	כוס החרבות	10	11	0	0	0	0	0	1	4	9999	Little_Owl		NT	no	Owl/Raptor	100-500
ath_noc	Current distributions	cc2_gm4_60_without_weak_majority_without_agriculture__is_target_met	Severe climate change	Regulated	Moderate	1	14	ath_noc	Little_Owl	Athene noctua	ath_noc	כוס החרבות	10	11	0	0	0	0	0	1	4	9999	Little_Owl		NT	no	Owl/Raptor	100-500
ath_noc	All scenarios	cc2_gm4_60_without_weak_majority_without_agriculture__is_target_met	Severe climate change	Regulated	Moderate	1	14	ath_noc	Little_Owl	Athene noctua	ath_noc	כוס החרבות	10	11	0	0	0	0	0	1	4	9999	Little_Owl		NT	no	Owl/Raptor	100-500
ath_noc	Low development extent	cc2_gm4_60_without_weak_majority_without_agriculture__is_target_met	Severe climate change	Regulated	Moderate	1	14	ath_noc	Little_Owl	Athene noctua	ath_noc	כוס החרבות	10	11	0	0	0	0	0	1	4	9999	Little_Owl		NT	no	Owl/Raptor	100-500
ath_noc	Moderate development extent	cc2_gm4_60_without_weak_majority_without_agriculture__is_target_met	Severe climate change	Regulated	Moderate	1	14	ath_noc	Little_Owl	Athene noctua	ath_noc	כוס החרבות	10	11	0	0	0	0	0	1	4	9999	Little_Owl		NT	no	Owl/Raptor	100-500
ath_noc	Current distributions	cc2_gm8_60_without_weak_majority_without_agriculture__is_target_met	Severe climate change	Regulated	High	1	14	ath_noc	Little_Owl	Athene noctua	ath_noc	כוס החרבות	10	11	0	0	0	0	0	1	4	9999	Little_Owl		NT	no	Owl/Raptor	100-500
ath_noc	All scenarios	cc2_gm8_60_without_weak_majority_without_agriculture__is_target_met	Severe climate change	Regulated	High	1	14	ath_noc	Little_Owl	Athene noctua	ath_noc	כוס החרבות	10	11	0	0	0	0	0	1	4	9999	Little_Owl		NT	no	Owl/Raptor	100-500
ath_noc	Low development extent	cc2_gm8_60_without_weak_majority_without_agriculture__is_target_met	Severe climate change	Regulated	High	1	14	ath_noc	Little_Owl	Athene noctua	ath_noc	כוס החרבות	10	11	0	0	0	0	0	1	4	9999	Little_Owl		NT	no	Owl/Raptor	100-500
ath_noc	Moderate development extent	cc2_gm8_60_without_weak_majority_without_agriculture__is_target_met	Severe climate change	Regulated	High	1	14	ath_noc	Little_Owl	Athene noctua	ath_noc	כוס החרבות	10	11	0	0	0	0	0	1	4	9999	Little_Owl		NT	no	Owl/Raptor	100-500
ath_noc	Current distributions	cc2_gms_60_without_weak_majority_without_agriculture__is_target_met	Severe climate change	Regulated	Low	1	14	ath_noc	Little_Owl	Athene noctua	ath_noc	כוס החרבות	10	11	0	0	0	0	0	1	4	9999	Little_Owl		NT	no	Owl/Raptor	100-500
ath_noc	All scenarios	cc2_gms_60_without_weak_majority_without_agriculture__is_target_met	Severe climate change	Regulated	Low	1	14	ath_noc	Little_Owl	Athene noctua	ath_noc	כוס החרבות	10	11	0	0	0	0	0	1	4	9999	Little_Owl		NT	no	Owl/Raptor	100-500
ath_noc	Low development extent	cc2_gms_60_without_weak_majority_without_agriculture__is_target_met	Severe climate change	Regulated	Low	1	14	ath_noc	Little_Owl	Athene noctua	ath_noc	כוס החרבות	10	11	0	0	0	0	0	1	4	9999	Little_Owl		NT	no	Owl/Raptor	100-500
ath_noc	Moderate development extent	cc2_gms_60_without_weak_majority_without_agriculture__is_target_met	Severe climate change	Regulated	Low	1	14	ath_noc	Little_Owl	Athene noctua	ath_noc	כוס החרבות	10	11	0	0	0	0	0	1	4	9999	Little_Owl		NT	no	Owl/Raptor	100-500
ath_noc	Current distributions	cc2_gp4_60_without_weak_majority_without_agriculture__is_target_met	Severe climate change	Unregulated	Moderate	1	14	ath_noc	Little_Owl	Athene noctua	ath_noc	כוס החרבות	10	11	0	0	0	0	0	1	4	9999	Little_Owl		NT	no	Owl/Raptor	100-500
ath_noc	All scenarios	cc2_gp4_60_without_weak_majority_without_agriculture__is_target_met	Severe climate change	Unregulated	Moderate	1	14	ath_noc	Little_Owl	Athene noctua	ath_noc	כוס החרבות	10	11	0	0	0	0	0	1	4	9999	Little_Owl		NT	no	Owl/Raptor	100-500
ath_noc	Low development extent	cc2_gp4_60_without_weak_majority_without_agriculture__is_target_met	Severe climate change	Unregulated	Moderate	1	14	ath_noc	Little_Owl	Athene noctua	ath_noc	כוס החרבות	10	11	0	0	0	0	0	1	4	9999	Little_Owl		NT	no	Owl/Raptor	100-500
ath_noc	Moderate development extent	cc2_gp4_60_without_weak_majority_without_agriculture__is_target_met	Severe climate change	Unregulated	Moderate	1	14	ath_noc	Little_Owl	Athene noctua	ath_noc	כוס החרבות	10	11	0	0	0	0	0	1	4	9999	Little_Owl		NT	no	Owl/Raptor	100-500
ath_noc	Current distributions	cc2_gp8_60_without_weak_majority_without_agriculture__is_target_met	Severe climate change	Unregulated	High	1	14	ath_noc	Little_Owl	Athene noctua	ath_noc	כוס החרבות	10	11	0	0	0	0	0	1	4	9999	Little_Owl		NT	no	Owl/Raptor	100-500
ath_noc	All scenarios	cc2_gp8_60_without_weak_majority_without_agriculture__is_target_met	Severe climate change	Unregulated	High	1	14	ath_noc	Little_Owl	Athene noctua	ath_noc	כוס החרבות	10	11	0	0	0	0	0	1	4	9999	Little_Owl		NT	no	Owl/Raptor	100-500
ath_noc	Low development extent	cc2_gp8_60_without_weak_majority_without_agriculture__is_target_met	Severe climate change	Unregulated	High	1	14	ath_noc	Little_Owl	Athene noctua	ath_noc	כוס החרבות	10	11	0	0	0	0	0	1	4	9999	Little_Owl		NT	no	Owl/Raptor	100-500
ath_noc	Moderate development extent	cc2_gp8_60_without_weak_majority_without_agriculture__is_target_met	Severe climate change	Unregulated	High	1	14	ath_noc	Little_Owl	Athene noctua	ath_noc	כוס החרבות	10	11	0	0	0	0	0	1	4	9999	Little_Owl		NT	no	Owl/Raptor	100-500
bub_bub	Current distributions	cc2_gapn_60_without_weak_majority_without_agriculture__is_target_met	Severe climate change	Unregulated	Low	1	16	bub_bub	Eurasian_Eagle_Owl	Bubo bubo	bub_bub	אוח	10	11	0	13	0	15	0	1	6	9999	Eurasian_Eagle_Owl		NT	no	Owl/Raptor	2500-5000
bub_bub	All scenarios	cc2_gapn_60_without_weak_majority_without_agriculture__is_target_met	Severe climate change	Unregulated	Low	1	16	bub_bub	Eurasian_Eagle_Owl	Bubo bubo	bub_bub	אוח	10	11	0	13	0	15	0	1	6	9999	Eurasian_Eagle_Owl		NT	no	Owl/Raptor	2500-5000
bub_bub	Low development extent	cc2_gapn_60_without_weak_majority_without_agriculture__is_target_met	Severe climate change	Unregulated	Low	1	16	bub_bub	Eurasian_Eagle_Owl	Bubo bubo	bub_bub	אוח	10	11	0	13	0	15	0	1	6	9999	Eurasian_Eagle_Owl		NT	no	Owl/Raptor	2500-5000
bub_bub	Moderate development extent	cc2_gapn_60_without_weak_majority_without_agriculture__is_target_met	Severe climate change	Unregulated	Low	1	16	bub_bub	Eurasian_Eagle_Owl	Bubo bubo	bub_bub	אוח	10	11	0	13	0	15	0	1	6	9999	Eurasian_Eagle_Owl		NT	no	Owl/Raptor	2500-5000
bub_bub	Current distributions	cc2_gm4_60_without_weak_majority_without_agriculture__is_target_met	Severe climate change	Regulated	Moderate	1	16	bub_bub	Eurasian_Eagle_Owl	Bubo bubo	bub_bub	אוח	10	11	0	13	0	15	0	1	6	9999	Eurasian_Eagle_Owl		NT	no	Owl/Raptor	2500-5000
bub_bub	All scenarios	cc2_gm4_60_without_weak_majority_without_agriculture__is_target_met	Severe climate change	Regulated	Moderate	1	16	bub_bub	Eurasian_Eagle_Owl	Bubo bubo	bub_bub	אוח	10	11	0	13	0	15	0	1	6	9999	Eurasian_Eagle_Owl		NT	no	Owl/Raptor	2500-5000
bub_bub	Low development extent	cc2_gm4_60_without_weak_majority_without_agriculture__is_target_met	Severe climate change	Regulated	Moderate	1	16	bub_bub	Eurasian_Eagle_Owl	Bubo bubo	bub_bub	אוח	10	11	0	13	0	15	0	1	6	9999	Eurasian_Eagle_Owl		NT	no	Owl/Raptor	2500-5000
bub_bub	Moderate development extent	cc2_gm4_60_without_weak_majority_without_agriculture__is_target_met	Severe climate change	Regulated	Moderate	1	16	bub_bub	Eurasian_Eagle_Owl	Bubo bubo	bub_bub	אוח	10	11	0	13	0	15	0	1	6	9999	Eurasian_Eagle_Owl		NT	no	Owl/Raptor	2500-5000
bub_bub	Current distributions	cc2_gm8_60_without_weak_majority_without_agriculture__is_target_met	Severe climate change	Regulated	High	1	16	bub_bub	Eurasian_Eagle_Owl	Bubo bubo	bub_bub	אוח	10	11	0	13	0	15	0	1	6	9999	Eurasian_Eagle_Owl		NT	no	Owl/Raptor	2500-5000
bub_bub	All scenarios	cc2_gm8_60_without_weak_majority_without_agriculture__is_target_met	Severe climate change	Regulated	High	1	16	bub_bub	Eurasian_Eagle_Owl	Bubo bubo	bub_bub	אוח	10	11	0	13	0	15	0	1	6	9999	Eurasian_Eagle_Owl		NT	no	Owl/Raptor	2500-5000
bub_bub	Low development extent	cc2_gm8_60_without_weak_majority_without_agriculture__is_target_met	Severe climate change	Regulated	High	1	16	bub_bub	Eurasian_Eagle_Owl	Bubo bubo	bub_bub	אוח	10	11	0	13	0	15	0	1	6	9999	Eurasian_Eagle_Owl		NT	no	Owl/Raptor	2500-5000
bub_bub	Moderate development extent	cc2_gm8_60_without_weak_majority_without_agriculture__is_target_met	Severe climate change	Regulated	High	1	16	bub_bub	Eurasian_Eagle_Owl	Bubo bubo	bub_bub	אוח	10	11	0	13	0	15	0	1	6	9999	Eurasian_Eagle_Owl		NT	no	Owl/Raptor	2500-5000
bub_bub	Current distributions	cc2_gms_60_without_weak_majority_without_agriculture__is_target_met	Severe climate change	Regulated	Low	1	16	bub_bub	Eurasian_Eagle_Owl	Bubo bubo	bub_bub	אוח	10	11	0	13	0	15	0	1	6	9999	Eurasian_Eagle_Owl		NT	no	Owl/Raptor	2500-5000
bub_bub	All scenarios	cc2_gms_60_without_weak_majority_without_agriculture__is_target_met	Severe climate change	Regulated	Low	1	16	bub_bub	Eurasian_Eagle_Owl	Bubo bubo	bub_bub	אוח	10	11	0	13	0	15	0	1	6	9999	Eurasian_Eagle_Owl		NT	no	Owl/Raptor	2500-5000
bub_bub	Low development extent	cc2_gms_60_without_weak_majority_without_agriculture__is_target_met	Severe climate change	Regulated	Low	1	16	bub_bub	Eurasian_Eagle_Owl	Bubo bubo	bub_bub	אוח	10	11	0	13	0	15	0	1	6	9999	Eurasian_Eagle_Owl		NT	no	Owl/Raptor	2500-5000
bub_bub	Moderate development extent	cc2_gms_60_without_weak_majority_without_agriculture__is_target_met	Severe climate change	Regulated	Low	1	16	bub_bub	Eurasian_Eagle_Owl	Bubo bubo	bub_bub	אוח	10	11	0	13	0	15	0	1	6	9999	Eurasian_Eagle_Owl		NT	no	Owl/Raptor	2500-5000
bub_bub	Current distributions	cc2_gp4_60_without_weak_majority_without_agriculture__is_target_met	Severe climate change	Unregulated	Moderate	1	16	bub_bub	Eurasian_Eagle_Owl	Bubo bubo	bub_bub	אוח	10	11	0	13	0	15	0	1	6	9999	Eurasian_Eagle_Owl		NT	no	Owl/Raptor	2500-5000
bub_bub	All scenarios	cc2_gp4_60_without_weak_majority_without_agriculture__is_target_met	Severe climate change	Unregulated	Moderate	1	16	bub_bub	Eurasian_Eagle_Owl	Bubo bubo	bub_bub	אוח	10	11	0	13	0	15	0	1	6	9999	Eurasian_Eagle_Owl		NT	no	Owl/Raptor	2500-5000
bub_bub	Low development extent	cc2_gp4_60_without_weak_majority_without_agriculture__is_target_met	Severe climate change	Unregulated	Moderate	1	16	bub_bub	Eurasian_Eagle_Owl	Bubo bubo	bub_bub	אוח	10	11	0	13	0	15	0	1	6	9999	Eurasian_Eagle_Owl		NT	no	Owl/Raptor	2500-5000
bub_bub	Moderate development extent	cc2_gp4_60_without_weak_majority_without_agriculture__is_target_met	Severe climate change	Unregulated	Moderate	1	16	bub_bub	Eurasian_Eagle_Owl	Bubo bubo	bub_bub	אוח	10	11	0	13	0	15	0	1	6	9999	Eurasian_Eagle_Owl		NT	no	Owl/Raptor	2500-5000
bub_bub	Current distributions	cc2_gp8_60_without_weak_majority_without_agriculture__is_target_met	Severe climate change	Unregulated	High	1	16	bub_bub	Eurasian_Eagle_Owl	Bubo bubo	bub_bub	אוח	10	11	0	13	0	15	0	1	6	9999	Eurasian_Eagle_Owl		NT	no	Owl/Raptor	2500-5000
bub_bub	All scenarios	cc2_gp8_60_without_weak_majority_without_agriculture__is_target_met	Severe climate change	Unregulated	High	1	16	bub_bub	Eurasian_Eagle_Owl	Bubo bubo	bub_bub	אוח	10	11	0	13	0	15	0	1	6	9999	Eurasian_Eagle_Owl		NT	no	Owl/Raptor	2500-5000
bub_bub	Low development extent	cc2_gp8_60_without_weak_majority_without_agriculture__is_target_met	Severe climate change	Unregulated	High	1	16	bub_bub	Eurasian_Eagle_Owl	Bubo bubo	bub_bub	אוח	10	11	0	13	0	15	0	1	6	9999	Eurasian_Eagle_Owl		NT	no	Owl/Raptor	2500-5000
bub_bub	Moderate development extent	cc2_gp8_60_without_weak_majority_without_agriculture__is_target_met	Severe climate change	Unregulated	High	1	16	bub_bub	Eurasian_Eagle_Owl	Bubo bubo	bub_bub	אוח	10	11	0	13	0	15	0	1	6	9999	Eurasian_Eagle_Owl		NT	no	Owl/Raptor	2500-5000
bur_oed	Current distributions	cc2_gapn_60_without_weak_majority_without_agriculture__is_target_met	Severe climate change	Unregulated	Low	1	17	bur_oed	Stone_Curlew	Burhinus oedicnemus	bur_oed	כרון	10	11	0	13	0	15	0	0	6	9999	Stone_Curlew		NT	no	Waterbirds	5000-7500
bur_oed	All scenarios	cc2_gapn_60_without_weak_majority_without_agriculture__is_target_met	Severe climate change	Unregulated	Low	1	17	bur_oed	Stone_Curlew	Burhinus oedicnemus	bur_oed	כרון	10	11	0	13	0	15	0	0	6	9999	Stone_Curlew		NT	no	Waterbirds	5000-7500
bur_oed	Low development extent	cc2_gapn_60_without_weak_majority_without_agriculture__is_target_met	Severe climate change	Unregulated	Low	1	17	bur_oed	Stone_Curlew	Burhinus oedicnemus	bur_oed	כרון	10	11	0	13	0	15	0	0	6	9999	Stone_Curlew		NT	no	Waterbirds	5000-7500
bur_oed	Moderate development extent	cc2_gapn_60_without_weak_majority_without_agriculture__is_target_met	Severe climate change	Unregulated	Low	1	17	bur_oed	Stone_Curlew	Burhinus oedicnemus	bur_oed	כרון	10	11	0	13	0	15	0	0	6	9999	Stone_Curlew		NT	no	Waterbirds	5000-7500
bur_oed	Current distributions	cc2_gm4_60_without_weak_majority_without_agriculture__is_target_met	Severe climate change	Regulated	Moderate	1	17	bur_oed	Stone_Curlew	Burhinus oedicnemus	bur_oed	כרון	10	11	0	13	0	15	0	0	6	9999	Stone_Curlew		NT	no	Waterbirds	5000-7500
bur_oed	All scenarios	cc2_gm4_60_without_weak_majority_without_agriculture__is_target_met	Severe climate change	Regulated	Moderate	1	17	bur_oed	Stone_Curlew	Burhinus oedicnemus	bur_oed	כרון	10	11	0	13	0	15	0	0	6	9999	Stone_Curlew		NT	no	Waterbirds	5000-7500
bur_oed	Low development extent	cc2_gm4_60_without_weak_majority_without_agriculture__is_target_met	Severe climate change	Regulated	Moderate	1	17	bur_oed	Stone_Curlew	Burhinus oedicnemus	bur_oed	כרון	10	11	0	13	0	15	0	0	6	9999	Stone_Curlew		NT	no	Waterbirds	5000-7500
bur_oed	Moderate development extent	cc2_gm4_60_without_weak_majority_without_agriculture__is_target_met	Severe climate change	Regulated	Moderate	1	17	bur_oed	Stone_Curlew	Burhinus oedicnemus	bur_oed	כרון	10	11	0	13	0	15	0	0	6	9999	Stone_Curlew		NT	no	Waterbirds	5000-7500
bur_oed	Current distributions	cc2_gm8_60_without_weak_majority_without_agriculture__is_target_met	Severe climate change	Regulated	High	1	17	bur_oed	Stone_Curlew	Burhinus oedicnemus	bur_oed	כרון	10	11	0	13	0	15	0	0	6	9999	Stone_Curlew		NT	no	Waterbirds	5000-7500
bur_oed	All scenarios	cc2_gm8_60_without_weak_majority_without_agriculture__is_target_met	Severe climate change	Regulated	High	1	17	bur_oed	Stone_Curlew	Burhinus oedicnemus	bur_oed	כרון	10	11	0	13	0	15	0	0	6	9999	Stone_Curlew		NT	no	Waterbirds	5000-7500
bur_oed	Low development extent	cc2_gm8_60_without_weak_majority_without_agriculture__is_target_met	Severe climate change	Regulated	High	1	17	bur_oed	Stone_Curlew	Burhinus oedicnemus	bur_oed	כרון	10	11	0	13	0	15	0	0	6	9999	Stone_Curlew		NT	no	Waterbirds	5000-7500
bur_oed	Moderate development extent	cc2_gm8_60_without_weak_majority_without_agriculture__is_target_met	Severe climate change	Regulated	High	1	17	bur_oed	Stone_Curlew	Burhinus oedicnemus	bur_oed	כרון	10	11	0	13	0	15	0	0	6	9999	Stone_Curlew		NT	no	Waterbirds	5000-7500
bur_oed	Current distributions	cc2_gms_60_without_weak_majority_without_agriculture__is_target_met	Severe climate change	Regulated	Low	1	17	bur_oed	Stone_Curlew	Burhinus oedicnemus	bur_oed	כרון	10	11	0	13	0	15	0	0	6	9999	Stone_Curlew		NT	no	Waterbirds	5000-7500
bur_oed	All scenarios	cc2_gms_60_without_weak_majority_without_agriculture__is_target_met	Severe climate change	Regulated	Low	1	17	bur_oed	Stone_Curlew	Burhinus oedicnemus	bur_oed	כרון	10	11	0	13	0	15	0	0	6	9999	Stone_Curlew		NT	no	Waterbirds	5000-7500
bur_oed	Low development extent	cc2_gms_60_without_weak_majority_without_agriculture__is_target_met	Severe climate change	Regulated	Low	1	17	bur_oed	Stone_Curlew	Burhinus oedicnemus	bur_oed	כרון	10	11	0	13	0	15	0	0	6	9999	Stone_Curlew		NT	no	Waterbirds	5000-7500
bur_oed	Moderate development extent	cc2_gms_60_without_weak_majority_without_agriculture__is_target_met	Severe climate change	Regulated	Low	1	17	bur_oed	Stone_Curlew	Burhinus oedicnemus	bur_oed	כרון	10	11	0	13	0	15	0	0	6	9999	Stone_Curlew		NT	no	Waterbirds	5000-7500
bur_oed	Current distributions	cc2_gp4_60_without_weak_majority_without_agriculture__is_target_met	Severe climate change	Unregulated	Moderate	1	17	bur_oed	Stone_Curlew	Burhinus oedicnemus	bur_oed	כרון	10	11	0	13	0	15	0	0	6	9999	Stone_Curlew		NT	no	Waterbirds	5000-7500
bur_oed	All scenarios	cc2_gp4_60_without_weak_majority_without_agriculture__is_target_met	Severe climate change	Unregulated	Moderate	1	17	bur_oed	Stone_Curlew	Burhinus oedicnemus	bur_oed	כרון	10	11	0	13	0	15	0	0	6	9999	Stone_Curlew		NT	no	Waterbirds	5000-7500
bur_oed	Low development extent	cc2_gp4_60_without_weak_majority_without_agriculture__is_target_met	Severe climate change	Unregulated	Moderate	1	17	bur_oed	Stone_Curlew	Burhinus oedicnemus	bur_oed	כרון	10	11	0	13	0	15	0	0	6	9999	Stone_Curlew		NT	no	Waterbirds	5000-7500
bur_oed	Moderate development extent	cc2_gp4_60_without_weak_majority_without_agriculture__is_target_met	Severe climate change	Unregulated	Moderate	1	17	bur_oed	Stone_Curlew	Burhinus oedicnemus	bur_oed	כרון	10	11	0	13	0	15	0	0	6	9999	Stone_Curlew		NT	no	Waterbirds	5000-7500
bur_oed	Current distributions	cc2_gp8_60_without_weak_majority_without_agriculture__is_target_met	Severe climate change	Unregulated	High	1	17	bur_oed	Stone_Curlew	Burhinus oedicnemus	bur_oed	כרון	10	11	0	13	0	15	0	0	6	9999	Stone_Curlew		NT	no	Waterbirds	5000-7500
bur_oed	All scenarios	cc2_gp8_60_without_weak_majority_without_agriculture__is_target_met	Severe climate change	Unregulated	High	1	17	bur_oed	Stone_Curlew	Burhinus oedicnemus	bur_oed	כרון	10	11	0	13	0	15	0	0	6	9999	Stone_Curlew		NT	no	Waterbirds	5000-7500
bur_oed	Low development extent	cc2_gp8_60_without_weak_majority_without_agriculture__is_target_met	Severe climate change	Unregulated	High	1	17	bur_oed	Stone_Curlew	Burhinus oedicnemus	bur_oed	כרון	10	11	0	13	0	15	0	0	6	9999	Stone_Curlew		NT	no	Waterbirds	5000-7500
bur_oed	Moderate development extent	cc2_gp8_60_without_weak_majority_without_agriculture__is_target_met	Severe climate change	Unregulated	High	1	17	bur_oed	Stone_Curlew	Burhinus oedicnemus	bur_oed	כרון	10	11	0	13	0	15	0	0	6	9999	Stone_Curlew		NT	no	Waterbirds	5000-7500
but_ruf	Current distributions	cc2_gapn_60_without_weak_majority_without_agriculture__is_target_met	Severe climate change	Unregulated	Low	1	18	but_ruf	Long_legged_Buzzard	Buteo rufinus	but_ruf	עקב עיטי	10	11	0	13	0	0	0	1	6	9999	Long_legged_Buzzard		NT	no	Owl/Raptor	2500-5000
but_ruf	All scenarios	cc2_gapn_60_without_weak_majority_without_agriculture__is_target_met	Severe climate change	Unregulated	Low	1	18	but_ruf	Long_legged_Buzzard	Buteo rufinus	but_ruf	עקב עיטי	10	11	0	13	0	0	0	1	6	9999	Long_legged_Buzzard		NT	no	Owl/Raptor	2500-5000
but_ruf	Low development extent	cc2_gapn_60_without_weak_majority_without_agriculture__is_target_met	Severe climate change	Unregulated	Low	1	18	but_ruf	Long_legged_Buzzard	Buteo rufinus	but_ruf	עקב עיטי	10	11	0	13	0	0	0	1	6	9999	Long_legged_Buzzard		NT	no	Owl/Raptor	2500-5000
but_ruf	Moderate development extent	cc2_gapn_60_without_weak_majority_without_agriculture__is_target_met	Severe climate change	Unregulated	Low	1	18	but_ruf	Long_legged_Buzzard	Buteo rufinus	but_ruf	עקב עיטי	10	11	0	13	0	0	0	1	6	9999	Long_legged_Buzzard		NT	no	Owl/Raptor	2500-5000
but_ruf	Current distributions	cc2_gm4_60_without_weak_majority_without_agriculture__is_target_met	Severe climate change	Regulated	Moderate	1	18	but_ruf	Long_legged_Buzzard	Buteo rufinus	but_ruf	עקב עיטי	10	11	0	13	0	0	0	1	6	9999	Long_legged_Buzzard		NT	no	Owl/Raptor	2500-5000
but_ruf	All scenarios	cc2_gm4_60_without_weak_majority_without_agriculture__is_target_met	Severe climate change	Regulated	Moderate	1	18	but_ruf	Long_legged_Buzzard	Buteo rufinus	but_ruf	עקב עיטי	10	11	0	13	0	0	0	1	6	9999	Long_legged_Buzzard		NT	no	Owl/Raptor	2500-5000
but_ruf	Low development extent	cc2_gm4_60_without_weak_majority_without_agriculture__is_target_met	Severe climate change	Regulated	Moderate	1	18	but_ruf	Long_legged_Buzzard	Buteo rufinus	but_ruf	עקב עיטי	10	11	0	13	0	0	0	1	6	9999	Long_legged_Buzzard		NT	no	Owl/Raptor	2500-5000
but_ruf	Moderate development extent	cc2_gm4_60_without_weak_majority_without_agriculture__is_target_met	Severe climate change	Regulated	Moderate	1	18	but_ruf	Long_legged_Buzzard	Buteo rufinus	but_ruf	עקב עיטי	10	11	0	13	0	0	0	1	6	9999	Long_legged_Buzzard		NT	no	Owl/Raptor	2500-5000
but_ruf	Current distributions	cc2_gm8_60_without_weak_majority_without_agriculture__is_target_met	Severe climate change	Regulated	High	1	18	but_ruf	Long_legged_Buzzard	Buteo rufinus	but_ruf	עקב עיטי	10	11	0	13	0	0	0	1	6	9999	Long_legged_Buzzard		NT	no	Owl/Raptor	2500-5000
but_ruf	All scenarios	cc2_gm8_60_without_weak_majority_without_agriculture__is_target_met	Severe climate change	Regulated	High	1	18	but_ruf	Long_legged_Buzzard	Buteo rufinus	but_ruf	עקב עיטי	10	11	0	13	0	0	0	1	6	9999	Long_legged_Buzzard		NT	no	Owl/Raptor	2500-5000
but_ruf	Low development extent	cc2_gm8_60_without_weak_majority_without_agriculture__is_target_met	Severe climate change	Regulated	High	1	18	but_ruf	Long_legged_Buzzard	Buteo rufinus	but_ruf	עקב עיטי	10	11	0	13	0	0	0	1	6	9999	Long_legged_Buzzard		NT	no	Owl/Raptor	2500-5000
but_ruf	Moderate development extent	cc2_gm8_60_without_weak_majority_without_agriculture__is_target_met	Severe climate change	Regulated	High	1	18	but_ruf	Long_legged_Buzzard	Buteo rufinus	but_ruf	עקב עיטי	10	11	0	13	0	0	0	1	6	9999	Long_legged_Buzzard		NT	no	Owl/Raptor	2500-5000
but_ruf	Current distributions	cc2_gms_60_without_weak_majority_without_agriculture__is_target_met	Severe climate change	Regulated	Low	1	18	but_ruf	Long_legged_Buzzard	Buteo rufinus	but_ruf	עקב עיטי	10	11	0	13	0	0	0	1	6	9999	Long_legged_Buzzard		NT	no	Owl/Raptor	2500-5000
but_ruf	All scenarios	cc2_gms_60_without_weak_majority_without_agriculture__is_target_met	Severe climate change	Regulated	Low	1	18	but_ruf	Long_legged_Buzzard	Buteo rufinus	but_ruf	עקב עיטי	10	11	0	13	0	0	0	1	6	9999	Long_legged_Buzzard		NT	no	Owl/Raptor	2500-5000
but_ruf	Low development extent	cc2_gms_60_without_weak_majority_without_agriculture__is_target_met	Severe climate change	Regulated	Low	1	18	but_ruf	Long_legged_Buzzard	Buteo rufinus	but_ruf	עקב עיטי	10	11	0	13	0	0	0	1	6	9999	Long_legged_Buzzard		NT	no	Owl/Raptor	2500-5000
but_ruf	Moderate development extent	cc2_gms_60_without_weak_majority_without_agriculture__is_target_met	Severe climate change	Regulated	Low	1	18	but_ruf	Long_legged_Buzzard	Buteo rufinus	but_ruf	עקב עיטי	10	11	0	13	0	0	0	1	6	9999	Long_legged_Buzzard		NT	no	Owl/Raptor	2500-5000
but_ruf	Current distributions	cc2_gp4_60_without_weak_majority_without_agriculture__is_target_met	Severe climate change	Unregulated	Moderate	1	18	but_ruf	Long_legged_Buzzard	Buteo rufinus	but_ruf	עקב עיטי	10	11	0	13	0	0	0	1	6	9999	Long_legged_Buzzard		NT	no	Owl/Raptor	2500-5000
but_ruf	All scenarios	cc2_gp4_60_without_weak_majority_without_agriculture__is_target_met	Severe climate change	Unregulated	Moderate	1	18	but_ruf	Long_legged_Buzzard	Buteo rufinus	but_ruf	עקב עיטי	10	11	0	13	0	0	0	1	6	9999	Long_legged_Buzzard		NT	no	Owl/Raptor	2500-5000
but_ruf	Low development extent	cc2_gp4_60_without_weak_majority_without_agriculture__is_target_met	Severe climate change	Unregulated	Moderate	1	18	but_ruf	Long_legged_Buzzard	Buteo rufinus	but_ruf	עקב עיטי	10	11	0	13	0	0	0	1	6	9999	Long_legged_Buzzard		NT	no	Owl/Raptor	2500-5000
but_ruf	Moderate development extent	cc2_gp4_60_without_weak_majority_without_agriculture__is_target_met	Severe climate change	Unregulated	Moderate	1	18	but_ruf	Long_legged_Buzzard	Buteo rufinus	but_ruf	עקב עיטי	10	11	0	13	0	0	0	1	6	9999	Long_legged_Buzzard		NT	no	Owl/Raptor	2500-5000
but_ruf	Current distributions	cc2_gp8_60_without_weak_majority_without_agriculture__is_target_met	Severe climate change	Unregulated	High	1	18	but_ruf	Long_legged_Buzzard	Buteo rufinus	but_ruf	עקב עיטי	10	11	0	13	0	0	0	1	6	9999	Long_legged_Buzzard		NT	no	Owl/Raptor	2500-5000
but_ruf	All scenarios	cc2_gp8_60_without_weak_majority_without_agriculture__is_target_met	Severe climate change	Unregulated	High	1	18	but_ruf	Long_legged_Buzzard	Buteo rufinus	but_ruf	עקב עיטי	10	11	0	13	0	0	0	1	6	9999	Long_legged_Buzzard		NT	no	Owl/Raptor	2500-5000
but_ruf	Low development extent	cc2_gp8_60_without_weak_majority_without_agriculture__is_target_met	Severe climate change	Unregulated	High	1	18	but_ruf	Long_legged_Buzzard	Buteo rufinus	but_ruf	עקב עיטי	10	11	0	13	0	0	0	1	6	9999	Long_legged_Buzzard		NT	no	Owl/Raptor	2500-5000
but_ruf	Moderate development extent	cc2_gp8_60_without_weak_majority_without_agriculture__is_target_met	Severe climate change	Unregulated	High	1	18	but_ruf	Long_legged_Buzzard	Buteo rufinus	but_ruf	עקב עיטי	10	11	0	13	0	0	0	1	6	9999	Long_legged_Buzzard		NT	no	Owl/Raptor	2500-5000
cal_bra	Current distributions	cc2_gapn_60_without_weak_majority_without_agriculture__is_target_met	Severe climate change	Unregulated	Low	0	19	cal_bra	short_toed_lark	Calandrella brachydactyla	Cal_bra	עפרונן קצר-אצבעות	10	0	0	0	0	0	0	0	2	9999	short_toed_lark		DD	no	Passerine/Near passerine	1000-2500
cal_bra	All scenarios	cc2_gapn_60_without_weak_majority_without_agriculture__is_target_met	Severe climate change	Unregulated	Low	0	20	cal_bra	short_toed_lark	Calandrella brachydactyla	Cal_bra	עפרונן קצר-אצבעות	10	0	0	0	0	0	0	0	2	9999	short_toed_lark		DD	no	Passerine/Near passerine	1000-2501
cal_bra	Low development extent	cc2_gapn_60_without_weak_majority_without_agriculture__is_target_met	Severe climate change	Unregulated	Low	0	21	cal_bra	short_toed_lark	Calandrella brachydactyla	Cal_bra	עפרונן קצר-אצבעות	10	0	0	0	0	0	0	0	2	9999	short_toed_lark		DD	no	Passerine/Near passerine	1000-2502
cal_bra	Moderate development extent	cc2_gapn_60_without_weak_majority_without_agriculture__is_target_met	Severe climate change	Unregulated	Low	0	22	cal_bra	short_toed_lark	Calandrella brachydactyla	Cal_bra	עפרונן קצר-אצבעות	10	0	0	0	0	0	0	0	2	9999	short_toed_lark		DD	no	Passerine/Near passerine	1000-2503
cal_bra	Current distributions	cc2_gm4_60_without_weak_majority_without_agriculture__is_target_met	Severe climate change	Regulated	Moderate	0	27	cal_bra	short_toed_lark	Calandrella brachydactyla	Cal_bra	עפרונן קצר-אצבעות	10	0	0	0	0	0	0	0	2	9999	short_toed_lark		DD	no	Passerine/Near passerine	1000-2508
cal_bra	All scenarios	cc2_gm4_60_without_weak_majority_without_agriculture__is_target_met	Severe climate change	Regulated	Moderate	1	28	cal_bra	short_toed_lark	Calandrella brachydactyla	Cal_bra	עפרונן קצר-אצבעות	10	0	0	0	0	0	0	0	2	9999	short_toed_lark		DD	no	Passerine/Near passerine	1000-2509
cal_bra	Low development extent	cc2_gm4_60_without_weak_majority_without_agriculture__is_target_met	Severe climate change	Regulated	Moderate	0	29	cal_bra	short_toed_lark	Calandrella brachydactyla	Cal_bra	עפרונן קצר-אצבעות	10	0	0	0	0	0	0	0	2	9999	short_toed_lark		DD	no	Passerine/Near passerine	1000-2510
cal_bra	Moderate development extent	cc2_gm4_60_without_weak_majority_without_agriculture__is_target_met	Severe climate change	Regulated	Moderate	0	30	cal_bra	short_toed_lark	Calandrella brachydactyla	Cal_bra	עפרונן קצר-אצבעות	10	0	0	0	0	0	0	0	2	9999	short_toed_lark		DD	no	Passerine/Near passerine	1000-2511
cal_bra	Current distributions	cc2_gm8_60_without_weak_majority_without_agriculture__is_target_met	Severe climate change	Regulated	High	0	35	cal_bra	short_toed_lark	Calandrella brachydactyla	Cal_bra	עפרונן קצר-אצבעות	10	0	0	0	0	0	0	0	2	9999	short_toed_lark		DD	no	Passerine/Near passerine	1000-2516
cal_bra	All scenarios	cc2_gm8_60_without_weak_majority_without_agriculture__is_target_met	Severe climate change	Regulated	High	1	36	cal_bra	short_toed_lark	Calandrella brachydactyla	Cal_bra	עפרונן קצר-אצבעות	10	0	0	0	0	0	0	0	2	9999	short_toed_lark		DD	no	Passerine/Near passerine	1000-2517
cal_bra	Low development extent	cc2_gm8_60_without_weak_majority_without_agriculture__is_target_met	Severe climate change	Regulated	High	0	37	cal_bra	short_toed_lark	Calandrella brachydactyla	Cal_bra	עפרונן קצר-אצבעות	10	0	0	0	0	0	0	0	2	9999	short_toed_lark		DD	no	Passerine/Near passerine	1000-2518
cal_bra	Moderate development extent	cc2_gm8_60_without_weak_majority_without_agriculture__is_target_met	Severe climate change	Regulated	High	0	38	cal_bra	short_toed_lark	Calandrella brachydactyla	Cal_bra	עפרונן קצר-אצבעות	10	0	0	0	0	0	0	0	2	9999	short_toed_lark		DD	no	Passerine/Near passerine	1000-2519
cal_bra	Current distributions	cc2_gms_60_without_weak_majority_without_agriculture__is_target_met	Severe climate change	Regulated	Low	0	43	cal_bra	short_toed_lark	Calandrella brachydactyla	Cal_bra	עפרונן קצר-אצבעות	10	0	0	0	0	0	0	0	2	9999	short_toed_lark		DD	no	Passerine/Near passerine	1000-2524
cal_bra	All scenarios	cc2_gms_60_without_weak_majority_without_agriculture__is_target_met	Severe climate change	Regulated	Low	0	44	cal_bra	short_toed_lark	Calandrella brachydactyla	Cal_bra	עפרונן קצר-אצבעות	10	0	0	0	0	0	0	0	2	9999	short_toed_lark		DD	no	Passerine/Near passerine	1000-2525
cal_bra	Low development extent	cc2_gms_60_without_weak_majority_without_agriculture__is_target_met	Severe climate change	Regulated	Low	0	45	cal_bra	short_toed_lark	Calandrella brachydactyla	Cal_bra	עפרונן קצר-אצבעות	10	0	0	0	0	0	0	0	2	9999	short_toed_lark		DD	no	Passerine/Near passerine	1000-2526
cal_bra	Moderate development extent	cc2_gms_60_without_weak_majority_without_agriculture__is_target_met	Severe climate change	Regulated	Low	0	46	cal_bra	short_toed_lark	Calandrella brachydactyla	Cal_bra	עפרונן קצר-אצבעות	10	0	0	0	0	0	0	0	2	9999	short_toed_lark		DD	no	Passerine/Near passerine	1000-2527
cal_bra	Current distributions	cc2_gp4_60_without_weak_majority_without_agriculture__is_target_met	Severe climate change	Unregulated	Moderate	0	51	cal_bra	short_toed_lark	Calandrella brachydactyla	Cal_bra	עפרונן קצר-אצבעות	10	0	0	0	0	0	0	0	2	9999	short_toed_lark		DD	no	Passerine/Near passerine	1000-2532
cal_bra	All scenarios	cc2_gp4_60_without_weak_majority_without_agriculture__is_target_met	Severe climate change	Unregulated	Moderate	1	52	cal_bra	short_toed_lark	Calandrella brachydactyla	Cal_bra	עפרונן קצר-אצבעות	10	0	0	0	0	0	0	0	2	9999	short_toed_lark		DD	no	Passerine/Near passerine	1000-2533
cal_bra	Low development extent	cc2_gp4_60_without_weak_majority_without_agriculture__is_target_met	Severe climate change	Unregulated	Moderate	0	53	cal_bra	short_toed_lark	Calandrella brachydactyla	Cal_bra	עפרונן קצר-אצבעות	10	0	0	0	0	0	0	0	2	9999	short_toed_lark		DD	no	Passerine/Near passerine	1000-2534
cal_bra	Moderate development extent	cc2_gp4_60_without_weak_majority_without_agriculture__is_target_met	Severe climate change	Unregulated	Moderate	0	54	cal_bra	short_toed_lark	Calandrella brachydactyla	Cal_bra	עפרונן קצר-אצבעות	10	0	0	0	0	0	0	0	2	9999	short_toed_lark		DD	no	Passerine/Near passerine	1000-2535
cal_bra	Current distributions	cc2_gp8_60_without_weak_majority_without_agriculture__is_target_met	Severe climate change	Unregulated	High	0	59	cal_bra	short_toed_lark	Calandrella brachydactyla	Cal_bra	עפרונן קצר-אצבעות	10	0	0	0	0	0	0	0	2	9999	short_toed_lark		DD	no	Passerine/Near passerine	1000-2540
cal_bra	All scenarios	cc2_gp8_60_without_weak_majority_without_agriculture__is_target_met	Severe climate change	Unregulated	High	0	60	cal_bra	short_toed_lark	Calandrella brachydactyla	Cal_bra	עפרונן קצר-אצבעות	10	0	0	0	0	0	0	0	2	9999	short_toed_lark		DD	no	Passerine/Near passerine	1000-2541
cal_bra	Low development extent	cc2_gp8_60_without_weak_majority_without_agriculture__is_target_met	Severe climate change	Unregulated	High	0	61	cal_bra	short_toed_lark	Calandrella brachydactyla	Cal_bra	עפרונן קצר-אצבעות	10	0	0	0	0	0	0	0	2	9999	short_toed_lark		DD	no	Passerine/Near passerine	1000-2542
cal_bra	Moderate development extent	cc2_gp8_60_without_weak_majority_without_agriculture__is_target_met	Severe climate change	Unregulated	High	0	62	cal_bra	short_toed_lark	Calandrella brachydactyla	Cal_bra	עפרונן קצר-אצבעות	10	0	0	0	0	0	0	0	2	9999	short_toed_lark		DD	no	Passerine/Near passerine	1000-2543
car_can	Current distributions	cc2_gapn_60_without_weak_majority_without_agriculture__is_target_met	Severe climate change	Unregulated	Low	1	20	car_can	Eurasian_Linnet	Carduelis cannabina	car_can	תפוחית	0	11	12	13	0	15	0	0	6	9999	Eurasian_Linnet		NT	no	Passerine/Near passerine	1000-2500
car_can	All scenarios	cc2_gapn_60_without_weak_majority_without_agriculture__is_target_met	Severe climate change	Unregulated	Low	1	20	car_can	Eurasian_Linnet	Carduelis cannabina	car_can	תפוחית	0	11	12	13	0	15	0	0	6	9999	Eurasian_Linnet		NT	no	Passerine/Near passerine	1000-2500
car_can	Low development extent	cc2_gapn_60_without_weak_majority_without_agriculture__is_target_met	Severe climate change	Unregulated	Low	1	20	car_can	Eurasian_Linnet	Carduelis cannabina	car_can	תפוחית	0	11	12	13	0	15	0	0	6	9999	Eurasian_Linnet		NT	no	Passerine/Near passerine	1000-2500
car_can	Moderate development extent	cc2_gapn_60_without_weak_majority_without_agriculture__is_target_met	Severe climate change	Unregulated	Low	1	20	car_can	Eurasian_Linnet	Carduelis cannabina	car_can	תפוחית	0	11	12	13	0	15	0	0	6	9999	Eurasian_Linnet		NT	no	Passerine/Near passerine	1000-2500
car_can	Current distributions	cc2_gm4_60_without_weak_majority_without_agriculture__is_target_met	Severe climate change	Regulated	Moderate	1	20	car_can	Eurasian_Linnet	Carduelis cannabina	car_can	תפוחית	0	11	12	13	0	15	0	0	6	9999	Eurasian_Linnet		NT	no	Passerine/Near passerine	1000-2500
car_can	All scenarios	cc2_gm4_60_without_weak_majority_without_agriculture__is_target_met	Severe climate change	Regulated	Moderate	1	20	car_can	Eurasian_Linnet	Carduelis cannabina	car_can	תפוחית	0	11	12	13	0	15	0	0	6	9999	Eurasian_Linnet		NT	no	Passerine/Near passerine	1000-2500
car_can	Low development extent	cc2_gm4_60_without_weak_majority_without_agriculture__is_target_met	Severe climate change	Regulated	Moderate	1	20	car_can	Eurasian_Linnet	Carduelis cannabina	car_can	תפוחית	0	11	12	13	0	15	0	0	6	9999	Eurasian_Linnet		NT	no	Passerine/Near passerine	1000-2500
car_can	Moderate development extent	cc2_gm4_60_without_weak_majority_without_agriculture__is_target_met	Severe climate change	Regulated	Moderate	1	20	car_can	Eurasian_Linnet	Carduelis cannabina	car_can	תפוחית	0	11	12	13	0	15	0	0	6	9999	Eurasian_Linnet		NT	no	Passerine/Near passerine	1000-2500
car_can	Current distributions	cc2_gm8_60_without_weak_majority_without_agriculture__is_target_met	Severe climate change	Regulated	High	1	20	car_can	Eurasian_Linnet	Carduelis cannabina	car_can	תפוחית	0	11	12	13	0	15	0	0	6	9999	Eurasian_Linnet		NT	no	Passerine/Near passerine	1000-2500
car_can	All scenarios	cc2_gm8_60_without_weak_majority_without_agriculture__is_target_met	Severe climate change	Regulated	High	1	20	car_can	Eurasian_Linnet	Carduelis cannabina	car_can	תפוחית	0	11	12	13	0	15	0	0	6	9999	Eurasian_Linnet		NT	no	Passerine/Near passerine	1000-2500
car_can	Low development extent	cc2_gm8_60_without_weak_majority_without_agriculture__is_target_met	Severe climate change	Regulated	High	1	20	car_can	Eurasian_Linnet	Carduelis cannabina	car_can	תפוחית	0	11	12	13	0	15	0	0	6	9999	Eurasian_Linnet		NT	no	Passerine/Near passerine	1000-2500
car_can	Moderate development extent	cc2_gm8_60_without_weak_majority_without_agriculture__is_target_met	Severe climate change	Regulated	High	1	20	car_can	Eurasian_Linnet	Carduelis cannabina	car_can	תפוחית	0	11	12	13	0	15	0	0	6	9999	Eurasian_Linnet		NT	no	Passerine/Near passerine	1000-2500
car_can	Current distributions	cc2_gms_60_without_weak_majority_without_agriculture__is_target_met	Severe climate change	Regulated	Low	1	20	car_can	Eurasian_Linnet	Carduelis cannabina	car_can	תפוחית	0	11	12	13	0	15	0	0	6	9999	Eurasian_Linnet		NT	no	Passerine/Near passerine	1000-2500
car_can	All scenarios	cc2_gms_60_without_weak_majority_without_agriculture__is_target_met	Severe climate change	Regulated	Low	1	20	car_can	Eurasian_Linnet	Carduelis cannabina	car_can	תפוחית	0	11	12	13	0	15	0	0	6	9999	Eurasian_Linnet		NT	no	Passerine/Near passerine	1000-2500
car_can	Low development extent	cc2_gms_60_without_weak_majority_without_agriculture__is_target_met	Severe climate change	Regulated	Low	1	20	car_can	Eurasian_Linnet	Carduelis cannabina	car_can	תפוחית	0	11	12	13	0	15	0	0	6	9999	Eurasian_Linnet		NT	no	Passerine/Near passerine	1000-2500
car_can	Moderate development extent	cc2_gms_60_without_weak_majority_without_agriculture__is_target_met	Severe climate change	Regulated	Low	1	20	car_can	Eurasian_Linnet	Carduelis cannabina	car_can	תפוחית	0	11	12	13	0	15	0	0	6	9999	Eurasian_Linnet		NT	no	Passerine/Near passerine	1000-2500
car_can	Current distributions	cc2_gp4_60_without_weak_majority_without_agriculture__is_target_met	Severe climate change	Unregulated	Moderate	1	20	car_can	Eurasian_Linnet	Carduelis cannabina	car_can	תפוחית	0	11	12	13	0	15	0	0	6	9999	Eurasian_Linnet		NT	no	Passerine/Near passerine	1000-2500
car_can	All scenarios	cc2_gp4_60_without_weak_majority_without_agriculture__is_target_met	Severe climate change	Unregulated	Moderate	1	20	car_can	Eurasian_Linnet	Carduelis cannabina	car_can	תפוחית	0	11	12	13	0	15	0	0	6	9999	Eurasian_Linnet		NT	no	Passerine/Near passerine	1000-2500
car_can	Low development extent	cc2_gp4_60_without_weak_majority_without_agriculture__is_target_met	Severe climate change	Unregulated	Moderate	1	20	car_can	Eurasian_Linnet	Carduelis cannabina	car_can	תפוחית	0	11	12	13	0	15	0	0	6	9999	Eurasian_Linnet		NT	no	Passerine/Near passerine	1000-2500
car_can	Moderate development extent	cc2_gp4_60_without_weak_majority_without_agriculture__is_target_met	Severe climate change	Unregulated	Moderate	1	20	car_can	Eurasian_Linnet	Carduelis cannabina	car_can	תפוחית	0	11	12	13	0	15	0	0	6	9999	Eurasian_Linnet		NT	no	Passerine/Near passerine	1000-2500
car_can	Current distributions	cc2_gp8_60_without_weak_majority_without_agriculture__is_target_met	Severe climate change	Unregulated	High	1	20	car_can	Eurasian_Linnet	Carduelis cannabina	car_can	תפוחית	0	11	12	13	0	15	0	0	6	9999	Eurasian_Linnet		NT	no	Passerine/Near passerine	1000-2500
car_can	All scenarios	cc2_gp8_60_without_weak_majority_without_agriculture__is_target_met	Severe climate change	Unregulated	High	1	20	car_can	Eurasian_Linnet	Carduelis cannabina	car_can	תפוחית	0	11	12	13	0	15	0	0	6	9999	Eurasian_Linnet		NT	no	Passerine/Near passerine	1000-2500
car_can	Low development extent	cc2_gp8_60_without_weak_majority_without_agriculture__is_target_met	Severe climate change	Unregulated	High	1	20	car_can	Eurasian_Linnet	Carduelis cannabina	car_can	תפוחית	0	11	12	13	0	15	0	0	6	9999	Eurasian_Linnet		NT	no	Passerine/Near passerine	1000-2500
car_can	Moderate development extent	cc2_gp8_60_without_weak_majority_without_agriculture__is_target_met	Severe climate change	Unregulated	High	1	20	car_can	Eurasian_Linnet	Carduelis cannabina	car_can	תפוחית	0	11	12	13	0	15	0	0	6	9999	Eurasian_Linnet		NT	no	Passerine/Near passerine	1000-2500
car_car	Current distributions	cc2_gapn_60_without_weak_majority_without_agriculture__is_target_met	Severe climate change	Unregulated	Low	1	21	car_car	European_Goldfinch	Carduelis carduelis	car_car	חוחית	10	11	12	13	0	15	0	0	7	9999	European_Goldfinch		NT	no	Passerine/Near passerine	5000-7500
car_car	All scenarios	cc2_gapn_60_without_weak_majority_without_agriculture__is_target_met	Severe climate change	Unregulated	Low	1	21	car_car	European_Goldfinch	Carduelis carduelis	car_car	חוחית	10	11	12	13	0	15	0	0	7	9999	European_Goldfinch		NT	no	Passerine/Near passerine	5000-7500
car_car	Low development extent	cc2_gapn_60_without_weak_majority_without_agriculture__is_target_met	Severe climate change	Unregulated	Low	1	21	car_car	European_Goldfinch	Carduelis carduelis	car_car	חוחית	10	11	12	13	0	15	0	0	7	9999	European_Goldfinch		NT	no	Passerine/Near passerine	5000-7500
car_car	Moderate development extent	cc2_gapn_60_without_weak_majority_without_agriculture__is_target_met	Severe climate change	Unregulated	Low	1	21	car_car	European_Goldfinch	Carduelis carduelis	car_car	חוחית	10	11	12	13	0	15	0	0	7	9999	European_Goldfinch		NT	no	Passerine/Near passerine	5000-7500
car_car	Current distributions	cc2_gm4_60_without_weak_majority_without_agriculture__is_target_met	Severe climate change	Regulated	Moderate	1	21	car_car	European_Goldfinch	Carduelis carduelis	car_car	חוחית	10	11	12	13	0	15	0	0	7	9999	European_Goldfinch		NT	no	Passerine/Near passerine	5000-7500
car_car	All scenarios	cc2_gm4_60_without_weak_majority_without_agriculture__is_target_met	Severe climate change	Regulated	Moderate	1	21	car_car	European_Goldfinch	Carduelis carduelis	car_car	חוחית	10	11	12	13	0	15	0	0	7	9999	European_Goldfinch		NT	no	Passerine/Near passerine	5000-7500
car_car	Low development extent	cc2_gm4_60_without_weak_majority_without_agriculture__is_target_met	Severe climate change	Regulated	Moderate	1	21	car_car	European_Goldfinch	Carduelis carduelis	car_car	חוחית	10	11	12	13	0	15	0	0	7	9999	European_Goldfinch		NT	no	Passerine/Near passerine	5000-7500
car_car	Moderate development extent	cc2_gm4_60_without_weak_majority_without_agriculture__is_target_met	Severe climate change	Regulated	Moderate	1	21	car_car	European_Goldfinch	Carduelis carduelis	car_car	חוחית	10	11	12	13	0	15	0	0	7	9999	European_Goldfinch		NT	no	Passerine/Near passerine	5000-7500
car_car	Current distributions	cc2_gm8_60_without_weak_majority_without_agriculture__is_target_met	Severe climate change	Regulated	High	1	21	car_car	European_Goldfinch	Carduelis carduelis	car_car	חוחית	10	11	12	13	0	15	0	0	7	9999	European_Goldfinch		NT	no	Passerine/Near passerine	5000-7500
car_car	All scenarios	cc2_gm8_60_without_weak_majority_without_agriculture__is_target_met	Severe climate change	Regulated	High	1	21	car_car	European_Goldfinch	Carduelis carduelis	car_car	חוחית	10	11	12	13	0	15	0	0	7	9999	European_Goldfinch		NT	no	Passerine/Near passerine	5000-7500
car_car	Low development extent	cc2_gm8_60_without_weak_majority_without_agriculture__is_target_met	Severe climate change	Regulated	High	1	21	car_car	European_Goldfinch	Carduelis carduelis	car_car	חוחית	10	11	12	13	0	15	0	0	7	9999	European_Goldfinch		NT	no	Passerine/Near passerine	5000-7500
car_car	Moderate development extent	cc2_gm8_60_without_weak_majority_without_agriculture__is_target_met	Severe climate change	Regulated	High	1	21	car_car	European_Goldfinch	Carduelis carduelis	car_car	חוחית	10	11	12	13	0	15	0	0	7	9999	European_Goldfinch		NT	no	Passerine/Near passerine	5000-7500
car_car	Current distributions	cc2_gms_60_without_weak_majority_without_agriculture__is_target_met	Severe climate change	Regulated	Low	1	21	car_car	European_Goldfinch	Carduelis carduelis	car_car	חוחית	10	11	12	13	0	15	0	0	7	9999	European_Goldfinch		NT	no	Passerine/Near passerine	5000-7500
car_car	All scenarios	cc2_gms_60_without_weak_majority_without_agriculture__is_target_met	Severe climate change	Regulated	Low	1	21	car_car	European_Goldfinch	Carduelis carduelis	car_car	חוחית	10	11	12	13	0	15	0	0	7	9999	European_Goldfinch		NT	no	Passerine/Near passerine	5000-7500
car_car	Low development extent	cc2_gms_60_without_weak_majority_without_agriculture__is_target_met	Severe climate change	Regulated	Low	1	21	car_car	European_Goldfinch	Carduelis carduelis	car_car	חוחית	10	11	12	13	0	15	0	0	7	9999	European_Goldfinch		NT	no	Passerine/Near passerine	5000-7500
car_car	Moderate development extent	cc2_gms_60_without_weak_majority_without_agriculture__is_target_met	Severe climate change	Regulated	Low	1	21	car_car	European_Goldfinch	Carduelis carduelis	car_car	חוחית	10	11	12	13	0	15	0	0	7	9999	European_Goldfinch		NT	no	Passerine/Near passerine	5000-7500
car_car	Current distributions	cc2_gp4_60_without_weak_majority_without_agriculture__is_target_met	Severe climate change	Unregulated	Moderate	1	21	car_car	European_Goldfinch	Carduelis carduelis	car_car	חוחית	10	11	12	13	0	15	0	0	7	9999	European_Goldfinch		NT	no	Passerine/Near passerine	5000-7500
car_car	All scenarios	cc2_gp4_60_without_weak_majority_without_agriculture__is_target_met	Severe climate change	Unregulated	Moderate	1	21	car_car	European_Goldfinch	Carduelis carduelis	car_car	חוחית	10	11	12	13	0	15	0	0	7	9999	European_Goldfinch		NT	no	Passerine/Near passerine	5000-7500
car_car	Low development extent	cc2_gp4_60_without_weak_majority_without_agriculture__is_target_met	Severe climate change	Unregulated	Moderate	1	21	car_car	European_Goldfinch	Carduelis carduelis	car_car	חוחית	10	11	12	13	0	15	0	0	7	9999	European_Goldfinch		NT	no	Passerine/Near passerine	5000-7500
car_car	Moderate development extent	cc2_gp4_60_without_weak_majority_without_agriculture__is_target_met	Severe climate change	Unregulated	Moderate	1	21	car_car	European_Goldfinch	Carduelis carduelis	car_car	חוחית	10	11	12	13	0	15	0	0	7	9999	European_Goldfinch		NT	no	Passerine/Near passerine	5000-7500
car_car	Current distributions	cc2_gp8_60_without_weak_majority_without_agriculture__is_target_met	Severe climate change	Unregulated	High	1	21	car_car	European_Goldfinch	Carduelis carduelis	car_car	חוחית	10	11	12	13	0	15	0	0	7	9999	European_Goldfinch		NT	no	Passerine/Near passerine	5000-7500
car_car	All scenarios	cc2_gp8_60_without_weak_majority_without_agriculture__is_target_met	Severe climate change	Unregulated	High	1	21	car_car	European_Goldfinch	Carduelis carduelis	car_car	חוחית	10	11	12	13	0	15	0	0	7	9999	European_Goldfinch		NT	no	Passerine/Near passerine	5000-7500
car_car	Low development extent	cc2_gp8_60_without_weak_majority_without_agriculture__is_target_met	Severe climate change	Unregulated	High	1	21	car_car	European_Goldfinch	Carduelis carduelis	car_car	חוחית	10	11	12	13	0	15	0	0	7	9999	European_Goldfinch		NT	no	Passerine/Near passerine	5000-7500
car_car	Moderate development extent	cc2_gp8_60_without_weak_majority_without_agriculture__is_target_met	Severe climate change	Unregulated	High	1	21	car_car	European_Goldfinch	Carduelis carduelis	car_car	חוחית	10	11	12	13	0	15	0	0	7	9999	European_Goldfinch		NT	no	Passerine/Near passerine	5000-7500
car_chl	Current distributions	cc2_gapn_60_without_weak_majority_without_agriculture__is_target_met	Severe climate change	Unregulated	Low	1	22	car_chl	European_Greenfinch	Carduelis chloris	car_chl	ירקון	10	11	12	13	0	15	0	0	7	9999	European_Greenfinch		LC	no	Passerine/Near passerine	5000-7500
car_chl	All scenarios	cc2_gapn_60_without_weak_majority_without_agriculture__is_target_met	Severe climate change	Unregulated	Low	1	22	car_chl	European_Greenfinch	Carduelis chloris	car_chl	ירקון	10	11	12	13	0	15	0	0	7	9999	European_Greenfinch		LC	no	Passerine/Near passerine	5000-7500
car_chl	Low development extent	cc2_gapn_60_without_weak_majority_without_agriculture__is_target_met	Severe climate change	Unregulated	Low	1	22	car_chl	European_Greenfinch	Carduelis chloris	car_chl	ירקון	10	11	12	13	0	15	0	0	7	9999	European_Greenfinch		LC	no	Passerine/Near passerine	5000-7500
car_chl	Moderate development extent	cc2_gapn_60_without_weak_majority_without_agriculture__is_target_met	Severe climate change	Unregulated	Low	1	22	car_chl	European_Greenfinch	Carduelis chloris	car_chl	ירקון	10	11	12	13	0	15	0	0	7	9999	European_Greenfinch		LC	no	Passerine/Near passerine	5000-7500
car_chl	Current distributions	cc2_gm4_60_without_weak_majority_without_agriculture__is_target_met	Severe climate change	Regulated	Moderate	1	22	car_chl	European_Greenfinch	Carduelis chloris	car_chl	ירקון	10	11	12	13	0	15	0	0	7	9999	European_Greenfinch		LC	no	Passerine/Near passerine	5000-7500
car_chl	All scenarios	cc2_gm4_60_without_weak_majority_without_agriculture__is_target_met	Severe climate change	Regulated	Moderate	1	22	car_chl	European_Greenfinch	Carduelis chloris	car_chl	ירקון	10	11	12	13	0	15	0	0	7	9999	European_Greenfinch		LC	no	Passerine/Near passerine	5000-7500
car_chl	Low development extent	cc2_gm4_60_without_weak_majority_without_agriculture__is_target_met	Severe climate change	Regulated	Moderate	1	22	car_chl	European_Greenfinch	Carduelis chloris	car_chl	ירקון	10	11	12	13	0	15	0	0	7	9999	European_Greenfinch		LC	no	Passerine/Near passerine	5000-7500
car_chl	Moderate development extent	cc2_gm4_60_without_weak_majority_without_agriculture__is_target_met	Severe climate change	Regulated	Moderate	1	22	car_chl	European_Greenfinch	Carduelis chloris	car_chl	ירקון	10	11	12	13	0	15	0	0	7	9999	European_Greenfinch		LC	no	Passerine/Near passerine	5000-7500
car_chl	Current distributions	cc2_gm8_60_without_weak_majority_without_agriculture__is_target_met	Severe climate change	Regulated	High	1	22	car_chl	European_Greenfinch	Carduelis chloris	car_chl	ירקון	10	11	12	13	0	15	0	0	7	9999	European_Greenfinch		LC	no	Passerine/Near passerine	5000-7500
car_chl	All scenarios	cc2_gm8_60_without_weak_majority_without_agriculture__is_target_met	Severe climate change	Regulated	High	1	22	car_chl	European_Greenfinch	Carduelis chloris	car_chl	ירקון	10	11	12	13	0	15	0	0	7	9999	European_Greenfinch		LC	no	Passerine/Near passerine	5000-7500
car_chl	Low development extent	cc2_gm8_60_without_weak_majority_without_agriculture__is_target_met	Severe climate change	Regulated	High	1	22	car_chl	European_Greenfinch	Carduelis chloris	car_chl	ירקון	10	11	12	13	0	15	0	0	7	9999	European_Greenfinch		LC	no	Passerine/Near passerine	5000-7500
car_chl	Moderate development extent	cc2_gm8_60_without_weak_majority_without_agriculture__is_target_met	Severe climate change	Regulated	High	1	22	car_chl	European_Greenfinch	Carduelis chloris	car_chl	ירקון	10	11	12	13	0	15	0	0	7	9999	European_Greenfinch		LC	no	Passerine/Near passerine	5000-7500
car_chl	Current distributions	cc2_gms_60_without_weak_majority_without_agriculture__is_target_met	Severe climate change	Regulated	Low	1	22	car_chl	European_Greenfinch	Carduelis chloris	car_chl	ירקון	10	11	12	13	0	15	0	0	7	9999	European_Greenfinch		LC	no	Passerine/Near passerine	5000-7500
car_chl	All scenarios	cc2_gms_60_without_weak_majority_without_agriculture__is_target_met	Severe climate change	Regulated	Low	1	22	car_chl	European_Greenfinch	Carduelis chloris	car_chl	ירקון	10	11	12	13	0	15	0	0	7	9999	European_Greenfinch		LC	no	Passerine/Near passerine	5000-7500
car_chl	Low development extent	cc2_gms_60_without_weak_majority_without_agriculture__is_target_met	Severe climate change	Regulated	Low	1	22	car_chl	European_Greenfinch	Carduelis chloris	car_chl	ירקון	10	11	12	13	0	15	0	0	7	9999	European_Greenfinch		LC	no	Passerine/Near passerine	5000-7500
car_chl	Moderate development extent	cc2_gms_60_without_weak_majority_without_agriculture__is_target_met	Severe climate change	Regulated	Low	1	22	car_chl	European_Greenfinch	Carduelis chloris	car_chl	ירקון	10	11	12	13	0	15	0	0	7	9999	European_Greenfinch		LC	no	Passerine/Near passerine	5000-7500
car_chl	Current distributions	cc2_gp4_60_without_weak_majority_without_agriculture__is_target_met	Severe climate change	Unregulated	Moderate	1	22	car_chl	European_Greenfinch	Carduelis chloris	car_chl	ירקון	10	11	12	13	0	15	0	0	7	9999	European_Greenfinch		LC	no	Passerine/Near passerine	5000-7500
car_chl	All scenarios	cc2_gp4_60_without_weak_majority_without_agriculture__is_target_met	Severe climate change	Unregulated	Moderate	1	22	car_chl	European_Greenfinch	Carduelis chloris	car_chl	ירקון	10	11	12	13	0	15	0	0	7	9999	European_Greenfinch		LC	no	Passerine/Near passerine	5000-7500
car_chl	Low development extent	cc2_gp4_60_without_weak_majority_without_agriculture__is_target_met	Severe climate change	Unregulated	Moderate	1	22	car_chl	European_Greenfinch	Carduelis chloris	car_chl	ירקון	10	11	12	13	0	15	0	0	7	9999	European_Greenfinch		LC	no	Passerine/Near passerine	5000-7500
car_chl	Moderate development extent	cc2_gp4_60_without_weak_majority_without_agriculture__is_target_met	Severe climate change	Unregulated	Moderate	1	22	car_chl	European_Greenfinch	Carduelis chloris	car_chl	ירקון	10	11	12	13	0	15	0	0	7	9999	European_Greenfinch		LC	no	Passerine/Near passerine	5000-7500
car_chl	Current distributions	cc2_gp8_60_without_weak_majority_without_agriculture__is_target_met	Severe climate change	Unregulated	High	1	22	car_chl	European_Greenfinch	Carduelis chloris	car_chl	ירקון	10	11	12	13	0	15	0	0	7	9999	European_Greenfinch		LC	no	Passerine/Near passerine	5000-7500
car_chl	All scenarios	cc2_gp8_60_without_weak_majority_without_agriculture__is_target_met	Severe climate change	Unregulated	High	1	22	car_chl	European_Greenfinch	Carduelis chloris	car_chl	ירקון	10	11	12	13	0	15	0	0	7	9999	European_Greenfinch		LC	no	Passerine/Near passerine	5000-7500
car_chl	Low development extent	cc2_gp8_60_without_weak_majority_without_agriculture__is_target_met	Severe climate change	Unregulated	High	1	22	car_chl	European_Greenfinch	Carduelis chloris	car_chl	ירקון	10	11	12	13	0	15	0	0	7	9999	European_Greenfinch		LC	no	Passerine/Near passerine	5000-7500
car_chl	Moderate development extent	cc2_gp8_60_without_weak_majority_without_agriculture__is_target_met	Severe climate change	Unregulated	High	1	22	car_chl	European_Greenfinch	Carduelis chloris	car_chl	ירקון	10	11	12	13	0	15	0	0	7	9999	European_Greenfinch		LC	no	Passerine/Near passerine	5000-7500
cer_gal	Current distributions	cc2_gapn_60_without_weak_majority_without_agriculture__is_target_met	Severe climate change	Unregulated	Low	1	23	cer_gal	Rufous_bush_Robin	Cercotrichas galactotes	cer_gal	חמריה	0	11	12	13	0	15	17	0	6	1	Rufous_bush_Robin		NT	no	Passerine/Near passerine	2500-5000
cer_gal	All scenarios	cc2_gapn_60_without_weak_majority_without_agriculture__is_target_met	Severe climate change	Unregulated	Low	1	23	cer_gal	Rufous_bush_Robin	Cercotrichas galactotes	cer_gal	חמריה	0	11	12	13	0	15	17	0	6	1	Rufous_bush_Robin		NT	no	Passerine/Near passerine	2500-5000
cer_gal	Low development extent	cc2_gapn_60_without_weak_majority_without_agriculture__is_target_met	Severe climate change	Unregulated	Low	1	23	cer_gal	Rufous_bush_Robin	Cercotrichas galactotes	cer_gal	חמריה	0	11	12	13	0	15	17	0	6	1	Rufous_bush_Robin		NT	no	Passerine/Near passerine	2500-5000
cer_gal	Moderate development extent	cc2_gapn_60_without_weak_majority_without_agriculture__is_target_met	Severe climate change	Unregulated	Low	1	23	cer_gal	Rufous_bush_Robin	Cercotrichas galactotes	cer_gal	חמריה	0	11	12	13	0	15	17	0	6	1	Rufous_bush_Robin		NT	no	Passerine/Near passerine	2500-5000
cer_gal	Current distributions	cc2_gm4_60_without_weak_majority_without_agriculture__is_target_met	Severe climate change	Regulated	Moderate	1	23	cer_gal	Rufous_bush_Robin	Cercotrichas galactotes	cer_gal	חמריה	0	11	12	13	0	15	17	0	6	1	Rufous_bush_Robin		NT	no	Passerine/Near passerine	2500-5000
cer_gal	All scenarios	cc2_gm4_60_without_weak_majority_without_agriculture__is_target_met	Severe climate change	Regulated	Moderate	1	23	cer_gal	Rufous_bush_Robin	Cercotrichas galactotes	cer_gal	חמריה	0	11	12	13	0	15	17	0	6	1	Rufous_bush_Robin		NT	no	Passerine/Near passerine	2500-5000
cer_gal	Low development extent	cc2_gm4_60_without_weak_majority_without_agriculture__is_target_met	Severe climate change	Regulated	Moderate	1	23	cer_gal	Rufous_bush_Robin	Cercotrichas galactotes	cer_gal	חמריה	0	11	12	13	0	15	17	0	6	1	Rufous_bush_Robin		NT	no	Passerine/Near passerine	2500-5000
cer_gal	Moderate development extent	cc2_gm4_60_without_weak_majority_without_agriculture__is_target_met	Severe climate change	Regulated	Moderate	1	23	cer_gal	Rufous_bush_Robin	Cercotrichas galactotes	cer_gal	חמריה	0	11	12	13	0	15	17	0	6	1	Rufous_bush_Robin		NT	no	Passerine/Near passerine	2500-5000
cer_gal	Current distributions	cc2_gm8_60_without_weak_majority_without_agriculture__is_target_met	Severe climate change	Regulated	High	1	23	cer_gal	Rufous_bush_Robin	Cercotrichas galactotes	cer_gal	חמריה	0	11	12	13	0	15	17	0	6	1	Rufous_bush_Robin		NT	no	Passerine/Near passerine	2500-5000
cer_gal	All scenarios	cc2_gm8_60_without_weak_majority_without_agriculture__is_target_met	Severe climate change	Regulated	High	1	23	cer_gal	Rufous_bush_Robin	Cercotrichas galactotes	cer_gal	חמריה	0	11	12	13	0	15	17	0	6	1	Rufous_bush_Robin		NT	no	Passerine/Near passerine	2500-5000
cer_gal	Low development extent	cc2_gm8_60_without_weak_majority_without_agriculture__is_target_met	Severe climate change	Regulated	High	1	23	cer_gal	Rufous_bush_Robin	Cercotrichas galactotes	cer_gal	חמריה	0	11	12	13	0	15	17	0	6	1	Rufous_bush_Robin		NT	no	Passerine/Near passerine	2500-5000
cer_gal	Moderate development extent	cc2_gm8_60_without_weak_majority_without_agriculture__is_target_met	Severe climate change	Regulated	High	1	23	cer_gal	Rufous_bush_Robin	Cercotrichas galactotes	cer_gal	חמריה	0	11	12	13	0	15	17	0	6	1	Rufous_bush_Robin		NT	no	Passerine/Near passerine	2500-5000
cer_gal	Current distributions	cc2_gms_60_without_weak_majority_without_agriculture__is_target_met	Severe climate change	Regulated	Low	1	23	cer_gal	Rufous_bush_Robin	Cercotrichas galactotes	cer_gal	חמריה	0	11	12	13	0	15	17	0	6	1	Rufous_bush_Robin		NT	no	Passerine/Near passerine	2500-5000
cer_gal	All scenarios	cc2_gms_60_without_weak_majority_without_agriculture__is_target_met	Severe climate change	Regulated	Low	1	23	cer_gal	Rufous_bush_Robin	Cercotrichas galactotes	cer_gal	חמריה	0	11	12	13	0	15	17	0	6	1	Rufous_bush_Robin		NT	no	Passerine/Near passerine	2500-5000
cer_gal	Low development extent	cc2_gms_60_without_weak_majority_without_agriculture__is_target_met	Severe climate change	Regulated	Low	1	23	cer_gal	Rufous_bush_Robin	Cercotrichas galactotes	cer_gal	חמריה	0	11	12	13	0	15	17	0	6	1	Rufous_bush_Robin		NT	no	Passerine/Near passerine	2500-5000
cer_gal	Moderate development extent	cc2_gms_60_without_weak_majority_without_agriculture__is_target_met	Severe climate change	Regulated	Low	1	23	cer_gal	Rufous_bush_Robin	Cercotrichas galactotes	cer_gal	חמריה	0	11	12	13	0	15	17	0	6	1	Rufous_bush_Robin		NT	no	Passerine/Near passerine	2500-5000
cer_gal	Current distributions	cc2_gp4_60_without_weak_majority_without_agriculture__is_target_met	Severe climate change	Unregulated	Moderate	1	23	cer_gal	Rufous_bush_Robin	Cercotrichas galactotes	cer_gal	חמריה	0	11	12	13	0	15	17	0	6	1	Rufous_bush_Robin		NT	no	Passerine/Near passerine	2500-5000
cer_gal	All scenarios	cc2_gp4_60_without_weak_majority_without_agriculture__is_target_met	Severe climate change	Unregulated	Moderate	1	23	cer_gal	Rufous_bush_Robin	Cercotrichas galactotes	cer_gal	חמריה	0	11	12	13	0	15	17	0	6	1	Rufous_bush_Robin		NT	no	Passerine/Near passerine	2500-5000
cer_gal	Low development extent	cc2_gp4_60_without_weak_majority_without_agriculture__is_target_met	Severe climate change	Unregulated	Moderate	1	23	cer_gal	Rufous_bush_Robin	Cercotrichas galactotes	cer_gal	חמריה	0	11	12	13	0	15	17	0	6	1	Rufous_bush_Robin		NT	no	Passerine/Near passerine	2500-5000
cer_gal	Moderate development extent	cc2_gp4_60_without_weak_majority_without_agriculture__is_target_met	Severe climate change	Unregulated	Moderate	1	23	cer_gal	Rufous_bush_Robin	Cercotrichas galactotes	cer_gal	חמריה	0	11	12	13	0	15	17	0	6	1	Rufous_bush_Robin		NT	no	Passerine/Near passerine	2500-5000
cer_gal	Current distributions	cc2_gp8_60_without_weak_majority_without_agriculture__is_target_met	Severe climate change	Unregulated	High	1	23	cer_gal	Rufous_bush_Robin	Cercotrichas galactotes	cer_gal	חמריה	0	11	12	13	0	15	17	0	6	1	Rufous_bush_Robin		NT	no	Passerine/Near passerine	2500-5000
cer_gal	All scenarios	cc2_gp8_60_without_weak_majority_without_agriculture__is_target_met	Severe climate change	Unregulated	High	1	23	cer_gal	Rufous_bush_Robin	Cercotrichas galactotes	cer_gal	חמריה	0	11	12	13	0	15	17	0	6	1	Rufous_bush_Robin		NT	no	Passerine/Near passerine	2500-5000
cer_gal	Low development extent	cc2_gp8_60_without_weak_majority_without_agriculture__is_target_met	Severe climate change	Unregulated	High	1	23	cer_gal	Rufous_bush_Robin	Cercotrichas galactotes	cer_gal	חמריה	0	11	12	13	0	15	17	0	6	1	Rufous_bush_Robin		NT	no	Passerine/Near passerine	2500-5000
cer_gal	Moderate development extent	cc2_gp8_60_without_weak_majority_without_agriculture__is_target_met	Severe climate change	Unregulated	High	1	23	cer_gal	Rufous_bush_Robin	Cercotrichas galactotes	cer_gal	חמריה	0	11	12	13	0	15	17	0	6	1	Rufous_bush_Robin		NT	no	Passerine/Near passerine	2500-5000
cer_mel	Current distributions	cc2_gapn_60_without_weak_majority_without_agriculture__is_target_met	Severe climate change	Unregulated	Low	0	24	cer_mel	Blackstart	Cercomela melanura	cer_mel	שחור זנב	10	0	0	0	0	0	0	1	2	9999	Blackstart		LC	no	Passerine/Near passerine	0-100
cer_mel	All scenarios	cc2_gapn_60_without_weak_majority_without_agriculture__is_target_met	Severe climate change	Unregulated	Low	0	24	cer_mel	Blackstart	Cercomela melanura	cer_mel	שחור זנב	10	0	0	0	0	0	0	1	2	9999	Blackstart		LC	no	Passerine/Near passerine	0-100
cer_mel	Low development extent	cc2_gapn_60_without_weak_majority_without_agriculture__is_target_met	Severe climate change	Unregulated	Low	0	24	cer_mel	Blackstart	Cercomela melanura	cer_mel	שחור זנב	10	0	0	0	0	0	0	1	2	9999	Blackstart		LC	no	Passerine/Near passerine	0-100
cer_mel	Moderate development extent	cc2_gapn_60_without_weak_majority_without_agriculture__is_target_met	Severe climate change	Unregulated	Low	0	24	cer_mel	Blackstart	Cercomela melanura	cer_mel	שחור זנב	10	0	0	0	0	0	0	1	2	9999	Blackstart		LC	no	Passerine/Near passerine	0-100
cer_mel	Current distributions	cc2_gm4_60_without_weak_majority_without_agriculture__is_target_met	Severe climate change	Regulated	Moderate	0	24	cer_mel	Blackstart	Cercomela melanura	cer_mel	שחור זנב	10	0	0	0	0	0	0	1	2	9999	Blackstart		LC	no	Passerine/Near passerine	0-100
cer_mel	All scenarios	cc2_gm4_60_without_weak_majority_without_agriculture__is_target_met	Severe climate change	Regulated	Moderate	0	24	cer_mel	Blackstart	Cercomela melanura	cer_mel	שחור זנב	10	0	0	0	0	0	0	1	2	9999	Blackstart		LC	no	Passerine/Near passerine	0-100
cer_mel	Low development extent	cc2_gm4_60_without_weak_majority_without_agriculture__is_target_met	Severe climate change	Regulated	Moderate	0	24	cer_mel	Blackstart	Cercomela melanura	cer_mel	שחור זנב	10	0	0	0	0	0	0	1	2	9999	Blackstart		LC	no	Passerine/Near passerine	0-100
cer_mel	Moderate development extent	cc2_gm4_60_without_weak_majority_without_agriculture__is_target_met	Severe climate change	Regulated	Moderate	0	24	cer_mel	Blackstart	Cercomela melanura	cer_mel	שחור זנב	10	0	0	0	0	0	0	1	2	9999	Blackstart		LC	no	Passerine/Near passerine	0-100
cer_mel	Current distributions	cc2_gm8_60_without_weak_majority_without_agriculture__is_target_met	Severe climate change	Regulated	High	0	24	cer_mel	Blackstart	Cercomela melanura	cer_mel	שחור זנב	10	0	0	0	0	0	0	1	2	9999	Blackstart		LC	no	Passerine/Near passerine	0-100
cer_mel	All scenarios	cc2_gm8_60_without_weak_majority_without_agriculture__is_target_met	Severe climate change	Regulated	High	0	24	cer_mel	Blackstart	Cercomela melanura	cer_mel	שחור זנב	10	0	0	0	0	0	0	1	2	9999	Blackstart		LC	no	Passerine/Near passerine	0-100
cer_mel	Low development extent	cc2_gm8_60_without_weak_majority_without_agriculture__is_target_met	Severe climate change	Regulated	High	0	24	cer_mel	Blackstart	Cercomela melanura	cer_mel	שחור זנב	10	0	0	0	0	0	0	1	2	9999	Blackstart		LC	no	Passerine/Near passerine	0-100
cer_mel	Moderate development extent	cc2_gm8_60_without_weak_majority_without_agriculture__is_target_met	Severe climate change	Regulated	High	0	24	cer_mel	Blackstart	Cercomela melanura	cer_mel	שחור זנב	10	0	0	0	0	0	0	1	2	9999	Blackstart		LC	no	Passerine/Near passerine	0-100
cer_mel	Current distributions	cc2_gms_60_without_weak_majority_without_agriculture__is_target_met	Severe climate change	Regulated	Low	0	24	cer_mel	Blackstart	Cercomela melanura	cer_mel	שחור זנב	10	0	0	0	0	0	0	1	2	9999	Blackstart		LC	no	Passerine/Near passerine	0-100
cer_mel	All scenarios	cc2_gms_60_without_weak_majority_without_agriculture__is_target_met	Severe climate change	Regulated	Low	0	24	cer_mel	Blackstart	Cercomela melanura	cer_mel	שחור זנב	10	0	0	0	0	0	0	1	2	9999	Blackstart		LC	no	Passerine/Near passerine	0-100
cer_mel	Low development extent	cc2_gms_60_without_weak_majority_without_agriculture__is_target_met	Severe climate change	Regulated	Low	0	24	cer_mel	Blackstart	Cercomela melanura	cer_mel	שחור זנב	10	0	0	0	0	0	0	1	2	9999	Blackstart		LC	no	Passerine/Near passerine	0-100
cer_mel	Moderate development extent	cc2_gms_60_without_weak_majority_without_agriculture__is_target_met	Severe climate change	Regulated	Low	0	24	cer_mel	Blackstart	Cercomela melanura	cer_mel	שחור זנב	10	0	0	0	0	0	0	1	2	9999	Blackstart		LC	no	Passerine/Near passerine	0-100
cer_mel	Current distributions	cc2_gp4_60_without_weak_majority_without_agriculture__is_target_met	Severe climate change	Unregulated	Moderate	0	24	cer_mel	Blackstart	Cercomela melanura	cer_mel	שחור זנב	10	0	0	0	0	0	0	1	2	9999	Blackstart		LC	no	Passerine/Near passerine	0-100
cer_mel	All scenarios	cc2_gp4_60_without_weak_majority_without_agriculture__is_target_met	Severe climate change	Unregulated	Moderate	0	24	cer_mel	Blackstart	Cercomela melanura	cer_mel	שחור זנב	10	0	0	0	0	0	0	1	2	9999	Blackstart		LC	no	Passerine/Near passerine	0-100
cer_mel	Low development extent	cc2_gp4_60_without_weak_majority_without_agriculture__is_target_met	Severe climate change	Unregulated	Moderate	0	24	cer_mel	Blackstart	Cercomela melanura	cer_mel	שחור זנב	10	0	0	0	0	0	0	1	2	9999	Blackstart		LC	no	Passerine/Near passerine	0-100
cer_mel	Moderate development extent	cc2_gp4_60_without_weak_majority_without_agriculture__is_target_met	Severe climate change	Unregulated	Moderate	0	24	cer_mel	Blackstart	Cercomela melanura	cer_mel	שחור זנב	10	0	0	0	0	0	0	1	2	9999	Blackstart		LC	no	Passerine/Near passerine	0-100
cer_mel	Current distributions	cc2_gp8_60_without_weak_majority_without_agriculture__is_target_met	Severe climate change	Unregulated	High	0	24	cer_mel	Blackstart	Cercomela melanura	cer_mel	שחור זנב	10	0	0	0	0	0	0	1	2	9999	Blackstart		LC	no	Passerine/Near passerine	0-100
cer_mel	All scenarios	cc2_gp8_60_without_weak_majority_without_agriculture__is_target_met	Severe climate change	Unregulated	High	0	24	cer_mel	Blackstart	Cercomela melanura	cer_mel	שחור זנב	10	0	0	0	0	0	0	1	2	9999	Blackstart		LC	no	Passerine/Near passerine	0-100
cer_mel	Low development extent	cc2_gp8_60_without_weak_majority_without_agriculture__is_target_met	Severe climate change	Unregulated	High	0	24	cer_mel	Blackstart	Cercomela melanura	cer_mel	שחור זנב	10	0	0	0	0	0	0	1	2	9999	Blackstart		LC	no	Passerine/Near passerine	0-100
cer_mel	Moderate development extent	cc2_gp8_60_without_weak_majority_without_agriculture__is_target_met	Severe climate change	Unregulated	High	0	24	cer_mel	Blackstart	Cercomela melanura	cer_mel	שחור זנב	10	0	0	0	0	0	0	1	2	9999	Blackstart		LC	no	Passerine/Near passerine	0-100
cir_gal	Current distributions	cc2_gapn_60_without_weak_majority_without_agriculture__is_target_met	Severe climate change	Unregulated	Low	1	28	cir_gal	Short_toed_Eagle	Circaetus gallicus	cir_gal	חיויאי	10	11	12	13	14	15	0	1	8	9999	Short_toed_Eagle		LC	no	Owl/Raptor	2500-5000
cir_gal	All scenarios	cc2_gapn_60_without_weak_majority_without_agriculture__is_target_met	Severe climate change	Unregulated	Low	1	28	cir_gal	Short_toed_Eagle	Circaetus gallicus	cir_gal	חיויאי	10	11	12	13	14	15	0	1	8	9999	Short_toed_Eagle		LC	no	Owl/Raptor	2500-5000
cir_gal	Low development extent	cc2_gapn_60_without_weak_majority_without_agriculture__is_target_met	Severe climate change	Unregulated	Low	1	28	cir_gal	Short_toed_Eagle	Circaetus gallicus	cir_gal	חיויאי	10	11	12	13	14	15	0	1	8	9999	Short_toed_Eagle		LC	no	Owl/Raptor	2500-5000
cir_gal	Moderate development extent	cc2_gapn_60_without_weak_majority_without_agriculture__is_target_met	Severe climate change	Unregulated	Low	1	28	cir_gal	Short_toed_Eagle	Circaetus gallicus	cir_gal	חיויאי	10	11	12	13	14	15	0	1	8	9999	Short_toed_Eagle		LC	no	Owl/Raptor	2500-5000
cir_gal	Current distributions	cc2_gm4_60_without_weak_majority_without_agriculture__is_target_met	Severe climate change	Regulated	Moderate	1	28	cir_gal	Short_toed_Eagle	Circaetus gallicus	cir_gal	חיויאי	10	11	12	13	14	15	0	1	8	9999	Short_toed_Eagle		LC	no	Owl/Raptor	2500-5000
cir_gal	All scenarios	cc2_gm4_60_without_weak_majority_without_agriculture__is_target_met	Severe climate change	Regulated	Moderate	1	28	cir_gal	Short_toed_Eagle	Circaetus gallicus	cir_gal	חיויאי	10	11	12	13	14	15	0	1	8	9999	Short_toed_Eagle		LC	no	Owl/Raptor	2500-5000
cir_gal	Low development extent	cc2_gm4_60_without_weak_majority_without_agriculture__is_target_met	Severe climate change	Regulated	Moderate	1	28	cir_gal	Short_toed_Eagle	Circaetus gallicus	cir_gal	חיויאי	10	11	12	13	14	15	0	1	8	9999	Short_toed_Eagle		LC	no	Owl/Raptor	2500-5000
cir_gal	Moderate development extent	cc2_gm4_60_without_weak_majority_without_agriculture__is_target_met	Severe climate change	Regulated	Moderate	1	28	cir_gal	Short_toed_Eagle	Circaetus gallicus	cir_gal	חיויאי	10	11	12	13	14	15	0	1	8	9999	Short_toed_Eagle		LC	no	Owl/Raptor	2500-5000
cir_gal	Current distributions	cc2_gm8_60_without_weak_majority_without_agriculture__is_target_met	Severe climate change	Regulated	High	1	28	cir_gal	Short_toed_Eagle	Circaetus gallicus	cir_gal	חיויאי	10	11	12	13	14	15	0	1	8	9999	Short_toed_Eagle		LC	no	Owl/Raptor	2500-5000
cir_gal	All scenarios	cc2_gm8_60_without_weak_majority_without_agriculture__is_target_met	Severe climate change	Regulated	High	1	28	cir_gal	Short_toed_Eagle	Circaetus gallicus	cir_gal	חיויאי	10	11	12	13	14	15	0	1	8	9999	Short_toed_Eagle		LC	no	Owl/Raptor	2500-5000
cir_gal	Low development extent	cc2_gm8_60_without_weak_majority_without_agriculture__is_target_met	Severe climate change	Regulated	High	1	28	cir_gal	Short_toed_Eagle	Circaetus gallicus	cir_gal	חיויאי	10	11	12	13	14	15	0	1	8	9999	Short_toed_Eagle		LC	no	Owl/Raptor	2500-5000
cir_gal	Moderate development extent	cc2_gm8_60_without_weak_majority_without_agriculture__is_target_met	Severe climate change	Regulated	High	1	28	cir_gal	Short_toed_Eagle	Circaetus gallicus	cir_gal	חיויאי	10	11	12	13	14	15	0	1	8	9999	Short_toed_Eagle		LC	no	Owl/Raptor	2500-5000
cir_gal	Current distributions	cc2_gms_60_without_weak_majority_without_agriculture__is_target_met	Severe climate change	Regulated	Low	1	28	cir_gal	Short_toed_Eagle	Circaetus gallicus	cir_gal	חיויאי	10	11	12	13	14	15	0	1	8	9999	Short_toed_Eagle		LC	no	Owl/Raptor	2500-5000
cir_gal	All scenarios	cc2_gms_60_without_weak_majority_without_agriculture__is_target_met	Severe climate change	Regulated	Low	1	28	cir_gal	Short_toed_Eagle	Circaetus gallicus	cir_gal	חיויאי	10	11	12	13	14	15	0	1	8	9999	Short_toed_Eagle		LC	no	Owl/Raptor	2500-5000
cir_gal	Low development extent	cc2_gms_60_without_weak_majority_without_agriculture__is_target_met	Severe climate change	Regulated	Low	1	28	cir_gal	Short_toed_Eagle	Circaetus gallicus	cir_gal	חיויאי	10	11	12	13	14	15	0	1	8	9999	Short_toed_Eagle		LC	no	Owl/Raptor	2500-5000
cir_gal	Moderate development extent	cc2_gms_60_without_weak_majority_without_agriculture__is_target_met	Severe climate change	Regulated	Low	1	28	cir_gal	Short_toed_Eagle	Circaetus gallicus	cir_gal	חיויאי	10	11	12	13	14	15	0	1	8	9999	Short_toed_Eagle		LC	no	Owl/Raptor	2500-5000
cir_gal	Current distributions	cc2_gp4_60_without_weak_majority_without_agriculture__is_target_met	Severe climate change	Unregulated	Moderate	1	28	cir_gal	Short_toed_Eagle	Circaetus gallicus	cir_gal	חיויאי	10	11	12	13	14	15	0	1	8	9999	Short_toed_Eagle		LC	no	Owl/Raptor	2500-5000
cir_gal	All scenarios	cc2_gp4_60_without_weak_majority_without_agriculture__is_target_met	Severe climate change	Unregulated	Moderate	1	28	cir_gal	Short_toed_Eagle	Circaetus gallicus	cir_gal	חיויאי	10	11	12	13	14	15	0	1	8	9999	Short_toed_Eagle		LC	no	Owl/Raptor	2500-5000
cir_gal	Low development extent	cc2_gp4_60_without_weak_majority_without_agriculture__is_target_met	Severe climate change	Unregulated	Moderate	1	28	cir_gal	Short_toed_Eagle	Circaetus gallicus	cir_gal	חיויאי	10	11	12	13	14	15	0	1	8	9999	Short_toed_Eagle		LC	no	Owl/Raptor	2500-5000
cir_gal	Moderate development extent	cc2_gp4_60_without_weak_majority_without_agriculture__is_target_met	Severe climate change	Unregulated	Moderate	1	28	cir_gal	Short_toed_Eagle	Circaetus gallicus	cir_gal	חיויאי	10	11	12	13	14	15	0	1	8	9999	Short_toed_Eagle		LC	no	Owl/Raptor	2500-5000
cir_gal	Current distributions	cc2_gp8_60_without_weak_majority_without_agriculture__is_target_met	Severe climate change	Unregulated	High	1	28	cir_gal	Short_toed_Eagle	Circaetus gallicus	cir_gal	חיויאי	10	11	12	13	14	15	0	1	8	9999	Short_toed_Eagle		LC	no	Owl/Raptor	2500-5000
cir_gal	All scenarios	cc2_gp8_60_without_weak_majority_without_agriculture__is_target_met	Severe climate change	Unregulated	High	1	28	cir_gal	Short_toed_Eagle	Circaetus gallicus	cir_gal	חיויאי	10	11	12	13	14	15	0	1	8	9999	Short_toed_Eagle		LC	no	Owl/Raptor	2500-5000
cir_gal	Low development extent	cc2_gp8_60_without_weak_majority_without_agriculture__is_target_met	Severe climate change	Unregulated	High	1	28	cir_gal	Short_toed_Eagle	Circaetus gallicus	cir_gal	חיויאי	10	11	12	13	14	15	0	1	8	9999	Short_toed_Eagle		LC	no	Owl/Raptor	2500-5000
cir_gal	Moderate development extent	cc2_gp8_60_without_weak_majority_without_agriculture__is_target_met	Severe climate change	Unregulated	High	1	28	cir_gal	Short_toed_Eagle	Circaetus gallicus	cir_gal	חיויאי	10	11	12	13	14	15	0	1	8	9999	Short_toed_Eagle		LC	no	Owl/Raptor	2500-5000
cor_gar	Current distributions	cc2_gapn_60_without_weak_majority_without_agriculture__is_target_met	Severe climate change	Unregulated	Low	1	31	cor_gar	European_Roller	Coracias garrulus	cor_gar	כחל	0	11	0	13	0	0	0	1	4	9999	European_Roller		NT	no	Passerine/Near passerine	2500-5000
cor_gar	All scenarios	cc2_gapn_60_without_weak_majority_without_agriculture__is_target_met	Severe climate change	Unregulated	Low	1	31	cor_gar	European_Roller	Coracias garrulus	cor_gar	כחל	0	11	0	13	0	0	0	1	4	9999	European_Roller		NT	no	Passerine/Near passerine	2500-5000
cor_gar	Low development extent	cc2_gapn_60_without_weak_majority_without_agriculture__is_target_met	Severe climate change	Unregulated	Low	1	31	cor_gar	European_Roller	Coracias garrulus	cor_gar	כחל	0	11	0	13	0	0	0	1	4	9999	European_Roller		NT	no	Passerine/Near passerine	2500-5000
cor_gar	Moderate development extent	cc2_gapn_60_without_weak_majority_without_agriculture__is_target_met	Severe climate change	Unregulated	Low	1	31	cor_gar	European_Roller	Coracias garrulus	cor_gar	כחל	0	11	0	13	0	0	0	1	4	9999	European_Roller		NT	no	Passerine/Near passerine	2500-5000
cor_gar	Current distributions	cc2_gm4_60_without_weak_majority_without_agriculture__is_target_met	Severe climate change	Regulated	Moderate	0	31	cor_gar	European_Roller	Coracias garrulus	cor_gar	כחל	0	11	0	13	0	0	0	1	4	9999	European_Roller		NT	no	Passerine/Near passerine	2500-5000
cor_gar	All scenarios	cc2_gm4_60_without_weak_majority_without_agriculture__is_target_met	Severe climate change	Regulated	Moderate	0	31	cor_gar	European_Roller	Coracias garrulus	cor_gar	כחל	0	11	0	13	0	0	0	1	4	9999	European_Roller		NT	no	Passerine/Near passerine	2500-5000
cor_gar	Low development extent	cc2_gm4_60_without_weak_majority_without_agriculture__is_target_met	Severe climate change	Regulated	Moderate	0	31	cor_gar	European_Roller	Coracias garrulus	cor_gar	כחל	0	11	0	13	0	0	0	1	4	9999	European_Roller		NT	no	Passerine/Near passerine	2500-5000
cor_gar	Moderate development extent	cc2_gm4_60_without_weak_majority_without_agriculture__is_target_met	Severe climate change	Regulated	Moderate	0	31	cor_gar	European_Roller	Coracias garrulus	cor_gar	כחל	0	11	0	13	0	0	0	1	4	9999	European_Roller		NT	no	Passerine/Near passerine	2500-5000
cor_gar	Current distributions	cc2_gm8_60_without_weak_majority_without_agriculture__is_target_met	Severe climate change	Regulated	High	0	31	cor_gar	European_Roller	Coracias garrulus	cor_gar	כחל	0	11	0	13	0	0	0	1	4	9999	European_Roller		NT	no	Passerine/Near passerine	2500-5000
cor_gar	All scenarios	cc2_gm8_60_without_weak_majority_without_agriculture__is_target_met	Severe climate change	Regulated	High	0	31	cor_gar	European_Roller	Coracias garrulus	cor_gar	כחל	0	11	0	13	0	0	0	1	4	9999	European_Roller		NT	no	Passerine/Near passerine	2500-5000
cor_gar	Low development extent	cc2_gm8_60_without_weak_majority_without_agriculture__is_target_met	Severe climate change	Regulated	High	0	31	cor_gar	European_Roller	Coracias garrulus	cor_gar	כחל	0	11	0	13	0	0	0	1	4	9999	European_Roller		NT	no	Passerine/Near passerine	2500-5000
cor_gar	Moderate development extent	cc2_gm8_60_without_weak_majority_without_agriculture__is_target_met	Severe climate change	Regulated	High	0	31	cor_gar	European_Roller	Coracias garrulus	cor_gar	כחל	0	11	0	13	0	0	0	1	4	9999	European_Roller		NT	no	Passerine/Near passerine	2500-5000
cor_gar	Current distributions	cc2_gms_60_without_weak_majority_without_agriculture__is_target_met	Severe climate change	Regulated	Low	0	31	cor_gar	European_Roller	Coracias garrulus	cor_gar	כחל	0	11	0	13	0	0	0	1	4	9999	European_Roller		NT	no	Passerine/Near passerine	2500-5000
cor_gar	All scenarios	cc2_gms_60_without_weak_majority_without_agriculture__is_target_met	Severe climate change	Regulated	Low	0	31	cor_gar	European_Roller	Coracias garrulus	cor_gar	כחל	0	11	0	13	0	0	0	1	4	9999	European_Roller		NT	no	Passerine/Near passerine	2500-5000
cor_gar	Low development extent	cc2_gms_60_without_weak_majority_without_agriculture__is_target_met	Severe climate change	Regulated	Low	0	31	cor_gar	European_Roller	Coracias garrulus	cor_gar	כחל	0	11	0	13	0	0	0	1	4	9999	European_Roller		NT	no	Passerine/Near passerine	2500-5000
cor_gar	Moderate development extent	cc2_gms_60_without_weak_majority_without_agriculture__is_target_met	Severe climate change	Regulated	Low	0	31	cor_gar	European_Roller	Coracias garrulus	cor_gar	כחל	0	11	0	13	0	0	0	1	4	9999	European_Roller		NT	no	Passerine/Near passerine	2500-5000
cor_gar	Current distributions	cc2_gp4_60_without_weak_majority_without_agriculture__is_target_met	Severe climate change	Unregulated	Moderate	0	31	cor_gar	European_Roller	Coracias garrulus	cor_gar	כחל	0	11	0	13	0	0	0	1	4	9999	European_Roller		NT	no	Passerine/Near passerine	2500-5000
cor_gar	All scenarios	cc2_gp4_60_without_weak_majority_without_agriculture__is_target_met	Severe climate change	Unregulated	Moderate	0	31	cor_gar	European_Roller	Coracias garrulus	cor_gar	כחל	0	11	0	13	0	0	0	1	4	9999	European_Roller		NT	no	Passerine/Near passerine	2500-5000
cor_gar	Low development extent	cc2_gp4_60_without_weak_majority_without_agriculture__is_target_met	Severe climate change	Unregulated	Moderate	0	31	cor_gar	European_Roller	Coracias garrulus	cor_gar	כחל	0	11	0	13	0	0	0	1	4	9999	European_Roller		NT	no	Passerine/Near passerine	2500-5000
cor_gar	Moderate development extent	cc2_gp4_60_without_weak_majority_without_agriculture__is_target_met	Severe climate change	Unregulated	Moderate	0	31	cor_gar	European_Roller	Coracias garrulus	cor_gar	כחל	0	11	0	13	0	0	0	1	4	9999	European_Roller		NT	no	Passerine/Near passerine	2500-5000
cor_gar	Current distributions	cc2_gp8_60_without_weak_majority_without_agriculture__is_target_met	Severe climate change	Unregulated	High	0	31	cor_gar	European_Roller	Coracias garrulus	cor_gar	כחל	0	11	0	13	0	0	0	1	4	9999	European_Roller		NT	no	Passerine/Near passerine	2500-5000
cor_gar	All scenarios	cc2_gp8_60_without_weak_majority_without_agriculture__is_target_met	Severe climate change	Unregulated	High	0	31	cor_gar	European_Roller	Coracias garrulus	cor_gar	כחל	0	11	0	13	0	0	0	1	4	9999	European_Roller		NT	no	Passerine/Near passerine	2500-5000
cor_gar	Low development extent	cc2_gp8_60_without_weak_majority_without_agriculture__is_target_met	Severe climate change	Unregulated	High	0	31	cor_gar	European_Roller	Coracias garrulus	cor_gar	כחל	0	11	0	13	0	0	0	1	4	9999	European_Roller		NT	no	Passerine/Near passerine	2500-5000
cor_gar	Moderate development extent	cc2_gp8_60_without_weak_majority_without_agriculture__is_target_met	Severe climate change	Unregulated	High	0	31	cor_gar	European_Roller	Coracias garrulus	cor_gar	כחל	0	11	0	13	0	0	0	1	4	9999	European_Roller		NT	no	Passerine/Near passerine	2500-5000
cor_mon	Current distributions	cc2_gapn_60_without_weak_majority_without_agriculture__is_target_met	Severe climate change	Unregulated	Low	0	32	cor_mon	Eurasian_Jackdaw	Corvus monedula	cor_mon	קאק	10	0	0	13	0	15	0	1	6	9999	Eurasian_Jackdaw		LC	no	Passerine/Near passerine	500-1000
cor_mon	All scenarios	cc2_gapn_60_without_weak_majority_without_agriculture__is_target_met	Severe climate change	Unregulated	Low	0	32	cor_mon	Eurasian_Jackdaw	Corvus monedula	cor_mon	קאק	10	0	0	13	0	15	0	1	6	9999	Eurasian_Jackdaw		LC	no	Passerine/Near passerine	500-1000
cor_mon	Low development extent	cc2_gapn_60_without_weak_majority_without_agriculture__is_target_met	Severe climate change	Unregulated	Low	0	32	cor_mon	Eurasian_Jackdaw	Corvus monedula	cor_mon	קאק	10	0	0	13	0	15	0	1	6	9999	Eurasian_Jackdaw		LC	no	Passerine/Near passerine	500-1000
cor_mon	Moderate development extent	cc2_gapn_60_without_weak_majority_without_agriculture__is_target_met	Severe climate change	Unregulated	Low	0	32	cor_mon	Eurasian_Jackdaw	Corvus monedula	cor_mon	קאק	10	0	0	13	0	15	0	1	6	9999	Eurasian_Jackdaw		LC	no	Passerine/Near passerine	500-1000
cor_mon	Current distributions	cc2_gm4_60_without_weak_majority_without_agriculture__is_target_met	Severe climate change	Regulated	Moderate	0	32	cor_mon	Eurasian_Jackdaw	Corvus monedula	cor_mon	קאק	10	0	0	13	0	15	0	1	6	9999	Eurasian_Jackdaw		LC	no	Passerine/Near passerine	500-1000
cor_mon	All scenarios	cc2_gm4_60_without_weak_majority_without_agriculture__is_target_met	Severe climate change	Regulated	Moderate	0	32	cor_mon	Eurasian_Jackdaw	Corvus monedula	cor_mon	קאק	10	0	0	13	0	15	0	1	6	9999	Eurasian_Jackdaw		LC	no	Passerine/Near passerine	500-1000
cor_mon	Low development extent	cc2_gm4_60_without_weak_majority_without_agriculture__is_target_met	Severe climate change	Regulated	Moderate	0	32	cor_mon	Eurasian_Jackdaw	Corvus monedula	cor_mon	קאק	10	0	0	13	0	15	0	1	6	9999	Eurasian_Jackdaw		LC	no	Passerine/Near passerine	500-1000
cor_mon	Moderate development extent	cc2_gm4_60_without_weak_majority_without_agriculture__is_target_met	Severe climate change	Regulated	Moderate	0	32	cor_mon	Eurasian_Jackdaw	Corvus monedula	cor_mon	קאק	10	0	0	13	0	15	0	1	6	9999	Eurasian_Jackdaw		LC	no	Passerine/Near passerine	500-1000
cor_mon	Current distributions	cc2_gm8_60_without_weak_majority_without_agriculture__is_target_met	Severe climate change	Regulated	High	0	32	cor_mon	Eurasian_Jackdaw	Corvus monedula	cor_mon	קאק	10	0	0	13	0	15	0	1	6	9999	Eurasian_Jackdaw		LC	no	Passerine/Near passerine	500-1000
cor_mon	All scenarios	cc2_gm8_60_without_weak_majority_without_agriculture__is_target_met	Severe climate change	Regulated	High	0	32	cor_mon	Eurasian_Jackdaw	Corvus monedula	cor_mon	קאק	10	0	0	13	0	15	0	1	6	9999	Eurasian_Jackdaw		LC	no	Passerine/Near passerine	500-1000
cor_mon	Low development extent	cc2_gm8_60_without_weak_majority_without_agriculture__is_target_met	Severe climate change	Regulated	High	0	32	cor_mon	Eurasian_Jackdaw	Corvus monedula	cor_mon	קאק	10	0	0	13	0	15	0	1	6	9999	Eurasian_Jackdaw		LC	no	Passerine/Near passerine	500-1000
cor_mon	Moderate development extent	cc2_gm8_60_without_weak_majority_without_agriculture__is_target_met	Severe climate change	Regulated	High	0	32	cor_mon	Eurasian_Jackdaw	Corvus monedula	cor_mon	קאק	10	0	0	13	0	15	0	1	6	9999	Eurasian_Jackdaw		LC	no	Passerine/Near passerine	500-1000
cor_mon	Current distributions	cc2_gms_60_without_weak_majority_without_agriculture__is_target_met	Severe climate change	Regulated	Low	0	32	cor_mon	Eurasian_Jackdaw	Corvus monedula	cor_mon	קאק	10	0	0	13	0	15	0	1	6	9999	Eurasian_Jackdaw		LC	no	Passerine/Near passerine	500-1000
cor_mon	All scenarios	cc2_gms_60_without_weak_majority_without_agriculture__is_target_met	Severe climate change	Regulated	Low	0	32	cor_mon	Eurasian_Jackdaw	Corvus monedula	cor_mon	קאק	10	0	0	13	0	15	0	1	6	9999	Eurasian_Jackdaw		LC	no	Passerine/Near passerine	500-1000
cor_mon	Low development extent	cc2_gms_60_without_weak_majority_without_agriculture__is_target_met	Severe climate change	Regulated	Low	0	32	cor_mon	Eurasian_Jackdaw	Corvus monedula	cor_mon	קאק	10	0	0	13	0	15	0	1	6	9999	Eurasian_Jackdaw		LC	no	Passerine/Near passerine	500-1000
cor_mon	Moderate development extent	cc2_gms_60_without_weak_majority_without_agriculture__is_target_met	Severe climate change	Regulated	Low	0	32	cor_mon	Eurasian_Jackdaw	Corvus monedula	cor_mon	קאק	10	0	0	13	0	15	0	1	6	9999	Eurasian_Jackdaw		LC	no	Passerine/Near passerine	500-1000
cor_mon	Current distributions	cc2_gp4_60_without_weak_majority_without_agriculture__is_target_met	Severe climate change	Unregulated	Moderate	0	32	cor_mon	Eurasian_Jackdaw	Corvus monedula	cor_mon	קאק	10	0	0	13	0	15	0	1	6	9999	Eurasian_Jackdaw		LC	no	Passerine/Near passerine	500-1000
cor_mon	All scenarios	cc2_gp4_60_without_weak_majority_without_agriculture__is_target_met	Severe climate change	Unregulated	Moderate	0	32	cor_mon	Eurasian_Jackdaw	Corvus monedula	cor_mon	קאק	10	0	0	13	0	15	0	1	6	9999	Eurasian_Jackdaw		LC	no	Passerine/Near passerine	500-1000
cor_mon	Low development extent	cc2_gp4_60_without_weak_majority_without_agriculture__is_target_met	Severe climate change	Unregulated	Moderate	0	32	cor_mon	Eurasian_Jackdaw	Corvus monedula	cor_mon	קאק	10	0	0	13	0	15	0	1	6	9999	Eurasian_Jackdaw		LC	no	Passerine/Near passerine	500-1000
cor_mon	Moderate development extent	cc2_gp4_60_without_weak_majority_without_agriculture__is_target_met	Severe climate change	Unregulated	Moderate	0	32	cor_mon	Eurasian_Jackdaw	Corvus monedula	cor_mon	קאק	10	0	0	13	0	15	0	1	6	9999	Eurasian_Jackdaw		LC	no	Passerine/Near passerine	500-1000
cor_mon	Current distributions	cc2_gp8_60_without_weak_majority_without_agriculture__is_target_met	Severe climate change	Unregulated	High	0	32	cor_mon	Eurasian_Jackdaw	Corvus monedula	cor_mon	קאק	10	0	0	13	0	15	0	1	6	9999	Eurasian_Jackdaw		LC	no	Passerine/Near passerine	500-1000
cor_mon	All scenarios	cc2_gp8_60_without_weak_majority_without_agriculture__is_target_met	Severe climate change	Unregulated	High	0	32	cor_mon	Eurasian_Jackdaw	Corvus monedula	cor_mon	קאק	10	0	0	13	0	15	0	1	6	9999	Eurasian_Jackdaw		LC	no	Passerine/Near passerine	500-1000
cor_mon	Low development extent	cc2_gp8_60_without_weak_majority_without_agriculture__is_target_met	Severe climate change	Unregulated	High	0	32	cor_mon	Eurasian_Jackdaw	Corvus monedula	cor_mon	קאק	10	0	0	13	0	15	0	1	6	9999	Eurasian_Jackdaw		LC	no	Passerine/Near passerine	500-1000
cor_mon	Moderate development extent	cc2_gp8_60_without_weak_majority_without_agriculture__is_target_met	Severe climate change	Unregulated	High	0	32	cor_mon	Eurasian_Jackdaw	Corvus monedula	cor_mon	קאק	10	0	0	13	0	15	0	1	6	9999	Eurasian_Jackdaw		LC	no	Passerine/Near passerine	500-1000
cuc_can	Current distributions	cc2_gapn_60_without_weak_majority_without_agriculture__is_target_met	Severe climate change	Unregulated	Low	1	33	cuc_can	Common_Cuckoo	Cuculus canorus	cuc_can	קוקיה אירופית	10	11	12	13	0	0	17	0	6	1	Common_Cuckoo		NT	no	Passerine/Near passerine	100-500
cuc_can	All scenarios	cc2_gapn_60_without_weak_majority_without_agriculture__is_target_met	Severe climate change	Unregulated	Low	1	33	cuc_can	Common_Cuckoo	Cuculus canorus	cuc_can	קוקיה אירופית	10	11	12	13	0	0	17	0	6	1	Common_Cuckoo		NT	no	Passerine/Near passerine	100-500
cuc_can	Low development extent	cc2_gapn_60_without_weak_majority_without_agriculture__is_target_met	Severe climate change	Unregulated	Low	1	33	cuc_can	Common_Cuckoo	Cuculus canorus	cuc_can	קוקיה אירופית	10	11	12	13	0	0	17	0	6	1	Common_Cuckoo		NT	no	Passerine/Near passerine	100-500
cuc_can	Moderate development extent	cc2_gapn_60_without_weak_majority_without_agriculture__is_target_met	Severe climate change	Unregulated	Low	1	33	cuc_can	Common_Cuckoo	Cuculus canorus	cuc_can	קוקיה אירופית	10	11	12	13	0	0	17	0	6	1	Common_Cuckoo		NT	no	Passerine/Near passerine	100-500
cuc_can	Current distributions	cc2_gm4_60_without_weak_majority_without_agriculture__is_target_met	Severe climate change	Regulated	Moderate	1	33	cuc_can	Common_Cuckoo	Cuculus canorus	cuc_can	קוקיה אירופית	10	11	12	13	0	0	17	0	6	1	Common_Cuckoo		NT	no	Passerine/Near passerine	100-500
cuc_can	All scenarios	cc2_gm4_60_without_weak_majority_without_agriculture__is_target_met	Severe climate change	Regulated	Moderate	1	33	cuc_can	Common_Cuckoo	Cuculus canorus	cuc_can	קוקיה אירופית	10	11	12	13	0	0	17	0	6	1	Common_Cuckoo		NT	no	Passerine/Near passerine	100-500
cuc_can	Low development extent	cc2_gm4_60_without_weak_majority_without_agriculture__is_target_met	Severe climate change	Regulated	Moderate	1	33	cuc_can	Common_Cuckoo	Cuculus canorus	cuc_can	קוקיה אירופית	10	11	12	13	0	0	17	0	6	1	Common_Cuckoo		NT	no	Passerine/Near passerine	100-500
cuc_can	Moderate development extent	cc2_gm4_60_without_weak_majority_without_agriculture__is_target_met	Severe climate change	Regulated	Moderate	1	33	cuc_can	Common_Cuckoo	Cuculus canorus	cuc_can	קוקיה אירופית	10	11	12	13	0	0	17	0	6	1	Common_Cuckoo		NT	no	Passerine/Near passerine	100-500
cuc_can	Current distributions	cc2_gm8_60_without_weak_majority_without_agriculture__is_target_met	Severe climate change	Regulated	High	1	33	cuc_can	Common_Cuckoo	Cuculus canorus	cuc_can	קוקיה אירופית	10	11	12	13	0	0	17	0	6	1	Common_Cuckoo		NT	no	Passerine/Near passerine	100-500
cuc_can	All scenarios	cc2_gm8_60_without_weak_majority_without_agriculture__is_target_met	Severe climate change	Regulated	High	1	33	cuc_can	Common_Cuckoo	Cuculus canorus	cuc_can	קוקיה אירופית	10	11	12	13	0	0	17	0	6	1	Common_Cuckoo		NT	no	Passerine/Near passerine	100-500
cuc_can	Low development extent	cc2_gm8_60_without_weak_majority_without_agriculture__is_target_met	Severe climate change	Regulated	High	1	33	cuc_can	Common_Cuckoo	Cuculus canorus	cuc_can	קוקיה אירופית	10	11	12	13	0	0	17	0	6	1	Common_Cuckoo		NT	no	Passerine/Near passerine	100-500
cuc_can	Moderate development extent	cc2_gm8_60_without_weak_majority_without_agriculture__is_target_met	Severe climate change	Regulated	High	1	33	cuc_can	Common_Cuckoo	Cuculus canorus	cuc_can	קוקיה אירופית	10	11	12	13	0	0	17	0	6	1	Common_Cuckoo		NT	no	Passerine/Near passerine	100-500
cuc_can	Current distributions	cc2_gms_60_without_weak_majority_without_agriculture__is_target_met	Severe climate change	Regulated	Low	1	33	cuc_can	Common_Cuckoo	Cuculus canorus	cuc_can	קוקיה אירופית	10	11	12	13	0	0	17	0	6	1	Common_Cuckoo		NT	no	Passerine/Near passerine	100-500
cuc_can	All scenarios	cc2_gms_60_without_weak_majority_without_agriculture__is_target_met	Severe climate change	Regulated	Low	1	33	cuc_can	Common_Cuckoo	Cuculus canorus	cuc_can	קוקיה אירופית	10	11	12	13	0	0	17	0	6	1	Common_Cuckoo		NT	no	Passerine/Near passerine	100-500
cuc_can	Low development extent	cc2_gms_60_without_weak_majority_without_agriculture__is_target_met	Severe climate change	Regulated	Low	1	33	cuc_can	Common_Cuckoo	Cuculus canorus	cuc_can	קוקיה אירופית	10	11	12	13	0	0	17	0	6	1	Common_Cuckoo		NT	no	Passerine/Near passerine	100-500
cuc_can	Moderate development extent	cc2_gms_60_without_weak_majority_without_agriculture__is_target_met	Severe climate change	Regulated	Low	1	33	cuc_can	Common_Cuckoo	Cuculus canorus	cuc_can	קוקיה אירופית	10	11	12	13	0	0	17	0	6	1	Common_Cuckoo		NT	no	Passerine/Near passerine	100-500
cuc_can	Current distributions	cc2_gp4_60_without_weak_majority_without_agriculture__is_target_met	Severe climate change	Unregulated	Moderate	1	33	cuc_can	Common_Cuckoo	Cuculus canorus	cuc_can	קוקיה אירופית	10	11	12	13	0	0	17	0	6	1	Common_Cuckoo		NT	no	Passerine/Near passerine	100-500
cuc_can	All scenarios	cc2_gp4_60_without_weak_majority_without_agriculture__is_target_met	Severe climate change	Unregulated	Moderate	1	33	cuc_can	Common_Cuckoo	Cuculus canorus	cuc_can	קוקיה אירופית	10	11	12	13	0	0	17	0	6	1	Common_Cuckoo		NT	no	Passerine/Near passerine	100-500
cuc_can	Low development extent	cc2_gp4_60_without_weak_majority_without_agriculture__is_target_met	Severe climate change	Unregulated	Moderate	1	33	cuc_can	Common_Cuckoo	Cuculus canorus	cuc_can	קוקיה אירופית	10	11	12	13	0	0	17	0	6	1	Common_Cuckoo		NT	no	Passerine/Near passerine	100-500
cuc_can	Moderate development extent	cc2_gp4_60_without_weak_majority_without_agriculture__is_target_met	Severe climate change	Unregulated	Moderate	1	33	cuc_can	Common_Cuckoo	Cuculus canorus	cuc_can	קוקיה אירופית	10	11	12	13	0	0	17	0	6	1	Common_Cuckoo		NT	no	Passerine/Near passerine	100-500
cuc_can	Current distributions	cc2_gp8_60_without_weak_majority_without_agriculture__is_target_met	Severe climate change	Unregulated	High	1	33	cuc_can	Common_Cuckoo	Cuculus canorus	cuc_can	קוקיה אירופית	10	11	12	13	0	0	17	0	6	1	Common_Cuckoo		NT	no	Passerine/Near passerine	100-500
cuc_can	All scenarios	cc2_gp8_60_without_weak_majority_without_agriculture__is_target_met	Severe climate change	Unregulated	High	1	33	cuc_can	Common_Cuckoo	Cuculus canorus	cuc_can	קוקיה אירופית	10	11	12	13	0	0	17	0	6	1	Common_Cuckoo		NT	no	Passerine/Near passerine	100-500
cuc_can	Low development extent	cc2_gp8_60_without_weak_majority_without_agriculture__is_target_met	Severe climate change	Unregulated	High	1	33	cuc_can	Common_Cuckoo	Cuculus canorus	cuc_can	קוקיה אירופית	10	11	12	13	0	0	17	0	6	1	Common_Cuckoo		NT	no	Passerine/Near passerine	100-500
cuc_can	Moderate development extent	cc2_gp8_60_without_weak_majority_without_agriculture__is_target_met	Severe climate change	Unregulated	High	1	33	cuc_can	Common_Cuckoo	Cuculus canorus	cuc_can	קוקיה אירופית	10	11	12	13	0	0	17	0	6	1	Common_Cuckoo		NT	no	Passerine/Near passerine	100-500
emb_cae	Current distributions	cc2_gapn_60_without_weak_majority_without_agriculture__is_target_met	Severe climate change	Unregulated	Low	1	35	emb_cae	Cretzschmar's_Bunting	Emberiza caesia	emb_cae	גבתון אדום מקור	0	11	12	13	0	15	0	0	5	9999	Cretzschmars_Bunting		NT	no	Passerine/Near passerine	500-1000
emb_cae	All scenarios	cc2_gapn_60_without_weak_majority_without_agriculture__is_target_met	Severe climate change	Unregulated	Low	1	35	emb_cae	Cretzschmar's_Bunting	Emberiza caesia	emb_cae	גבתון אדום מקור	0	11	12	13	0	15	0	0	5	9999	Cretzschmars_Bunting		NT	no	Passerine/Near passerine	500-1000
emb_cae	Low development extent	cc2_gapn_60_without_weak_majority_without_agriculture__is_target_met	Severe climate change	Unregulated	Low	1	35	emb_cae	Cretzschmar's_Bunting	Emberiza caesia	emb_cae	גבתון אדום מקור	0	11	12	13	0	15	0	0	5	9999	Cretzschmars_Bunting		NT	no	Passerine/Near passerine	500-1000
emb_cae	Moderate development extent	cc2_gapn_60_without_weak_majority_without_agriculture__is_target_met	Severe climate change	Unregulated	Low	1	35	emb_cae	Cretzschmar's_Bunting	Emberiza caesia	emb_cae	גבתון אדום מקור	0	11	12	13	0	15	0	0	5	9999	Cretzschmars_Bunting		NT	no	Passerine/Near passerine	500-1000
emb_cae	Current distributions	cc2_gm4_60_without_weak_majority_without_agriculture__is_target_met	Severe climate change	Regulated	Moderate	1	35	emb_cae	Cretzschmar's_Bunting	Emberiza caesia	emb_cae	גבתון אדום מקור	0	11	12	13	0	15	0	0	5	9999	Cretzschmars_Bunting		NT	no	Passerine/Near passerine	500-1000
emb_cae	All scenarios	cc2_gm4_60_without_weak_majority_without_agriculture__is_target_met	Severe climate change	Regulated	Moderate	1	35	emb_cae	Cretzschmar's_Bunting	Emberiza caesia	emb_cae	גבתון אדום מקור	0	11	12	13	0	15	0	0	5	9999	Cretzschmars_Bunting		NT	no	Passerine/Near passerine	500-1000
emb_cae	Low development extent	cc2_gm4_60_without_weak_majority_without_agriculture__is_target_met	Severe climate change	Regulated	Moderate	1	35	emb_cae	Cretzschmar's_Bunting	Emberiza caesia	emb_cae	גבתון אדום מקור	0	11	12	13	0	15	0	0	5	9999	Cretzschmars_Bunting		NT	no	Passerine/Near passerine	500-1000
emb_cae	Moderate development extent	cc2_gm4_60_without_weak_majority_without_agriculture__is_target_met	Severe climate change	Regulated	Moderate	1	35	emb_cae	Cretzschmar's_Bunting	Emberiza caesia	emb_cae	גבתון אדום מקור	0	11	12	13	0	15	0	0	5	9999	Cretzschmars_Bunting		NT	no	Passerine/Near passerine	500-1000
emb_cae	Current distributions	cc2_gm8_60_without_weak_majority_without_agriculture__is_target_met	Severe climate change	Regulated	High	1	35	emb_cae	Cretzschmar's_Bunting	Emberiza caesia	emb_cae	גבתון אדום מקור	0	11	12	13	0	15	0	0	5	9999	Cretzschmars_Bunting		NT	no	Passerine/Near passerine	500-1000
emb_cae	All scenarios	cc2_gm8_60_without_weak_majority_without_agriculture__is_target_met	Severe climate change	Regulated	High	1	35	emb_cae	Cretzschmar's_Bunting	Emberiza caesia	emb_cae	גבתון אדום מקור	0	11	12	13	0	15	0	0	5	9999	Cretzschmars_Bunting		NT	no	Passerine/Near passerine	500-1000
emb_cae	Low development extent	cc2_gm8_60_without_weak_majority_without_agriculture__is_target_met	Severe climate change	Regulated	High	1	35	emb_cae	Cretzschmar's_Bunting	Emberiza caesia	emb_cae	גבתון אדום מקור	0	11	12	13	0	15	0	0	5	9999	Cretzschmars_Bunting		NT	no	Passerine/Near passerine	500-1000
emb_cae	Moderate development extent	cc2_gm8_60_without_weak_majority_without_agriculture__is_target_met	Severe climate change	Regulated	High	1	35	emb_cae	Cretzschmar's_Bunting	Emberiza caesia	emb_cae	גבתון אדום מקור	0	11	12	13	0	15	0	0	5	9999	Cretzschmars_Bunting		NT	no	Passerine/Near passerine	500-1000
emb_cae	Current distributions	cc2_gms_60_without_weak_majority_without_agriculture__is_target_met	Severe climate change	Regulated	Low	1	35	emb_cae	Cretzschmar's_Bunting	Emberiza caesia	emb_cae	גבתון אדום מקור	0	11	12	13	0	15	0	0	5	9999	Cretzschmars_Bunting		NT	no	Passerine/Near passerine	500-1000
emb_cae	All scenarios	cc2_gms_60_without_weak_majority_without_agriculture__is_target_met	Severe climate change	Regulated	Low	1	35	emb_cae	Cretzschmar's_Bunting	Emberiza caesia	emb_cae	גבתון אדום מקור	0	11	12	13	0	15	0	0	5	9999	Cretzschmars_Bunting		NT	no	Passerine/Near passerine	500-1000
emb_cae	Low development extent	cc2_gms_60_without_weak_majority_without_agriculture__is_target_met	Severe climate change	Regulated	Low	1	35	emb_cae	Cretzschmar's_Bunting	Emberiza caesia	emb_cae	גבתון אדום מקור	0	11	12	13	0	15	0	0	5	9999	Cretzschmars_Bunting		NT	no	Passerine/Near passerine	500-1000
emb_cae	Moderate development extent	cc2_gms_60_without_weak_majority_without_agriculture__is_target_met	Severe climate change	Regulated	Low	1	35	emb_cae	Cretzschmar's_Bunting	Emberiza caesia	emb_cae	גבתון אדום מקור	0	11	12	13	0	15	0	0	5	9999	Cretzschmars_Bunting		NT	no	Passerine/Near passerine	500-1000
emb_cae	Current distributions	cc2_gp4_60_without_weak_majority_without_agriculture__is_target_met	Severe climate change	Unregulated	Moderate	1	35	emb_cae	Cretzschmar's_Bunting	Emberiza caesia	emb_cae	גבתון אדום מקור	0	11	12	13	0	15	0	0	5	9999	Cretzschmars_Bunting		NT	no	Passerine/Near passerine	500-1000
emb_cae	All scenarios	cc2_gp4_60_without_weak_majority_without_agriculture__is_target_met	Severe climate change	Unregulated	Moderate	1	35	emb_cae	Cretzschmar's_Bunting	Emberiza caesia	emb_cae	גבתון אדום מקור	0	11	12	13	0	15	0	0	5	9999	Cretzschmars_Bunting		NT	no	Passerine/Near passerine	500-1000
emb_cae	Low development extent	cc2_gp4_60_without_weak_majority_without_agriculture__is_target_met	Severe climate change	Unregulated	Moderate	1	35	emb_cae	Cretzschmar's_Bunting	Emberiza caesia	emb_cae	גבתון אדום מקור	0	11	12	13	0	15	0	0	5	9999	Cretzschmars_Bunting		NT	no	Passerine/Near passerine	500-1000
emb_cae	Moderate development extent	cc2_gp4_60_without_weak_majority_without_agriculture__is_target_met	Severe climate change	Unregulated	Moderate	1	35	emb_cae	Cretzschmar's_Bunting	Emberiza caesia	emb_cae	גבתון אדום מקור	0	11	12	13	0	15	0	0	5	9999	Cretzschmars_Bunting		NT	no	Passerine/Near passerine	500-1000
emb_cae	Current distributions	cc2_gp8_60_without_weak_majority_without_agriculture__is_target_met	Severe climate change	Unregulated	High	1	35	emb_cae	Cretzschmar's_Bunting	Emberiza caesia	emb_cae	גבתון אדום מקור	0	11	12	13	0	15	0	0	5	9999	Cretzschmars_Bunting		NT	no	Passerine/Near passerine	500-1000
emb_cae	All scenarios	cc2_gp8_60_without_weak_majority_without_agriculture__is_target_met	Severe climate change	Unregulated	High	1	35	emb_cae	Cretzschmar's_Bunting	Emberiza caesia	emb_cae	גבתון אדום מקור	0	11	12	13	0	15	0	0	5	9999	Cretzschmars_Bunting		NT	no	Passerine/Near passerine	500-1000
emb_cae	Low development extent	cc2_gp8_60_without_weak_majority_without_agriculture__is_target_met	Severe climate change	Unregulated	High	1	35	emb_cae	Cretzschmar's_Bunting	Emberiza caesia	emb_cae	גבתון אדום מקור	0	11	12	13	0	15	0	0	5	9999	Cretzschmars_Bunting		NT	no	Passerine/Near passerine	500-1000
emb_cae	Moderate development extent	cc2_gp8_60_without_weak_majority_without_agriculture__is_target_met	Severe climate change	Unregulated	High	1	35	emb_cae	Cretzschmar's_Bunting	Emberiza caesia	emb_cae	גבתון אדום מקור	0	11	12	13	0	15	0	0	5	9999	Cretzschmars_Bunting		NT	no	Passerine/Near passerine	500-1000
emb_mel	Current distributions	cc2_gapn_60_without_weak_majority_without_agriculture__is_target_met	Severe climate change	Unregulated	Low	1	36	emb_mel	Black_headed_Bunting	Emberiza melanocephala	emb_mel	גבתון שחור ראש	0	11	12	13	14	0	0	0	5	9999	Black_headed_Bunting	1	VU	yes	Passerine/Near passerine	1000-2500
emb_mel	All scenarios	cc2_gapn_60_without_weak_majority_without_agriculture__is_target_met	Severe climate change	Unregulated	Low	1	36	emb_mel	Black_headed_Bunting	Emberiza melanocephala	emb_mel	גבתון שחור ראש	0	11	12	13	14	0	0	0	5	9999	Black_headed_Bunting	1	VU	yes	Passerine/Near passerine	1000-2500
emb_mel	Low development extent	cc2_gapn_60_without_weak_majority_without_agriculture__is_target_met	Severe climate change	Unregulated	Low	1	36	emb_mel	Black_headed_Bunting	Emberiza melanocephala	emb_mel	גבתון שחור ראש	0	11	12	13	14	0	0	0	5	9999	Black_headed_Bunting	1	VU	yes	Passerine/Near passerine	1000-2500
emb_mel	Moderate development extent	cc2_gapn_60_without_weak_majority_without_agriculture__is_target_met	Severe climate change	Unregulated	Low	1	36	emb_mel	Black_headed_Bunting	Emberiza melanocephala	emb_mel	גבתון שחור ראש	0	11	12	13	14	0	0	0	5	9999	Black_headed_Bunting	1	VU	yes	Passerine/Near passerine	1000-2500
emb_mel	Current distributions	cc2_gm4_60_without_weak_majority_without_agriculture__is_target_met	Severe climate change	Regulated	Moderate	1	36	emb_mel	Black_headed_Bunting	Emberiza melanocephala	emb_mel	גבתון שחור ראש	0	11	12	13	14	0	0	0	5	9999	Black_headed_Bunting	1	VU	yes	Passerine/Near passerine	1000-2500
emb_mel	All scenarios	cc2_gm4_60_without_weak_majority_without_agriculture__is_target_met	Severe climate change	Regulated	Moderate	1	36	emb_mel	Black_headed_Bunting	Emberiza melanocephala	emb_mel	גבתון שחור ראש	0	11	12	13	14	0	0	0	5	9999	Black_headed_Bunting	1	VU	yes	Passerine/Near passerine	1000-2500
emb_mel	Low development extent	cc2_gm4_60_without_weak_majority_without_agriculture__is_target_met	Severe climate change	Regulated	Moderate	1	36	emb_mel	Black_headed_Bunting	Emberiza melanocephala	emb_mel	גבתון שחור ראש	0	11	12	13	14	0	0	0	5	9999	Black_headed_Bunting	1	VU	yes	Passerine/Near passerine	1000-2500
emb_mel	Moderate development extent	cc2_gm4_60_without_weak_majority_without_agriculture__is_target_met	Severe climate change	Regulated	Moderate	1	36	emb_mel	Black_headed_Bunting	Emberiza melanocephala	emb_mel	גבתון שחור ראש	0	11	12	13	14	0	0	0	5	9999	Black_headed_Bunting	1	VU	yes	Passerine/Near passerine	1000-2500
emb_mel	Current distributions	cc2_gm8_60_without_weak_majority_without_agriculture__is_target_met	Severe climate change	Regulated	High	1	36	emb_mel	Black_headed_Bunting	Emberiza melanocephala	emb_mel	גבתון שחור ראש	0	11	12	13	14	0	0	0	5	9999	Black_headed_Bunting	1	VU	yes	Passerine/Near passerine	1000-2500
emb_mel	All scenarios	cc2_gm8_60_without_weak_majority_without_agriculture__is_target_met	Severe climate change	Regulated	High	1	36	emb_mel	Black_headed_Bunting	Emberiza melanocephala	emb_mel	גבתון שחור ראש	0	11	12	13	14	0	0	0	5	9999	Black_headed_Bunting	1	VU	yes	Passerine/Near passerine	1000-2500
emb_mel	Low development extent	cc2_gm8_60_without_weak_majority_without_agriculture__is_target_met	Severe climate change	Regulated	High	1	36	emb_mel	Black_headed_Bunting	Emberiza melanocephala	emb_mel	גבתון שחור ראש	0	11	12	13	14	0	0	0	5	9999	Black_headed_Bunting	1	VU	yes	Passerine/Near passerine	1000-2500
emb_mel	Moderate development extent	cc2_gm8_60_without_weak_majority_without_agriculture__is_target_met	Severe climate change	Regulated	High	1	36	emb_mel	Black_headed_Bunting	Emberiza melanocephala	emb_mel	גבתון שחור ראש	0	11	12	13	14	0	0	0	5	9999	Black_headed_Bunting	1	VU	yes	Passerine/Near passerine	1000-2500
emb_mel	Current distributions	cc2_gms_60_without_weak_majority_without_agriculture__is_target_met	Severe climate change	Regulated	Low	1	36	emb_mel	Black_headed_Bunting	Emberiza melanocephala	emb_mel	גבתון שחור ראש	0	11	12	13	14	0	0	0	5	9999	Black_headed_Bunting	1	VU	yes	Passerine/Near passerine	1000-2500
emb_mel	All scenarios	cc2_gms_60_without_weak_majority_without_agriculture__is_target_met	Severe climate change	Regulated	Low	1	36	emb_mel	Black_headed_Bunting	Emberiza melanocephala	emb_mel	גבתון שחור ראש	0	11	12	13	14	0	0	0	5	9999	Black_headed_Bunting	1	VU	yes	Passerine/Near passerine	1000-2500
emb_mel	Low development extent	cc2_gms_60_without_weak_majority_without_agriculture__is_target_met	Severe climate change	Regulated	Low	1	36	emb_mel	Black_headed_Bunting	Emberiza melanocephala	emb_mel	גבתון שחור ראש	0	11	12	13	14	0	0	0	5	9999	Black_headed_Bunting	1	VU	yes	Passerine/Near passerine	1000-2500
emb_mel	Moderate development extent	cc2_gms_60_without_weak_majority_without_agriculture__is_target_met	Severe climate change	Regulated	Low	1	36	emb_mel	Black_headed_Bunting	Emberiza melanocephala	emb_mel	גבתון שחור ראש	0	11	12	13	14	0	0	0	5	9999	Black_headed_Bunting	1	VU	yes	Passerine/Near passerine	1000-2500
emb_mel	Current distributions	cc2_gp4_60_without_weak_majority_without_agriculture__is_target_met	Severe climate change	Unregulated	Moderate	1	36	emb_mel	Black_headed_Bunting	Emberiza melanocephala	emb_mel	גבתון שחור ראש	0	11	12	13	14	0	0	0	5	9999	Black_headed_Bunting	1	VU	yes	Passerine/Near passerine	1000-2500
emb_mel	All scenarios	cc2_gp4_60_without_weak_majority_without_agriculture__is_target_met	Severe climate change	Unregulated	Moderate	1	36	emb_mel	Black_headed_Bunting	Emberiza melanocephala	emb_mel	גבתון שחור ראש	0	11	12	13	14	0	0	0	5	9999	Black_headed_Bunting	1	VU	yes	Passerine/Near passerine	1000-2500
emb_mel	Low development extent	cc2_gp4_60_without_weak_majority_without_agriculture__is_target_met	Severe climate change	Unregulated	Moderate	1	36	emb_mel	Black_headed_Bunting	Emberiza melanocephala	emb_mel	גבתון שחור ראש	0	11	12	13	14	0	0	0	5	9999	Black_headed_Bunting	1	VU	yes	Passerine/Near passerine	1000-2500
emb_mel	Moderate development extent	cc2_gp4_60_without_weak_majority_without_agriculture__is_target_met	Severe climate change	Unregulated	Moderate	1	36	emb_mel	Black_headed_Bunting	Emberiza melanocephala	emb_mel	גבתון שחור ראש	0	11	12	13	14	0	0	0	5	9999	Black_headed_Bunting	1	VU	yes	Passerine/Near passerine	1000-2500
emb_mel	Current distributions	cc2_gp8_60_without_weak_majority_without_agriculture__is_target_met	Severe climate change	Unregulated	High	1	36	emb_mel	Black_headed_Bunting	Emberiza melanocephala	emb_mel	גבתון שחור ראש	0	11	12	13	14	0	0	0	5	9999	Black_headed_Bunting	1	VU	yes	Passerine/Near passerine	1000-2500
emb_mel	All scenarios	cc2_gp8_60_without_weak_majority_without_agriculture__is_target_met	Severe climate change	Unregulated	High	1	36	emb_mel	Black_headed_Bunting	Emberiza melanocephala	emb_mel	גבתון שחור ראש	0	11	12	13	14	0	0	0	5	9999	Black_headed_Bunting	1	VU	yes	Passerine/Near passerine	1000-2500
emb_mel	Low development extent	cc2_gp8_60_without_weak_majority_without_agriculture__is_target_met	Severe climate change	Unregulated	High	1	36	emb_mel	Black_headed_Bunting	Emberiza melanocephala	emb_mel	גבתון שחור ראש	0	11	12	13	14	0	0	0	5	9999	Black_headed_Bunting	1	VU	yes	Passerine/Near passerine	1000-2500
emb_mel	Moderate development extent	cc2_gp8_60_without_weak_majority_without_agriculture__is_target_met	Severe climate change	Unregulated	High	1	36	emb_mel	Black_headed_Bunting	Emberiza melanocephala	emb_mel	גבתון שחור ראש	0	11	12	13	14	0	0	0	5	9999	Black_headed_Bunting	1	VU	yes	Passerine/Near passerine	1000-2500
fal_sub	Current distributions	cc2_gapn_60_without_weak_majority_without_agriculture__is_target_met	Severe climate change	Unregulated	Low	1	37	fal_sub	Eurasian_Hobby	Falco subbuteo	fal_sub	בז עצים	0	0	0	13	0	15	0	0	3	9999	Eurasian_Hobby		NT	no	Owl/Raptor	1000-2500
fal_sub	All scenarios	cc2_gapn_60_without_weak_majority_without_agriculture__is_target_met	Severe climate change	Unregulated	Low	1	37	fal_sub	Eurasian_Hobby	Falco subbuteo	fal_sub	בז עצים	0	0	0	13	0	15	0	0	3	9999	Eurasian_Hobby		NT	no	Owl/Raptor	1000-2500
fal_sub	Low development extent	cc2_gapn_60_without_weak_majority_without_agriculture__is_target_met	Severe climate change	Unregulated	Low	1	37	fal_sub	Eurasian_Hobby	Falco subbuteo	fal_sub	בז עצים	0	0	0	13	0	15	0	0	3	9999	Eurasian_Hobby		NT	no	Owl/Raptor	1000-2500
fal_sub	Moderate development extent	cc2_gapn_60_without_weak_majority_without_agriculture__is_target_met	Severe climate change	Unregulated	Low	1	37	fal_sub	Eurasian_Hobby	Falco subbuteo	fal_sub	בז עצים	0	0	0	13	0	15	0	0	3	9999	Eurasian_Hobby		NT	no	Owl/Raptor	1000-2500
fal_sub	Current distributions	cc2_gm4_60_without_weak_majority_without_agriculture__is_target_met	Severe climate change	Regulated	Moderate	1	37	fal_sub	Eurasian_Hobby	Falco subbuteo	fal_sub	בז עצים	0	0	0	13	0	15	0	0	3	9999	Eurasian_Hobby		NT	no	Owl/Raptor	1000-2500
fal_sub	All scenarios	cc2_gm4_60_without_weak_majority_without_agriculture__is_target_met	Severe climate change	Regulated	Moderate	1	37	fal_sub	Eurasian_Hobby	Falco subbuteo	fal_sub	בז עצים	0	0	0	13	0	15	0	0	3	9999	Eurasian_Hobby		NT	no	Owl/Raptor	1000-2500
fal_sub	Low development extent	cc2_gm4_60_without_weak_majority_without_agriculture__is_target_met	Severe climate change	Regulated	Moderate	1	37	fal_sub	Eurasian_Hobby	Falco subbuteo	fal_sub	בז עצים	0	0	0	13	0	15	0	0	3	9999	Eurasian_Hobby		NT	no	Owl/Raptor	1000-2500
fal_sub	Moderate development extent	cc2_gm4_60_without_weak_majority_without_agriculture__is_target_met	Severe climate change	Regulated	Moderate	1	37	fal_sub	Eurasian_Hobby	Falco subbuteo	fal_sub	בז עצים	0	0	0	13	0	15	0	0	3	9999	Eurasian_Hobby		NT	no	Owl/Raptor	1000-2500
fal_sub	Current distributions	cc2_gm8_60_without_weak_majority_without_agriculture__is_target_met	Severe climate change	Regulated	High	1	37	fal_sub	Eurasian_Hobby	Falco subbuteo	fal_sub	בז עצים	0	0	0	13	0	15	0	0	3	9999	Eurasian_Hobby		NT	no	Owl/Raptor	1000-2500
fal_sub	All scenarios	cc2_gm8_60_without_weak_majority_without_agriculture__is_target_met	Severe climate change	Regulated	High	1	37	fal_sub	Eurasian_Hobby	Falco subbuteo	fal_sub	בז עצים	0	0	0	13	0	15	0	0	3	9999	Eurasian_Hobby		NT	no	Owl/Raptor	1000-2500
fal_sub	Low development extent	cc2_gm8_60_without_weak_majority_without_agriculture__is_target_met	Severe climate change	Regulated	High	1	37	fal_sub	Eurasian_Hobby	Falco subbuteo	fal_sub	בז עצים	0	0	0	13	0	15	0	0	3	9999	Eurasian_Hobby		NT	no	Owl/Raptor	1000-2500
fal_sub	Moderate development extent	cc2_gm8_60_without_weak_majority_without_agriculture__is_target_met	Severe climate change	Regulated	High	1	37	fal_sub	Eurasian_Hobby	Falco subbuteo	fal_sub	בז עצים	0	0	0	13	0	15	0	0	3	9999	Eurasian_Hobby		NT	no	Owl/Raptor	1000-2500
fal_sub	Current distributions	cc2_gms_60_without_weak_majority_without_agriculture__is_target_met	Severe climate change	Regulated	Low	1	37	fal_sub	Eurasian_Hobby	Falco subbuteo	fal_sub	בז עצים	0	0	0	13	0	15	0	0	3	9999	Eurasian_Hobby		NT	no	Owl/Raptor	1000-2500
fal_sub	All scenarios	cc2_gms_60_without_weak_majority_without_agriculture__is_target_met	Severe climate change	Regulated	Low	1	37	fal_sub	Eurasian_Hobby	Falco subbuteo	fal_sub	בז עצים	0	0	0	13	0	15	0	0	3	9999	Eurasian_Hobby		NT	no	Owl/Raptor	1000-2500
fal_sub	Low development extent	cc2_gms_60_without_weak_majority_without_agriculture__is_target_met	Severe climate change	Regulated	Low	1	37	fal_sub	Eurasian_Hobby	Falco subbuteo	fal_sub	בז עצים	0	0	0	13	0	15	0	0	3	9999	Eurasian_Hobby		NT	no	Owl/Raptor	1000-2500
fal_sub	Moderate development extent	cc2_gms_60_without_weak_majority_without_agriculture__is_target_met	Severe climate change	Regulated	Low	1	37	fal_sub	Eurasian_Hobby	Falco subbuteo	fal_sub	בז עצים	0	0	0	13	0	15	0	0	3	9999	Eurasian_Hobby		NT	no	Owl/Raptor	1000-2500
fal_sub	Current distributions	cc2_gp4_60_without_weak_majority_without_agriculture__is_target_met	Severe climate change	Unregulated	Moderate	1	37	fal_sub	Eurasian_Hobby	Falco subbuteo	fal_sub	בז עצים	0	0	0	13	0	15	0	0	3	9999	Eurasian_Hobby		NT	no	Owl/Raptor	1000-2500
fal_sub	All scenarios	cc2_gp4_60_without_weak_majority_without_agriculture__is_target_met	Severe climate change	Unregulated	Moderate	1	37	fal_sub	Eurasian_Hobby	Falco subbuteo	fal_sub	בז עצים	0	0	0	13	0	15	0	0	3	9999	Eurasian_Hobby		NT	no	Owl/Raptor	1000-2500
fal_sub	Low development extent	cc2_gp4_60_without_weak_majority_without_agriculture__is_target_met	Severe climate change	Unregulated	Moderate	1	37	fal_sub	Eurasian_Hobby	Falco subbuteo	fal_sub	בז עצים	0	0	0	13	0	15	0	0	3	9999	Eurasian_Hobby		NT	no	Owl/Raptor	1000-2500
fal_sub	Moderate development extent	cc2_gp4_60_without_weak_majority_without_agriculture__is_target_met	Severe climate change	Unregulated	Moderate	1	37	fal_sub	Eurasian_Hobby	Falco subbuteo	fal_sub	בז עצים	0	0	0	13	0	15	0	0	3	9999	Eurasian_Hobby		NT	no	Owl/Raptor	1000-2500
fal_sub	Current distributions	cc2_gp8_60_without_weak_majority_without_agriculture__is_target_met	Severe climate change	Unregulated	High	1	37	fal_sub	Eurasian_Hobby	Falco subbuteo	fal_sub	בז עצים	0	0	0	13	0	15	0	0	3	9999	Eurasian_Hobby		NT	no	Owl/Raptor	1000-2500
fal_sub	All scenarios	cc2_gp8_60_without_weak_majority_without_agriculture__is_target_met	Severe climate change	Unregulated	High	1	37	fal_sub	Eurasian_Hobby	Falco subbuteo	fal_sub	בז עצים	0	0	0	13	0	15	0	0	3	9999	Eurasian_Hobby		NT	no	Owl/Raptor	1000-2500
fal_sub	Low development extent	cc2_gp8_60_without_weak_majority_without_agriculture__is_target_met	Severe climate change	Unregulated	High	1	37	fal_sub	Eurasian_Hobby	Falco subbuteo	fal_sub	בז עצים	0	0	0	13	0	15	0	0	3	9999	Eurasian_Hobby		NT	no	Owl/Raptor	1000-2500
fal_sub	Moderate development extent	cc2_gp8_60_without_weak_majority_without_agriculture__is_target_met	Severe climate change	Unregulated	High	1	37	fal_sub	Eurasian_Hobby	Falco subbuteo	fal_sub	בז עצים	0	0	0	13	0	15	0	0	3	9999	Eurasian_Hobby		NT	no	Owl/Raptor	1000-2500
fra_fra	Current distributions	cc2_gapn_60_without_weak_majority_without_agriculture__is_target_met	Severe climate change	Unregulated	Low	0	38	fra_fra	Black_Francolin	Francolinus francolinus	fra_fra	פרנקולין	0	11	0	0	0	0	0	0	2	9999	Black_Francolin	1	VU	yes	Partridge	500-1000
fra_fra	All scenarios	cc2_gapn_60_without_weak_majority_without_agriculture__is_target_met	Severe climate change	Unregulated	Low	0	38	fra_fra	Black_Francolin	Francolinus francolinus	fra_fra	פרנקולין	0	11	0	0	0	0	0	0	2	9999	Black_Francolin	1	VU	yes	Partridge	500-1000
fra_fra	Low development extent	cc2_gapn_60_without_weak_majority_without_agriculture__is_target_met	Severe climate change	Unregulated	Low	0	38	fra_fra	Black_Francolin	Francolinus francolinus	fra_fra	פרנקולין	0	11	0	0	0	0	0	0	2	9999	Black_Francolin	1	VU	yes	Partridge	500-1000
fra_fra	Moderate development extent	cc2_gapn_60_without_weak_majority_without_agriculture__is_target_met	Severe climate change	Unregulated	Low	0	38	fra_fra	Black_Francolin	Francolinus francolinus	fra_fra	פרנקולין	0	11	0	0	0	0	0	0	2	9999	Black_Francolin	1	VU	yes	Partridge	500-1000
fra_fra	Current distributions	cc2_gm4_60_without_weak_majority_without_agriculture__is_target_met	Severe climate change	Regulated	Moderate	0	38	fra_fra	Black_Francolin	Francolinus francolinus	fra_fra	פרנקולין	0	11	0	0	0	0	0	0	2	9999	Black_Francolin	1	VU	yes	Partridge	500-1000
fra_fra	All scenarios	cc2_gm4_60_without_weak_majority_without_agriculture__is_target_met	Severe climate change	Regulated	Moderate	0	38	fra_fra	Black_Francolin	Francolinus francolinus	fra_fra	פרנקולין	0	11	0	0	0	0	0	0	2	9999	Black_Francolin	1	VU	yes	Partridge	500-1000
fra_fra	Low development extent	cc2_gm4_60_without_weak_majority_without_agriculture__is_target_met	Severe climate change	Regulated	Moderate	0	38	fra_fra	Black_Francolin	Francolinus francolinus	fra_fra	פרנקולין	0	11	0	0	0	0	0	0	2	9999	Black_Francolin	1	VU	yes	Partridge	500-1000
fra_fra	Moderate development extent	cc2_gm4_60_without_weak_majority_without_agriculture__is_target_met	Severe climate change	Regulated	Moderate	0	38	fra_fra	Black_Francolin	Francolinus francolinus	fra_fra	פרנקולין	0	11	0	0	0	0	0	0	2	9999	Black_Francolin	1	VU	yes	Partridge	500-1000
fra_fra	Current distributions	cc2_gm8_60_without_weak_majority_without_agriculture__is_target_met	Severe climate change	Regulated	High	0	38	fra_fra	Black_Francolin	Francolinus francolinus	fra_fra	פרנקולין	0	11	0	0	0	0	0	0	2	9999	Black_Francolin	1	VU	yes	Partridge	500-1000
fra_fra	All scenarios	cc2_gm8_60_without_weak_majority_without_agriculture__is_target_met	Severe climate change	Regulated	High	0	38	fra_fra	Black_Francolin	Francolinus francolinus	fra_fra	פרנקולין	0	11	0	0	0	0	0	0	2	9999	Black_Francolin	1	VU	yes	Partridge	500-1000
fra_fra	Low development extent	cc2_gm8_60_without_weak_majority_without_agriculture__is_target_met	Severe climate change	Regulated	High	0	38	fra_fra	Black_Francolin	Francolinus francolinus	fra_fra	פרנקולין	0	11	0	0	0	0	0	0	2	9999	Black_Francolin	1	VU	yes	Partridge	500-1000
fra_fra	Moderate development extent	cc2_gm8_60_without_weak_majority_without_agriculture__is_target_met	Severe climate change	Regulated	High	0	38	fra_fra	Black_Francolin	Francolinus francolinus	fra_fra	פרנקולין	0	11	0	0	0	0	0	0	2	9999	Black_Francolin	1	VU	yes	Partridge	500-1000
fra_fra	Current distributions	cc2_gms_60_without_weak_majority_without_agriculture__is_target_met	Severe climate change	Regulated	Low	0	38	fra_fra	Black_Francolin	Francolinus francolinus	fra_fra	פרנקולין	0	11	0	0	0	0	0	0	2	9999	Black_Francolin	1	VU	yes	Partridge	500-1000
fra_fra	All scenarios	cc2_gms_60_without_weak_majority_without_agriculture__is_target_met	Severe climate change	Regulated	Low	0	38	fra_fra	Black_Francolin	Francolinus francolinus	fra_fra	פרנקולין	0	11	0	0	0	0	0	0	2	9999	Black_Francolin	1	VU	yes	Partridge	500-1000
fra_fra	Low development extent	cc2_gms_60_without_weak_majority_without_agriculture__is_target_met	Severe climate change	Regulated	Low	0	38	fra_fra	Black_Francolin	Francolinus francolinus	fra_fra	פרנקולין	0	11	0	0	0	0	0	0	2	9999	Black_Francolin	1	VU	yes	Partridge	500-1000
fra_fra	Moderate development extent	cc2_gms_60_without_weak_majority_without_agriculture__is_target_met	Severe climate change	Regulated	Low	0	38	fra_fra	Black_Francolin	Francolinus francolinus	fra_fra	פרנקולין	0	11	0	0	0	0	0	0	2	9999	Black_Francolin	1	VU	yes	Partridge	500-1000
fra_fra	Current distributions	cc2_gp4_60_without_weak_majority_without_agriculture__is_target_met	Severe climate change	Unregulated	Moderate	0	38	fra_fra	Black_Francolin	Francolinus francolinus	fra_fra	פרנקולין	0	11	0	0	0	0	0	0	2	9999	Black_Francolin	1	VU	yes	Partridge	500-1000
fra_fra	All scenarios	cc2_gp4_60_without_weak_majority_without_agriculture__is_target_met	Severe climate change	Unregulated	Moderate	0	38	fra_fra	Black_Francolin	Francolinus francolinus	fra_fra	פרנקולין	0	11	0	0	0	0	0	0	2	9999	Black_Francolin	1	VU	yes	Partridge	500-1000
fra_fra	Low development extent	cc2_gp4_60_without_weak_majority_without_agriculture__is_target_met	Severe climate change	Unregulated	Moderate	0	38	fra_fra	Black_Francolin	Francolinus francolinus	fra_fra	פרנקולין	0	11	0	0	0	0	0	0	2	9999	Black_Francolin	1	VU	yes	Partridge	500-1000
fra_fra	Moderate development extent	cc2_gp4_60_without_weak_majority_without_agriculture__is_target_met	Severe climate change	Unregulated	Moderate	0	38	fra_fra	Black_Francolin	Francolinus francolinus	fra_fra	פרנקולין	0	11	0	0	0	0	0	0	2	9999	Black_Francolin	1	VU	yes	Partridge	500-1000
fra_fra	Current distributions	cc2_gp8_60_without_weak_majority_without_agriculture__is_target_met	Severe climate change	Unregulated	High	0	38	fra_fra	Black_Francolin	Francolinus francolinus	fra_fra	פרנקולין	0	11	0	0	0	0	0	0	2	9999	Black_Francolin	1	VU	yes	Partridge	500-1000
fra_fra	All scenarios	cc2_gp8_60_without_weak_majority_without_agriculture__is_target_met	Severe climate change	Unregulated	High	0	38	fra_fra	Black_Francolin	Francolinus francolinus	fra_fra	פרנקולין	0	11	0	0	0	0	0	0	2	9999	Black_Francolin	1	VU	yes	Partridge	500-1000
fra_fra	Low development extent	cc2_gp8_60_without_weak_majority_without_agriculture__is_target_met	Severe climate change	Unregulated	High	0	38	fra_fra	Black_Francolin	Francolinus francolinus	fra_fra	פרנקולין	0	11	0	0	0	0	0	0	2	9999	Black_Francolin	1	VU	yes	Partridge	500-1000
fra_fra	Moderate development extent	cc2_gp8_60_without_weak_majority_without_agriculture__is_target_met	Severe climate change	Unregulated	High	0	38	fra_fra	Black_Francolin	Francolinus francolinus	fra_fra	פרנקולין	0	11	0	0	0	0	0	0	2	9999	Black_Francolin	1	VU	yes	Partridge	500-1000
gal_cri	Current distributions	cc2_gapn_60_without_weak_majority_without_agriculture__is_target_met	Severe climate change	Unregulated	Low	1	41	gal_cri	Crested_Lark	Galerida cristata	gal_cri	עפרוני מצויץ	10	11	12	13	0	15	0	0	7	9999	Crested_Lark		NT	no	Passerine/Near passerine	2500-5000
gal_cri	All scenarios	cc2_gapn_60_without_weak_majority_without_agriculture__is_target_met	Severe climate change	Unregulated	Low	1	41	gal_cri	Crested_Lark	Galerida cristata	gal_cri	עפרוני מצויץ	10	11	12	13	0	15	0	0	7	9999	Crested_Lark		NT	no	Passerine/Near passerine	2500-5000
gal_cri	Low development extent	cc2_gapn_60_without_weak_majority_without_agriculture__is_target_met	Severe climate change	Unregulated	Low	1	41	gal_cri	Crested_Lark	Galerida cristata	gal_cri	עפרוני מצויץ	10	11	12	13	0	15	0	0	7	9999	Crested_Lark		NT	no	Passerine/Near passerine	2500-5000
gal_cri	Moderate development extent	cc2_gapn_60_without_weak_majority_without_agriculture__is_target_met	Severe climate change	Unregulated	Low	1	41	gal_cri	Crested_Lark	Galerida cristata	gal_cri	עפרוני מצויץ	10	11	12	13	0	15	0	0	7	9999	Crested_Lark		NT	no	Passerine/Near passerine	2500-5000
gal_cri	Current distributions	cc2_gm4_60_without_weak_majority_without_agriculture__is_target_met	Severe climate change	Regulated	Moderate	1	41	gal_cri	Crested_Lark	Galerida cristata	gal_cri	עפרוני מצויץ	10	11	12	13	0	15	0	0	7	9999	Crested_Lark		NT	no	Passerine/Near passerine	2500-5000
gal_cri	All scenarios	cc2_gm4_60_without_weak_majority_without_agriculture__is_target_met	Severe climate change	Regulated	Moderate	1	41	gal_cri	Crested_Lark	Galerida cristata	gal_cri	עפרוני מצויץ	10	11	12	13	0	15	0	0	7	9999	Crested_Lark		NT	no	Passerine/Near passerine	2500-5000
gal_cri	Low development extent	cc2_gm4_60_without_weak_majority_without_agriculture__is_target_met	Severe climate change	Regulated	Moderate	1	41	gal_cri	Crested_Lark	Galerida cristata	gal_cri	עפרוני מצויץ	10	11	12	13	0	15	0	0	7	9999	Crested_Lark		NT	no	Passerine/Near passerine	2500-5000
gal_cri	Moderate development extent	cc2_gm4_60_without_weak_majority_without_agriculture__is_target_met	Severe climate change	Regulated	Moderate	1	41	gal_cri	Crested_Lark	Galerida cristata	gal_cri	עפרוני מצויץ	10	11	12	13	0	15	0	0	7	9999	Crested_Lark		NT	no	Passerine/Near passerine	2500-5000
gal_cri	Current distributions	cc2_gm8_60_without_weak_majority_without_agriculture__is_target_met	Severe climate change	Regulated	High	1	41	gal_cri	Crested_Lark	Galerida cristata	gal_cri	עפרוני מצויץ	10	11	12	13	0	15	0	0	7	9999	Crested_Lark		NT	no	Passerine/Near passerine	2500-5000
gal_cri	All scenarios	cc2_gm8_60_without_weak_majority_without_agriculture__is_target_met	Severe climate change	Regulated	High	1	41	gal_cri	Crested_Lark	Galerida cristata	gal_cri	עפרוני מצויץ	10	11	12	13	0	15	0	0	7	9999	Crested_Lark		NT	no	Passerine/Near passerine	2500-5000
gal_cri	Low development extent	cc2_gm8_60_without_weak_majority_without_agriculture__is_target_met	Severe climate change	Regulated	High	1	41	gal_cri	Crested_Lark	Galerida cristata	gal_cri	עפרוני מצויץ	10	11	12	13	0	15	0	0	7	9999	Crested_Lark		NT	no	Passerine/Near passerine	2500-5000
gal_cri	Moderate development extent	cc2_gm8_60_without_weak_majority_without_agriculture__is_target_met	Severe climate change	Regulated	High	1	41	gal_cri	Crested_Lark	Galerida cristata	gal_cri	עפרוני מצויץ	10	11	12	13	0	15	0	0	7	9999	Crested_Lark		NT	no	Passerine/Near passerine	2500-5000
gal_cri	Current distributions	cc2_gms_60_without_weak_majority_without_agriculture__is_target_met	Severe climate change	Regulated	Low	1	41	gal_cri	Crested_Lark	Galerida cristata	gal_cri	עפרוני מצויץ	10	11	12	13	0	15	0	0	7	9999	Crested_Lark		NT	no	Passerine/Near passerine	2500-5000
gal_cri	All scenarios	cc2_gms_60_without_weak_majority_without_agriculture__is_target_met	Severe climate change	Regulated	Low	1	41	gal_cri	Crested_Lark	Galerida cristata	gal_cri	עפרוני מצויץ	10	11	12	13	0	15	0	0	7	9999	Crested_Lark		NT	no	Passerine/Near passerine	2500-5000
gal_cri	Low development extent	cc2_gms_60_without_weak_majority_without_agriculture__is_target_met	Severe climate change	Regulated	Low	1	41	gal_cri	Crested_Lark	Galerida cristata	gal_cri	עפרוני מצויץ	10	11	12	13	0	15	0	0	7	9999	Crested_Lark		NT	no	Passerine/Near passerine	2500-5000
gal_cri	Moderate development extent	cc2_gms_60_without_weak_majority_without_agriculture__is_target_met	Severe climate change	Regulated	Low	1	41	gal_cri	Crested_Lark	Galerida cristata	gal_cri	עפרוני מצויץ	10	11	12	13	0	15	0	0	7	9999	Crested_Lark		NT	no	Passerine/Near passerine	2500-5000
gal_cri	Current distributions	cc2_gp4_60_without_weak_majority_without_agriculture__is_target_met	Severe climate change	Unregulated	Moderate	1	41	gal_cri	Crested_Lark	Galerida cristata	gal_cri	עפרוני מצויץ	10	11	12	13	0	15	0	0	7	9999	Crested_Lark		NT	no	Passerine/Near passerine	2500-5000
gal_cri	All scenarios	cc2_gp4_60_without_weak_majority_without_agriculture__is_target_met	Severe climate change	Unregulated	Moderate	1	41	gal_cri	Crested_Lark	Galerida cristata	gal_cri	עפרוני מצויץ	10	11	12	13	0	15	0	0	7	9999	Crested_Lark		NT	no	Passerine/Near passerine	2500-5000
gal_cri	Low development extent	cc2_gp4_60_without_weak_majority_without_agriculture__is_target_met	Severe climate change	Unregulated	Moderate	1	41	gal_cri	Crested_Lark	Galerida cristata	gal_cri	עפרוני מצויץ	10	11	12	13	0	15	0	0	7	9999	Crested_Lark		NT	no	Passerine/Near passerine	2500-5000
gal_cri	Moderate development extent	cc2_gp4_60_without_weak_majority_without_agriculture__is_target_met	Severe climate change	Unregulated	Moderate	1	41	gal_cri	Crested_Lark	Galerida cristata	gal_cri	עפרוני מצויץ	10	11	12	13	0	15	0	0	7	9999	Crested_Lark		NT	no	Passerine/Near passerine	2500-5000
gal_cri	Current distributions	cc2_gp8_60_without_weak_majority_without_agriculture__is_target_met	Severe climate change	Unregulated	High	1	41	gal_cri	Crested_Lark	Galerida cristata	gal_cri	עפרוני מצויץ	10	11	12	13	0	15	0	0	7	9999	Crested_Lark		NT	no	Passerine/Near passerine	2500-5000
gal_cri	All scenarios	cc2_gp8_60_without_weak_majority_without_agriculture__is_target_met	Severe climate change	Unregulated	High	1	41	gal_cri	Crested_Lark	Galerida cristata	gal_cri	עפרוני מצויץ	10	11	12	13	0	15	0	0	7	9999	Crested_Lark		NT	no	Passerine/Near passerine	2500-5000
gal_cri	Low development extent	cc2_gp8_60_without_weak_majority_without_agriculture__is_target_met	Severe climate change	Unregulated	High	1	41	gal_cri	Crested_Lark	Galerida cristata	gal_cri	עפרוני מצויץ	10	11	12	13	0	15	0	0	7	9999	Crested_Lark		NT	no	Passerine/Near passerine	2500-5000
gal_cri	Moderate development extent	cc2_gp8_60_without_weak_majority_without_agriculture__is_target_met	Severe climate change	Unregulated	High	1	41	gal_cri	Crested_Lark	Galerida cristata	gal_cri	עפרוני מצויץ	10	11	12	13	0	15	0	0	7	9999	Crested_Lark		NT	no	Passerine/Near passerine	2500-5000
gyp_ful	Current distributions	cc2_gapn_60_without_weak_majority_without_agriculture__is_target_met	Severe climate change	Unregulated	Low	0	43	gyp_ful	Eurasian_Griffon_Vulture	Gyps fulvus	gyp_ful	נשר	10	11	0	0	0	0	0	1	4	9999	Eurasian_Griffon_Vulture		VU	yes	Owl/Raptor	0-100
gyp_ful	All scenarios	cc2_gapn_60_without_weak_majority_without_agriculture__is_target_met	Severe climate change	Unregulated	Low	0	43	gyp_ful	Eurasian_Griffon_Vulture	Gyps fulvus	gyp_ful	נשר	10	11	0	0	0	0	0	1	4	9999	Eurasian_Griffon_Vulture		VU	yes	Owl/Raptor	0-100
gyp_ful	Low development extent	cc2_gapn_60_without_weak_majority_without_agriculture__is_target_met	Severe climate change	Unregulated	Low	0	43	gyp_ful	Eurasian_Griffon_Vulture	Gyps fulvus	gyp_ful	נשר	10	11	0	0	0	0	0	1	4	9999	Eurasian_Griffon_Vulture		VU	yes	Owl/Raptor	0-100
gyp_ful	Moderate development extent	cc2_gapn_60_without_weak_majority_without_agriculture__is_target_met	Severe climate change	Unregulated	Low	0	43	gyp_ful	Eurasian_Griffon_Vulture	Gyps fulvus	gyp_ful	נשר	10	11	0	0	0	0	0	1	4	9999	Eurasian_Griffon_Vulture		VU	yes	Owl/Raptor	0-100
gyp_ful	Current distributions	cc2_gm4_60_without_weak_majority_without_agriculture__is_target_met	Severe climate change	Regulated	Moderate	0	43	gyp_ful	Eurasian_Griffon_Vulture	Gyps fulvus	gyp_ful	נשר	10	11	0	0	0	0	0	1	4	9999	Eurasian_Griffon_Vulture		VU	yes	Owl/Raptor	0-100
gyp_ful	All scenarios	cc2_gm4_60_without_weak_majority_without_agriculture__is_target_met	Severe climate change	Regulated	Moderate	0	43	gyp_ful	Eurasian_Griffon_Vulture	Gyps fulvus	gyp_ful	נשר	10	11	0	0	0	0	0	1	4	9999	Eurasian_Griffon_Vulture		VU	yes	Owl/Raptor	0-100
gyp_ful	Low development extent	cc2_gm4_60_without_weak_majority_without_agriculture__is_target_met	Severe climate change	Regulated	Moderate	0	43	gyp_ful	Eurasian_Griffon_Vulture	Gyps fulvus	gyp_ful	נשר	10	11	0	0	0	0	0	1	4	9999	Eurasian_Griffon_Vulture		VU	yes	Owl/Raptor	0-100
gyp_ful	Moderate development extent	cc2_gm4_60_without_weak_majority_without_agriculture__is_target_met	Severe climate change	Regulated	Moderate	0	43	gyp_ful	Eurasian_Griffon_Vulture	Gyps fulvus	gyp_ful	נשר	10	11	0	0	0	0	0	1	4	9999	Eurasian_Griffon_Vulture		VU	yes	Owl/Raptor	0-100
gyp_ful	Current distributions	cc2_gm8_60_without_weak_majority_without_agriculture__is_target_met	Severe climate change	Regulated	High	0	43	gyp_ful	Eurasian_Griffon_Vulture	Gyps fulvus	gyp_ful	נשר	10	11	0	0	0	0	0	1	4	9999	Eurasian_Griffon_Vulture		VU	yes	Owl/Raptor	0-100
gyp_ful	All scenarios	cc2_gm8_60_without_weak_majority_without_agriculture__is_target_met	Severe climate change	Regulated	High	0	43	gyp_ful	Eurasian_Griffon_Vulture	Gyps fulvus	gyp_ful	נשר	10	11	0	0	0	0	0	1	4	9999	Eurasian_Griffon_Vulture		VU	yes	Owl/Raptor	0-100
gyp_ful	Low development extent	cc2_gm8_60_without_weak_majority_without_agriculture__is_target_met	Severe climate change	Regulated	High	0	43	gyp_ful	Eurasian_Griffon_Vulture	Gyps fulvus	gyp_ful	נשר	10	11	0	0	0	0	0	1	4	9999	Eurasian_Griffon_Vulture		VU	yes	Owl/Raptor	0-100
gyp_ful	Moderate development extent	cc2_gm8_60_without_weak_majority_without_agriculture__is_target_met	Severe climate change	Regulated	High	0	43	gyp_ful	Eurasian_Griffon_Vulture	Gyps fulvus	gyp_ful	נשר	10	11	0	0	0	0	0	1	4	9999	Eurasian_Griffon_Vulture		VU	yes	Owl/Raptor	0-100
gyp_ful	Current distributions	cc2_gms_60_without_weak_majority_without_agriculture__is_target_met	Severe climate change	Regulated	Low	0	43	gyp_ful	Eurasian_Griffon_Vulture	Gyps fulvus	gyp_ful	נשר	10	11	0	0	0	0	0	1	4	9999	Eurasian_Griffon_Vulture		VU	yes	Owl/Raptor	0-100
gyp_ful	All scenarios	cc2_gms_60_without_weak_majority_without_agriculture__is_target_met	Severe climate change	Regulated	Low	0	43	gyp_ful	Eurasian_Griffon_Vulture	Gyps fulvus	gyp_ful	נשר	10	11	0	0	0	0	0	1	4	9999	Eurasian_Griffon_Vulture		VU	yes	Owl/Raptor	0-100
gyp_ful	Low development extent	cc2_gms_60_without_weak_majority_without_agriculture__is_target_met	Severe climate change	Regulated	Low	0	43	gyp_ful	Eurasian_Griffon_Vulture	Gyps fulvus	gyp_ful	נשר	10	11	0	0	0	0	0	1	4	9999	Eurasian_Griffon_Vulture		VU	yes	Owl/Raptor	0-100
gyp_ful	Moderate development extent	cc2_gms_60_without_weak_majority_without_agriculture__is_target_met	Severe climate change	Regulated	Low	0	43	gyp_ful	Eurasian_Griffon_Vulture	Gyps fulvus	gyp_ful	נשר	10	11	0	0	0	0	0	1	4	9999	Eurasian_Griffon_Vulture		VU	yes	Owl/Raptor	0-100
gyp_ful	Current distributions	cc2_gp4_60_without_weak_majority_without_agriculture__is_target_met	Severe climate change	Unregulated	Moderate	0	43	gyp_ful	Eurasian_Griffon_Vulture	Gyps fulvus	gyp_ful	נשר	10	11	0	0	0	0	0	1	4	9999	Eurasian_Griffon_Vulture		VU	yes	Owl/Raptor	0-100
gyp_ful	All scenarios	cc2_gp4_60_without_weak_majority_without_agriculture__is_target_met	Severe climate change	Unregulated	Moderate	0	43	gyp_ful	Eurasian_Griffon_Vulture	Gyps fulvus	gyp_ful	נשר	10	11	0	0	0	0	0	1	4	9999	Eurasian_Griffon_Vulture		VU	yes	Owl/Raptor	0-100
gyp_ful	Low development extent	cc2_gp4_60_without_weak_majority_without_agriculture__is_target_met	Severe climate change	Unregulated	Moderate	0	43	gyp_ful	Eurasian_Griffon_Vulture	Gyps fulvus	gyp_ful	נשר	10	11	0	0	0	0	0	1	4	9999	Eurasian_Griffon_Vulture		VU	yes	Owl/Raptor	0-100
gyp_ful	Moderate development extent	cc2_gp4_60_without_weak_majority_without_agriculture__is_target_met	Severe climate change	Unregulated	Moderate	0	43	gyp_ful	Eurasian_Griffon_Vulture	Gyps fulvus	gyp_ful	נשר	10	11	0	0	0	0	0	1	4	9999	Eurasian_Griffon_Vulture		VU	yes	Owl/Raptor	0-100
gyp_ful	Current distributions	cc2_gp8_60_without_weak_majority_without_agriculture__is_target_met	Severe climate change	Unregulated	High	0	43	gyp_ful	Eurasian_Griffon_Vulture	Gyps fulvus	gyp_ful	נשר	10	11	0	0	0	0	0	1	4	9999	Eurasian_Griffon_Vulture		VU	yes	Owl/Raptor	0-100
gyp_ful	All scenarios	cc2_gp8_60_without_weak_majority_without_agriculture__is_target_met	Severe climate change	Unregulated	High	0	43	gyp_ful	Eurasian_Griffon_Vulture	Gyps fulvus	gyp_ful	נשר	10	11	0	0	0	0	0	1	4	9999	Eurasian_Griffon_Vulture		VU	yes	Owl/Raptor	0-100
gyp_ful	Low development extent	cc2_gp8_60_without_weak_majority_without_agriculture__is_target_met	Severe climate change	Unregulated	High	0	43	gyp_ful	Eurasian_Griffon_Vulture	Gyps fulvus	gyp_ful	נשר	10	11	0	0	0	0	0	1	4	9999	Eurasian_Griffon_Vulture		VU	yes	Owl/Raptor	0-100
gyp_ful	Moderate development extent	cc2_gp8_60_without_weak_majority_without_agriculture__is_target_met	Severe climate change	Unregulated	High	0	43	gyp_ful	Eurasian_Griffon_Vulture	Gyps fulvus	gyp_ful	נשר	10	11	0	0	0	0	0	1	4	9999	Eurasian_Griffon_Vulture		VU	yes	Owl/Raptor	0-100
hip_lan	Current distributions	cc2_gapn_60_without_weak_majority_without_agriculture__is_target_met	Severe climate change	Unregulated	Low	0	47	hip_lan	Upcher's_Warbler	Hippolais languida	hip_lan	שיחנית גדולה	0	11	12	13	0	0	0	0	3	9999	Upchers_Warbler		NT	no	Passerine/Near passerine	100-500
hip_lan	All scenarios	cc2_gapn_60_without_weak_majority_without_agriculture__is_target_met	Severe climate change	Unregulated	Low	1	47	hip_lan	Upcher's_Warbler	Hippolais languida	hip_lan	שיחנית גדולה	0	11	12	13	0	0	0	0	3	9999	Upchers_Warbler		NT	no	Passerine/Near passerine	100-500
hip_lan	Low development extent	cc2_gapn_60_without_weak_majority_without_agriculture__is_target_met	Severe climate change	Unregulated	Low	1	47	hip_lan	Upcher's_Warbler	Hippolais languida	hip_lan	שיחנית גדולה	0	11	12	13	0	0	0	0	3	9999	Upchers_Warbler		NT	no	Passerine/Near passerine	100-500
hip_lan	Moderate development extent	cc2_gapn_60_without_weak_majority_without_agriculture__is_target_met	Severe climate change	Unregulated	Low	1	47	hip_lan	Upcher's_Warbler	Hippolais languida	hip_lan	שיחנית גדולה	0	11	12	13	0	0	0	0	3	9999	Upchers_Warbler		NT	no	Passerine/Near passerine	100-500
hip_lan	Current distributions	cc2_gm4_60_without_weak_majority_without_agriculture__is_target_met	Severe climate change	Regulated	Moderate	0	47	hip_lan	Upcher's_Warbler	Hippolais languida	hip_lan	שיחנית גדולה	0	11	12	13	0	0	0	0	3	9999	Upchers_Warbler		NT	no	Passerine/Near passerine	100-500
hip_lan	All scenarios	cc2_gm4_60_without_weak_majority_without_agriculture__is_target_met	Severe climate change	Regulated	Moderate	1	47	hip_lan	Upcher's_Warbler	Hippolais languida	hip_lan	שיחנית גדולה	0	11	12	13	0	0	0	0	3	9999	Upchers_Warbler		NT	no	Passerine/Near passerine	100-500
hip_lan	Low development extent	cc2_gm4_60_without_weak_majority_without_agriculture__is_target_met	Severe climate change	Regulated	Moderate	1	47	hip_lan	Upcher's_Warbler	Hippolais languida	hip_lan	שיחנית גדולה	0	11	12	13	0	0	0	0	3	9999	Upchers_Warbler		NT	no	Passerine/Near passerine	100-500
hip_lan	Moderate development extent	cc2_gm4_60_without_weak_majority_without_agriculture__is_target_met	Severe climate change	Regulated	Moderate	1	47	hip_lan	Upcher's_Warbler	Hippolais languida	hip_lan	שיחנית גדולה	0	11	12	13	0	0	0	0	3	9999	Upchers_Warbler		NT	no	Passerine/Near passerine	100-500
hip_lan	Current distributions	cc2_gm8_60_without_weak_majority_without_agriculture__is_target_met	Severe climate change	Regulated	High	0	47	hip_lan	Upcher's_Warbler	Hippolais languida	hip_lan	שיחנית גדולה	0	11	12	13	0	0	0	0	3	9999	Upchers_Warbler		NT	no	Passerine/Near passerine	100-500
hip_lan	All scenarios	cc2_gm8_60_without_weak_majority_without_agriculture__is_target_met	Severe climate change	Regulated	High	1	47	hip_lan	Upcher's_Warbler	Hippolais languida	hip_lan	שיחנית גדולה	0	11	12	13	0	0	0	0	3	9999	Upchers_Warbler		NT	no	Passerine/Near passerine	100-500
hip_lan	Low development extent	cc2_gm8_60_without_weak_majority_without_agriculture__is_target_met	Severe climate change	Regulated	High	1	47	hip_lan	Upcher's_Warbler	Hippolais languida	hip_lan	שיחנית גדולה	0	11	12	13	0	0	0	0	3	9999	Upchers_Warbler		NT	no	Passerine/Near passerine	100-500
hip_lan	Moderate development extent	cc2_gm8_60_without_weak_majority_without_agriculture__is_target_met	Severe climate change	Regulated	High	1	47	hip_lan	Upcher's_Warbler	Hippolais languida	hip_lan	שיחנית גדולה	0	11	12	13	0	0	0	0	3	9999	Upchers_Warbler		NT	no	Passerine/Near passerine	100-500
hip_lan	Current distributions	cc2_gms_60_without_weak_majority_without_agriculture__is_target_met	Severe climate change	Regulated	Low	0	47	hip_lan	Upcher's_Warbler	Hippolais languida	hip_lan	שיחנית גדולה	0	11	12	13	0	0	0	0	3	9999	Upchers_Warbler		NT	no	Passerine/Near passerine	100-500
hip_lan	All scenarios	cc2_gms_60_without_weak_majority_without_agriculture__is_target_met	Severe climate change	Regulated	Low	1	47	hip_lan	Upcher's_Warbler	Hippolais languida	hip_lan	שיחנית גדולה	0	11	12	13	0	0	0	0	3	9999	Upchers_Warbler		NT	no	Passerine/Near passerine	100-500
hip_lan	Low development extent	cc2_gms_60_without_weak_majority_without_agriculture__is_target_met	Severe climate change	Regulated	Low	1	47	hip_lan	Upcher's_Warbler	Hippolais languida	hip_lan	שיחנית גדולה	0	11	12	13	0	0	0	0	3	9999	Upchers_Warbler		NT	no	Passerine/Near passerine	100-500
hip_lan	Moderate development extent	cc2_gms_60_without_weak_majority_without_agriculture__is_target_met	Severe climate change	Regulated	Low	1	47	hip_lan	Upcher's_Warbler	Hippolais languida	hip_lan	שיחנית גדולה	0	11	12	13	0	0	0	0	3	9999	Upchers_Warbler		NT	no	Passerine/Near passerine	100-500
hip_lan	Current distributions	cc2_gp4_60_without_weak_majority_without_agriculture__is_target_met	Severe climate change	Unregulated	Moderate	1	47	hip_lan	Upcher's_Warbler	Hippolais languida	hip_lan	שיחנית גדולה	0	11	12	13	0	0	0	0	3	9999	Upchers_Warbler		NT	no	Passerine/Near passerine	100-500
hip_lan	All scenarios	cc2_gp4_60_without_weak_majority_without_agriculture__is_target_met	Severe climate change	Unregulated	Moderate	1	47	hip_lan	Upcher's_Warbler	Hippolais languida	hip_lan	שיחנית גדולה	0	11	12	13	0	0	0	0	3	9999	Upchers_Warbler		NT	no	Passerine/Near passerine	100-500
hip_lan	Low development extent	cc2_gp4_60_without_weak_majority_without_agriculture__is_target_met	Severe climate change	Unregulated	Moderate	1	47	hip_lan	Upcher's_Warbler	Hippolais languida	hip_lan	שיחנית גדולה	0	11	12	13	0	0	0	0	3	9999	Upchers_Warbler		NT	no	Passerine/Near passerine	100-500
hip_lan	Moderate development extent	cc2_gp4_60_without_weak_majority_without_agriculture__is_target_met	Severe climate change	Unregulated	Moderate	1	47	hip_lan	Upcher's_Warbler	Hippolais languida	hip_lan	שיחנית גדולה	0	11	12	13	0	0	0	0	3	9999	Upchers_Warbler		NT	no	Passerine/Near passerine	100-500
hip_lan	Current distributions	cc2_gp8_60_without_weak_majority_without_agriculture__is_target_met	Severe climate change	Unregulated	High	0	47	hip_lan	Upcher's_Warbler	Hippolais languida	hip_lan	שיחנית גדולה	0	11	12	13	0	0	0	0	3	9999	Upchers_Warbler		NT	no	Passerine/Near passerine	100-500
hip_lan	All scenarios	cc2_gp8_60_without_weak_majority_without_agriculture__is_target_met	Severe climate change	Unregulated	High	1	47	hip_lan	Upcher's_Warbler	Hippolais languida	hip_lan	שיחנית גדולה	0	11	12	13	0	0	0	0	3	9999	Upchers_Warbler		NT	no	Passerine/Near passerine	100-500
hip_lan	Low development extent	cc2_gp8_60_without_weak_majority_without_agriculture__is_target_met	Severe climate change	Unregulated	High	1	47	hip_lan	Upcher's_Warbler	Hippolais languida	hip_lan	שיחנית גדולה	0	11	12	13	0	0	0	0	3	9999	Upchers_Warbler		NT	no	Passerine/Near passerine	100-500
hip_lan	Moderate development extent	cc2_gp8_60_without_weak_majority_without_agriculture__is_target_met	Severe climate change	Unregulated	High	1	47	hip_lan	Upcher's_Warbler	Hippolais languida	hip_lan	שיחנית גדולה	0	11	12	13	0	0	0	0	3	9999	Upchers_Warbler		NT	no	Passerine/Near passerine	100-500
hip_oli	Current distributions	cc2_gapn_60_without_weak_majority_without_agriculture__is_target_met	Severe climate change	Unregulated	Low	0	48	hip_oli	Olive_tree_Warbler	Hippolais olivetorum	hip_oli	שיחנית זית	0	0	0	13	14	15	0	0	4	9999	Olive_tree_Warbler		DD	no	Passerine/Near passerine	100-500
hip_oli	All scenarios	cc2_gapn_60_without_weak_majority_without_agriculture__is_target_met	Severe climate change	Unregulated	Low	1	48	hip_oli	Olive_tree_Warbler	Hippolais olivetorum	hip_oli	שיחנית זית	0	0	0	13	14	15	0	0	4	9999	Olive_tree_Warbler		DD	no	Passerine/Near passerine	100-500
hip_oli	Low development extent	cc2_gapn_60_without_weak_majority_without_agriculture__is_target_met	Severe climate change	Unregulated	Low	1	48	hip_oli	Olive_tree_Warbler	Hippolais olivetorum	hip_oli	שיחנית זית	0	0	0	13	14	15	0	0	4	9999	Olive_tree_Warbler		DD	no	Passerine/Near passerine	100-500
hip_oli	Moderate development extent	cc2_gapn_60_without_weak_majority_without_agriculture__is_target_met	Severe climate change	Unregulated	Low	0	48	hip_oli	Olive_tree_Warbler	Hippolais olivetorum	hip_oli	שיחנית זית	0	0	0	13	14	15	0	0	4	9999	Olive_tree_Warbler		DD	no	Passerine/Near passerine	100-500
hip_oli	Current distributions	cc2_gm4_60_without_weak_majority_without_agriculture__is_target_met	Severe climate change	Regulated	Moderate	0	48	hip_oli	Olive_tree_Warbler	Hippolais olivetorum	hip_oli	שיחנית זית	0	0	0	13	14	15	0	0	4	9999	Olive_tree_Warbler		DD	no	Passerine/Near passerine	100-500
hip_oli	All scenarios	cc2_gm4_60_without_weak_majority_without_agriculture__is_target_met	Severe climate change	Regulated	Moderate	1	48	hip_oli	Olive_tree_Warbler	Hippolais olivetorum	hip_oli	שיחנית זית	0	0	0	13	14	15	0	0	4	9999	Olive_tree_Warbler		DD	no	Passerine/Near passerine	100-500
hip_oli	Low development extent	cc2_gm4_60_without_weak_majority_without_agriculture__is_target_met	Severe climate change	Regulated	Moderate	1	48	hip_oli	Olive_tree_Warbler	Hippolais olivetorum	hip_oli	שיחנית זית	0	0	0	13	14	15	0	0	4	9999	Olive_tree_Warbler		DD	no	Passerine/Near passerine	100-500
hip_oli	Moderate development extent	cc2_gm4_60_without_weak_majority_without_agriculture__is_target_met	Severe climate change	Regulated	Moderate	1	48	hip_oli	Olive_tree_Warbler	Hippolais olivetorum	hip_oli	שיחנית זית	0	0	0	13	14	15	0	0	4	9999	Olive_tree_Warbler		DD	no	Passerine/Near passerine	100-500
hip_oli	Current distributions	cc2_gm8_60_without_weak_majority_without_agriculture__is_target_met	Severe climate change	Regulated	High	0	48	hip_oli	Olive_tree_Warbler	Hippolais olivetorum	hip_oli	שיחנית זית	0	0	0	13	14	15	0	0	4	9999	Olive_tree_Warbler		DD	no	Passerine/Near passerine	100-500
hip_oli	All scenarios	cc2_gm8_60_without_weak_majority_without_agriculture__is_target_met	Severe climate change	Regulated	High	1	48	hip_oli	Olive_tree_Warbler	Hippolais olivetorum	hip_oli	שיחנית זית	0	0	0	13	14	15	0	0	4	9999	Olive_tree_Warbler		DD	no	Passerine/Near passerine	100-500
hip_oli	Low development extent	cc2_gm8_60_without_weak_majority_without_agriculture__is_target_met	Severe climate change	Regulated	High	1	48	hip_oli	Olive_tree_Warbler	Hippolais olivetorum	hip_oli	שיחנית זית	0	0	0	13	14	15	0	0	4	9999	Olive_tree_Warbler		DD	no	Passerine/Near passerine	100-500
hip_oli	Moderate development extent	cc2_gm8_60_without_weak_majority_without_agriculture__is_target_met	Severe climate change	Regulated	High	1	48	hip_oli	Olive_tree_Warbler	Hippolais olivetorum	hip_oli	שיחנית זית	0	0	0	13	14	15	0	0	4	9999	Olive_tree_Warbler		DD	no	Passerine/Near passerine	100-500
hip_oli	Current distributions	cc2_gms_60_without_weak_majority_without_agriculture__is_target_met	Severe climate change	Regulated	Low	0	48	hip_oli	Olive_tree_Warbler	Hippolais olivetorum	hip_oli	שיחנית זית	0	0	0	13	14	15	0	0	4	9999	Olive_tree_Warbler		DD	no	Passerine/Near passerine	100-500
hip_oli	All scenarios	cc2_gms_60_without_weak_majority_without_agriculture__is_target_met	Severe climate change	Regulated	Low	1	48	hip_oli	Olive_tree_Warbler	Hippolais olivetorum	hip_oli	שיחנית זית	0	0	0	13	14	15	0	0	4	9999	Olive_tree_Warbler		DD	no	Passerine/Near passerine	100-500
hip_oli	Low development extent	cc2_gms_60_without_weak_majority_without_agriculture__is_target_met	Severe climate change	Regulated	Low	1	48	hip_oli	Olive_tree_Warbler	Hippolais olivetorum	hip_oli	שיחנית זית	0	0	0	13	14	15	0	0	4	9999	Olive_tree_Warbler		DD	no	Passerine/Near passerine	100-500
hip_oli	Moderate development extent	cc2_gms_60_without_weak_majority_without_agriculture__is_target_met	Severe climate change	Regulated	Low	0	48	hip_oli	Olive_tree_Warbler	Hippolais olivetorum	hip_oli	שיחנית זית	0	0	0	13	14	15	0	0	4	9999	Olive_tree_Warbler		DD	no	Passerine/Near passerine	100-500
hip_oli	Current distributions	cc2_gp4_60_without_weak_majority_without_agriculture__is_target_met	Severe climate change	Unregulated	Moderate	0	48	hip_oli	Olive_tree_Warbler	Hippolais olivetorum	hip_oli	שיחנית זית	0	0	0	13	14	15	0	0	4	9999	Olive_tree_Warbler		DD	no	Passerine/Near passerine	100-500
hip_oli	All scenarios	cc2_gp4_60_without_weak_majority_without_agriculture__is_target_met	Severe climate change	Unregulated	Moderate	1	48	hip_oli	Olive_tree_Warbler	Hippolais olivetorum	hip_oli	שיחנית זית	0	0	0	13	14	15	0	0	4	9999	Olive_tree_Warbler		DD	no	Passerine/Near passerine	100-500
hip_oli	Low development extent	cc2_gp4_60_without_weak_majority_without_agriculture__is_target_met	Severe climate change	Unregulated	Moderate	1	48	hip_oli	Olive_tree_Warbler	Hippolais olivetorum	hip_oli	שיחנית זית	0	0	0	13	14	15	0	0	4	9999	Olive_tree_Warbler		DD	no	Passerine/Near passerine	100-500
hip_oli	Moderate development extent	cc2_gp4_60_without_weak_majority_without_agriculture__is_target_met	Severe climate change	Unregulated	Moderate	1	48	hip_oli	Olive_tree_Warbler	Hippolais olivetorum	hip_oli	שיחנית זית	0	0	0	13	14	15	0	0	4	9999	Olive_tree_Warbler		DD	no	Passerine/Near passerine	100-500
hip_oli	Current distributions	cc2_gp8_60_without_weak_majority_without_agriculture__is_target_met	Severe climate change	Unregulated	High	0	48	hip_oli	Olive_tree_Warbler	Hippolais olivetorum	hip_oli	שיחנית זית	0	0	0	13	14	15	0	0	4	9999	Olive_tree_Warbler		DD	no	Passerine/Near passerine	100-500
hip_oli	All scenarios	cc2_gp8_60_without_weak_majority_without_agriculture__is_target_met	Severe climate change	Unregulated	High	1	48	hip_oli	Olive_tree_Warbler	Hippolais olivetorum	hip_oli	שיחנית זית	0	0	0	13	14	15	0	0	4	9999	Olive_tree_Warbler		DD	no	Passerine/Near passerine	100-500
hip_oli	Low development extent	cc2_gp8_60_without_weak_majority_without_agriculture__is_target_met	Severe climate change	Unregulated	High	1	48	hip_oli	Olive_tree_Warbler	Hippolais olivetorum	hip_oli	שיחנית זית	0	0	0	13	14	15	0	0	4	9999	Olive_tree_Warbler		DD	no	Passerine/Near passerine	100-500
hip_oli	Moderate development extent	cc2_gp8_60_without_weak_majority_without_agriculture__is_target_met	Severe climate change	Unregulated	High	0	48	hip_oli	Olive_tree_Warbler	Hippolais olivetorum	hip_oli	שיחנית זית	0	0	0	13	14	15	0	0	4	9999	Olive_tree_Warbler		DD	no	Passerine/Near passerine	100-500
hip_pal	Current distributions	cc2_gapn_60_without_weak_majority_without_agriculture__is_target_met	Severe climate change	Unregulated	Low	1	49	hip_pal	Olivaceous_Warbler	Hippolais pallida	hip_pal	שיחנית קטנה	0	11	12	13	14	15	17	0	7	1	Olivaceous_Warbler		LC	no	Passerine/Near passerine	2500-5000
hip_pal	All scenarios	cc2_gapn_60_without_weak_majority_without_agriculture__is_target_met	Severe climate change	Unregulated	Low	1	49	hip_pal	Olivaceous_Warbler	Hippolais pallida	hip_pal	שיחנית קטנה	0	11	12	13	14	15	17	0	7	1	Olivaceous_Warbler		LC	no	Passerine/Near passerine	2500-5000
hip_pal	Low development extent	cc2_gapn_60_without_weak_majority_without_agriculture__is_target_met	Severe climate change	Unregulated	Low	1	49	hip_pal	Olivaceous_Warbler	Hippolais pallida	hip_pal	שיחנית קטנה	0	11	12	13	14	15	17	0	7	1	Olivaceous_Warbler		LC	no	Passerine/Near passerine	2500-5000
hip_pal	Moderate development extent	cc2_gapn_60_without_weak_majority_without_agriculture__is_target_met	Severe climate change	Unregulated	Low	1	49	hip_pal	Olivaceous_Warbler	Hippolais pallida	hip_pal	שיחנית קטנה	0	11	12	13	14	15	17	0	7	1	Olivaceous_Warbler		LC	no	Passerine/Near passerine	2500-5000
hip_pal	Current distributions	cc2_gm4_60_without_weak_majority_without_agriculture__is_target_met	Severe climate change	Regulated	Moderate	1	49	hip_pal	Olivaceous_Warbler	Hippolais pallida	hip_pal	שיחנית קטנה	0	11	12	13	14	15	17	0	7	1	Olivaceous_Warbler		LC	no	Passerine/Near passerine	2500-5000
hip_pal	All scenarios	cc2_gm4_60_without_weak_majority_without_agriculture__is_target_met	Severe climate change	Regulated	Moderate	1	49	hip_pal	Olivaceous_Warbler	Hippolais pallida	hip_pal	שיחנית קטנה	0	11	12	13	14	15	17	0	7	1	Olivaceous_Warbler		LC	no	Passerine/Near passerine	2500-5000
hip_pal	Low development extent	cc2_gm4_60_without_weak_majority_without_agriculture__is_target_met	Severe climate change	Regulated	Moderate	1	49	hip_pal	Olivaceous_Warbler	Hippolais pallida	hip_pal	שיחנית קטנה	0	11	12	13	14	15	17	0	7	1	Olivaceous_Warbler		LC	no	Passerine/Near passerine	2500-5000
hip_pal	Moderate development extent	cc2_gm4_60_without_weak_majority_without_agriculture__is_target_met	Severe climate change	Regulated	Moderate	1	49	hip_pal	Olivaceous_Warbler	Hippolais pallida	hip_pal	שיחנית קטנה	0	11	12	13	14	15	17	0	7	1	Olivaceous_Warbler		LC	no	Passerine/Near passerine	2500-5000
hip_pal	Current distributions	cc2_gm8_60_without_weak_majority_without_agriculture__is_target_met	Severe climate change	Regulated	High	1	49	hip_pal	Olivaceous_Warbler	Hippolais pallida	hip_pal	שיחנית קטנה	0	11	12	13	14	15	17	0	7	1	Olivaceous_Warbler		LC	no	Passerine/Near passerine	2500-5000
hip_pal	All scenarios	cc2_gm8_60_without_weak_majority_without_agriculture__is_target_met	Severe climate change	Regulated	High	1	49	hip_pal	Olivaceous_Warbler	Hippolais pallida	hip_pal	שיחנית קטנה	0	11	12	13	14	15	17	0	7	1	Olivaceous_Warbler		LC	no	Passerine/Near passerine	2500-5000
hip_pal	Low development extent	cc2_gm8_60_without_weak_majority_without_agriculture__is_target_met	Severe climate change	Regulated	High	1	49	hip_pal	Olivaceous_Warbler	Hippolais pallida	hip_pal	שיחנית קטנה	0	11	12	13	14	15	17	0	7	1	Olivaceous_Warbler		LC	no	Passerine/Near passerine	2500-5000
hip_pal	Moderate development extent	cc2_gm8_60_without_weak_majority_without_agriculture__is_target_met	Severe climate change	Regulated	High	1	49	hip_pal	Olivaceous_Warbler	Hippolais pallida	hip_pal	שיחנית קטנה	0	11	12	13	14	15	17	0	7	1	Olivaceous_Warbler		LC	no	Passerine/Near passerine	2500-5000
hip_pal	Current distributions	cc2_gms_60_without_weak_majority_without_agriculture__is_target_met	Severe climate change	Regulated	Low	1	49	hip_pal	Olivaceous_Warbler	Hippolais pallida	hip_pal	שיחנית קטנה	0	11	12	13	14	15	17	0	7	1	Olivaceous_Warbler		LC	no	Passerine/Near passerine	2500-5000
hip_pal	All scenarios	cc2_gms_60_without_weak_majority_without_agriculture__is_target_met	Severe climate change	Regulated	Low	1	49	hip_pal	Olivaceous_Warbler	Hippolais pallida	hip_pal	שיחנית קטנה	0	11	12	13	14	15	17	0	7	1	Olivaceous_Warbler		LC	no	Passerine/Near passerine	2500-5000
hip_pal	Low development extent	cc2_gms_60_without_weak_majority_without_agriculture__is_target_met	Severe climate change	Regulated	Low	1	49	hip_pal	Olivaceous_Warbler	Hippolais pallida	hip_pal	שיחנית קטנה	0	11	12	13	14	15	17	0	7	1	Olivaceous_Warbler		LC	no	Passerine/Near passerine	2500-5000
hip_pal	Moderate development extent	cc2_gms_60_without_weak_majority_without_agriculture__is_target_met	Severe climate change	Regulated	Low	1	49	hip_pal	Olivaceous_Warbler	Hippolais pallida	hip_pal	שיחנית קטנה	0	11	12	13	14	15	17	0	7	1	Olivaceous_Warbler		LC	no	Passerine/Near passerine	2500-5000
hip_pal	Current distributions	cc2_gp4_60_without_weak_majority_without_agriculture__is_target_met	Severe climate change	Unregulated	Moderate	1	49	hip_pal	Olivaceous_Warbler	Hippolais pallida	hip_pal	שיחנית קטנה	0	11	12	13	14	15	17	0	7	1	Olivaceous_Warbler		LC	no	Passerine/Near passerine	2500-5000
hip_pal	All scenarios	cc2_gp4_60_without_weak_majority_without_agriculture__is_target_met	Severe climate change	Unregulated	Moderate	1	49	hip_pal	Olivaceous_Warbler	Hippolais pallida	hip_pal	שיחנית קטנה	0	11	12	13	14	15	17	0	7	1	Olivaceous_Warbler		LC	no	Passerine/Near passerine	2500-5000
hip_pal	Low development extent	cc2_gp4_60_without_weak_majority_without_agriculture__is_target_met	Severe climate change	Unregulated	Moderate	1	49	hip_pal	Olivaceous_Warbler	Hippolais pallida	hip_pal	שיחנית קטנה	0	11	12	13	14	15	17	0	7	1	Olivaceous_Warbler		LC	no	Passerine/Near passerine	2500-5000
hip_pal	Moderate development extent	cc2_gp4_60_without_weak_majority_without_agriculture__is_target_met	Severe climate change	Unregulated	Moderate	1	49	hip_pal	Olivaceous_Warbler	Hippolais pallida	hip_pal	שיחנית קטנה	0	11	12	13	14	15	17	0	7	1	Olivaceous_Warbler		LC	no	Passerine/Near passerine	2500-5000
hip_pal	Current distributions	cc2_gp8_60_without_weak_majority_without_agriculture__is_target_met	Severe climate change	Unregulated	High	1	49	hip_pal	Olivaceous_Warbler	Hippolais pallida	hip_pal	שיחנית קטנה	0	11	12	13	14	15	17	0	7	1	Olivaceous_Warbler		LC	no	Passerine/Near passerine	2500-5000
hip_pal	All scenarios	cc2_gp8_60_without_weak_majority_without_agriculture__is_target_met	Severe climate change	Unregulated	High	1	49	hip_pal	Olivaceous_Warbler	Hippolais pallida	hip_pal	שיחנית קטנה	0	11	12	13	14	15	17	0	7	1	Olivaceous_Warbler		LC	no	Passerine/Near passerine	2500-5000
hip_pal	Low development extent	cc2_gp8_60_without_weak_majority_without_agriculture__is_target_met	Severe climate change	Unregulated	High	1	49	hip_pal	Olivaceous_Warbler	Hippolais pallida	hip_pal	שיחנית קטנה	0	11	12	13	14	15	17	0	7	1	Olivaceous_Warbler		LC	no	Passerine/Near passerine	2500-5000
hip_pal	Moderate development extent	cc2_gp8_60_without_weak_majority_without_agriculture__is_target_met	Severe climate change	Unregulated	High	1	49	hip_pal	Olivaceous_Warbler	Hippolais pallida	hip_pal	שיחנית קטנה	0	11	12	13	14	15	17	0	7	1	Olivaceous_Warbler		LC	no	Passerine/Near passerine	2500-5000
lan_col	Current distributions	cc2_gapn_60_without_weak_majority_without_agriculture__is_target_met	Severe climate change	Unregulated	Low	1	51	lan_col	Red_backed_Shrike	Lanius collurio	lan_col	חנקן אדום גב	0	11	12	13	0	0	0	0	4	9999	Red_backed_Shrike		NT	no	Passerine/Near passerine	100-500
lan_col	All scenarios	cc2_gapn_60_without_weak_majority_without_agriculture__is_target_met	Severe climate change	Unregulated	Low	1	51	lan_col	Red_backed_Shrike	Lanius collurio	lan_col	חנקן אדום גב	0	11	12	13	0	0	0	0	4	9999	Red_backed_Shrike		NT	no	Passerine/Near passerine	100-500
lan_col	Low development extent	cc2_gapn_60_without_weak_majority_without_agriculture__is_target_met	Severe climate change	Unregulated	Low	1	51	lan_col	Red_backed_Shrike	Lanius collurio	lan_col	חנקן אדום גב	0	11	12	13	0	0	0	0	4	9999	Red_backed_Shrike		NT	no	Passerine/Near passerine	100-500
lan_col	Moderate development extent	cc2_gapn_60_without_weak_majority_without_agriculture__is_target_met	Severe climate change	Unregulated	Low	1	51	lan_col	Red_backed_Shrike	Lanius collurio	lan_col	חנקן אדום גב	0	11	12	13	0	0	0	0	4	9999	Red_backed_Shrike		NT	no	Passerine/Near passerine	100-500
lan_col	Current distributions	cc2_gm4_60_without_weak_majority_without_agriculture__is_target_met	Severe climate change	Regulated	Moderate	1	51	lan_col	Red_backed_Shrike	Lanius collurio	lan_col	חנקן אדום גב	0	11	12	13	0	0	0	0	4	9999	Red_backed_Shrike		NT	no	Passerine/Near passerine	100-500
lan_col	All scenarios	cc2_gm4_60_without_weak_majority_without_agriculture__is_target_met	Severe climate change	Regulated	Moderate	1	51	lan_col	Red_backed_Shrike	Lanius collurio	lan_col	חנקן אדום גב	0	11	12	13	0	0	0	0	4	9999	Red_backed_Shrike		NT	no	Passerine/Near passerine	100-500
lan_col	Low development extent	cc2_gm4_60_without_weak_majority_without_agriculture__is_target_met	Severe climate change	Regulated	Moderate	1	51	lan_col	Red_backed_Shrike	Lanius collurio	lan_col	חנקן אדום גב	0	11	12	13	0	0	0	0	4	9999	Red_backed_Shrike		NT	no	Passerine/Near passerine	100-500
lan_col	Moderate development extent	cc2_gm4_60_without_weak_majority_without_agriculture__is_target_met	Severe climate change	Regulated	Moderate	1	51	lan_col	Red_backed_Shrike	Lanius collurio	lan_col	חנקן אדום גב	0	11	12	13	0	0	0	0	4	9999	Red_backed_Shrike		NT	no	Passerine/Near passerine	100-500
lan_col	Current distributions	cc2_gm8_60_without_weak_majority_without_agriculture__is_target_met	Severe climate change	Regulated	High	1	51	lan_col	Red_backed_Shrike	Lanius collurio	lan_col	חנקן אדום גב	0	11	12	13	0	0	0	0	4	9999	Red_backed_Shrike		NT	no	Passerine/Near passerine	100-500
lan_col	All scenarios	cc2_gm8_60_without_weak_majority_without_agriculture__is_target_met	Severe climate change	Regulated	High	1	51	lan_col	Red_backed_Shrike	Lanius collurio	lan_col	חנקן אדום גב	0	11	12	13	0	0	0	0	4	9999	Red_backed_Shrike		NT	no	Passerine/Near passerine	100-500
lan_col	Low development extent	cc2_gm8_60_without_weak_majority_without_agriculture__is_target_met	Severe climate change	Regulated	High	1	51	lan_col	Red_backed_Shrike	Lanius collurio	lan_col	חנקן אדום גב	0	11	12	13	0	0	0	0	4	9999	Red_backed_Shrike		NT	no	Passerine/Near passerine	100-500
lan_col	Moderate development extent	cc2_gm8_60_without_weak_majority_without_agriculture__is_target_met	Severe climate change	Regulated	High	1	51	lan_col	Red_backed_Shrike	Lanius collurio	lan_col	חנקן אדום גב	0	11	12	13	0	0	0	0	4	9999	Red_backed_Shrike		NT	no	Passerine/Near passerine	100-500
lan_col	Current distributions	cc2_gms_60_without_weak_majority_without_agriculture__is_target_met	Severe climate change	Regulated	Low	1	51	lan_col	Red_backed_Shrike	Lanius collurio	lan_col	חנקן אדום גב	0	11	12	13	0	0	0	0	4	9999	Red_backed_Shrike		NT	no	Passerine/Near passerine	100-500
lan_col	All scenarios	cc2_gms_60_without_weak_majority_without_agriculture__is_target_met	Severe climate change	Regulated	Low	1	51	lan_col	Red_backed_Shrike	Lanius collurio	lan_col	חנקן אדום גב	0	11	12	13	0	0	0	0	4	9999	Red_backed_Shrike		NT	no	Passerine/Near passerine	100-500
lan_col	Low development extent	cc2_gms_60_without_weak_majority_without_agriculture__is_target_met	Severe climate change	Regulated	Low	1	51	lan_col	Red_backed_Shrike	Lanius collurio	lan_col	חנקן אדום גב	0	11	12	13	0	0	0	0	4	9999	Red_backed_Shrike		NT	no	Passerine/Near passerine	100-500
lan_col	Moderate development extent	cc2_gms_60_without_weak_majority_without_agriculture__is_target_met	Severe climate change	Regulated	Low	1	51	lan_col	Red_backed_Shrike	Lanius collurio	lan_col	חנקן אדום גב	0	11	12	13	0	0	0	0	4	9999	Red_backed_Shrike		NT	no	Passerine/Near passerine	100-500
lan_col	Current distributions	cc2_gp4_60_without_weak_majority_without_agriculture__is_target_met	Severe climate change	Unregulated	Moderate	1	51	lan_col	Red_backed_Shrike	Lanius collurio	lan_col	חנקן אדום גב	0	11	12	13	0	0	0	0	4	9999	Red_backed_Shrike		NT	no	Passerine/Near passerine	100-500
lan_col	All scenarios	cc2_gp4_60_without_weak_majority_without_agriculture__is_target_met	Severe climate change	Unregulated	Moderate	1	51	lan_col	Red_backed_Shrike	Lanius collurio	lan_col	חנקן אדום גב	0	11	12	13	0	0	0	0	4	9999	Red_backed_Shrike		NT	no	Passerine/Near passerine	100-500
lan_col	Low development extent	cc2_gp4_60_without_weak_majority_without_agriculture__is_target_met	Severe climate change	Unregulated	Moderate	1	51	lan_col	Red_backed_Shrike	Lanius collurio	lan_col	חנקן אדום גב	0	11	12	13	0	0	0	0	4	9999	Red_backed_Shrike		NT	no	Passerine/Near passerine	100-500
lan_col	Moderate development extent	cc2_gp4_60_without_weak_majority_without_agriculture__is_target_met	Severe climate change	Unregulated	Moderate	1	51	lan_col	Red_backed_Shrike	Lanius collurio	lan_col	חנקן אדום גב	0	11	12	13	0	0	0	0	4	9999	Red_backed_Shrike		NT	no	Passerine/Near passerine	100-500
lan_col	Current distributions	cc2_gp8_60_without_weak_majority_without_agriculture__is_target_met	Severe climate change	Unregulated	High	0	51	lan_col	Red_backed_Shrike	Lanius collurio	lan_col	חנקן אדום גב	0	11	12	13	0	0	0	0	4	9999	Red_backed_Shrike		NT	no	Passerine/Near passerine	100-500
lan_col	All scenarios	cc2_gp8_60_without_weak_majority_without_agriculture__is_target_met	Severe climate change	Unregulated	High	1	51	lan_col	Red_backed_Shrike	Lanius collurio	lan_col	חנקן אדום גב	0	11	12	13	0	0	0	0	4	9999	Red_backed_Shrike		NT	no	Passerine/Near passerine	100-500
lan_col	Low development extent	cc2_gp8_60_without_weak_majority_without_agriculture__is_target_met	Severe climate change	Unregulated	High	1	51	lan_col	Red_backed_Shrike	Lanius collurio	lan_col	חנקן אדום גב	0	11	12	13	0	0	0	0	4	9999	Red_backed_Shrike		NT	no	Passerine/Near passerine	100-500
lan_col	Moderate development extent	cc2_gp8_60_without_weak_majority_without_agriculture__is_target_met	Severe climate change	Unregulated	High	1	51	lan_col	Red_backed_Shrike	Lanius collurio	lan_col	חנקן אדום גב	0	11	12	13	0	0	0	0	4	9999	Red_backed_Shrike		NT	no	Passerine/Near passerine	100-500
lan_exc	Current distributions	cc2_gapn_60_without_weak_majority_without_agriculture__is_target_met	Severe climate change	Unregulated	Low	1	52	lan_exc	Great_Grey_Shrike	Lanius excubitor	lan_exc	חנקן גדול	10	11	12	13	0	0	0	0	6	9999	Great_Grey_Shrike		LC	no	Passerine/Near passerine	500-1000
lan_exc	All scenarios	cc2_gapn_60_without_weak_majority_without_agriculture__is_target_met	Severe climate change	Unregulated	Low	1	52	lan_exc	Great_Grey_Shrike	Lanius excubitor	lan_exc	חנקן גדול	10	11	12	13	0	0	0	0	6	9999	Great_Grey_Shrike		LC	no	Passerine/Near passerine	500-1000
lan_exc	Low development extent	cc2_gapn_60_without_weak_majority_without_agriculture__is_target_met	Severe climate change	Unregulated	Low	1	52	lan_exc	Great_Grey_Shrike	Lanius excubitor	lan_exc	חנקן גדול	10	11	12	13	0	0	0	0	6	9999	Great_Grey_Shrike		LC	no	Passerine/Near passerine	500-1000
lan_exc	Moderate development extent	cc2_gapn_60_without_weak_majority_without_agriculture__is_target_met	Severe climate change	Unregulated	Low	1	52	lan_exc	Great_Grey_Shrike	Lanius excubitor	lan_exc	חנקן גדול	10	11	12	13	0	0	0	0	6	9999	Great_Grey_Shrike		LC	no	Passerine/Near passerine	500-1000
lan_exc	Current distributions	cc2_gm4_60_without_weak_majority_without_agriculture__is_target_met	Severe climate change	Regulated	Moderate	1	52	lan_exc	Great_Grey_Shrike	Lanius excubitor	lan_exc	חנקן גדול	10	11	12	13	0	0	0	0	6	9999	Great_Grey_Shrike		LC	no	Passerine/Near passerine	500-1000
lan_exc	All scenarios	cc2_gm4_60_without_weak_majority_without_agriculture__is_target_met	Severe climate change	Regulated	Moderate	1	52	lan_exc	Great_Grey_Shrike	Lanius excubitor	lan_exc	חנקן גדול	10	11	12	13	0	0	0	0	6	9999	Great_Grey_Shrike		LC	no	Passerine/Near passerine	500-1000
lan_exc	Low development extent	cc2_gm4_60_without_weak_majority_without_agriculture__is_target_met	Severe climate change	Regulated	Moderate	1	52	lan_exc	Great_Grey_Shrike	Lanius excubitor	lan_exc	חנקן גדול	10	11	12	13	0	0	0	0	6	9999	Great_Grey_Shrike		LC	no	Passerine/Near passerine	500-1000
lan_exc	Moderate development extent	cc2_gm4_60_without_weak_majority_without_agriculture__is_target_met	Severe climate change	Regulated	Moderate	1	52	lan_exc	Great_Grey_Shrike	Lanius excubitor	lan_exc	חנקן גדול	10	11	12	13	0	0	0	0	6	9999	Great_Grey_Shrike		LC	no	Passerine/Near passerine	500-1000
lan_exc	Current distributions	cc2_gm8_60_without_weak_majority_without_agriculture__is_target_met	Severe climate change	Regulated	High	1	52	lan_exc	Great_Grey_Shrike	Lanius excubitor	lan_exc	חנקן גדול	10	11	12	13	0	0	0	0	6	9999	Great_Grey_Shrike		LC	no	Passerine/Near passerine	500-1000
lan_exc	All scenarios	cc2_gm8_60_without_weak_majority_without_agriculture__is_target_met	Severe climate change	Regulated	High	1	52	lan_exc	Great_Grey_Shrike	Lanius excubitor	lan_exc	חנקן גדול	10	11	12	13	0	0	0	0	6	9999	Great_Grey_Shrike		LC	no	Passerine/Near passerine	500-1000
lan_exc	Low development extent	cc2_gm8_60_without_weak_majority_without_agriculture__is_target_met	Severe climate change	Regulated	High	1	52	lan_exc	Great_Grey_Shrike	Lanius excubitor	lan_exc	חנקן גדול	10	11	12	13	0	0	0	0	6	9999	Great_Grey_Shrike		LC	no	Passerine/Near passerine	500-1000
lan_exc	Moderate development extent	cc2_gm8_60_without_weak_majority_without_agriculture__is_target_met	Severe climate change	Regulated	High	1	52	lan_exc	Great_Grey_Shrike	Lanius excubitor	lan_exc	חנקן גדול	10	11	12	13	0	0	0	0	6	9999	Great_Grey_Shrike		LC	no	Passerine/Near passerine	500-1000
lan_exc	Current distributions	cc2_gms_60_without_weak_majority_without_agriculture__is_target_met	Severe climate change	Regulated	Low	1	52	lan_exc	Great_Grey_Shrike	Lanius excubitor	lan_exc	חנקן גדול	10	11	12	13	0	0	0	0	6	9999	Great_Grey_Shrike		LC	no	Passerine/Near passerine	500-1000
lan_exc	All scenarios	cc2_gms_60_without_weak_majority_without_agriculture__is_target_met	Severe climate change	Regulated	Low	1	52	lan_exc	Great_Grey_Shrike	Lanius excubitor	lan_exc	חנקן גדול	10	11	12	13	0	0	0	0	6	9999	Great_Grey_Shrike		LC	no	Passerine/Near passerine	500-1000
lan_exc	Low development extent	cc2_gms_60_without_weak_majority_without_agriculture__is_target_met	Severe climate change	Regulated	Low	1	52	lan_exc	Great_Grey_Shrike	Lanius excubitor	lan_exc	חנקן גדול	10	11	12	13	0	0	0	0	6	9999	Great_Grey_Shrike		LC	no	Passerine/Near passerine	500-1000
lan_exc	Moderate development extent	cc2_gms_60_without_weak_majority_without_agriculture__is_target_met	Severe climate change	Regulated	Low	1	52	lan_exc	Great_Grey_Shrike	Lanius excubitor	lan_exc	חנקן גדול	10	11	12	13	0	0	0	0	6	9999	Great_Grey_Shrike		LC	no	Passerine/Near passerine	500-1000
lan_exc	Current distributions	cc2_gp4_60_without_weak_majority_without_agriculture__is_target_met	Severe climate change	Unregulated	Moderate	1	52	lan_exc	Great_Grey_Shrike	Lanius excubitor	lan_exc	חנקן גדול	10	11	12	13	0	0	0	0	6	9999	Great_Grey_Shrike		LC	no	Passerine/Near passerine	500-1000
lan_exc	All scenarios	cc2_gp4_60_without_weak_majority_without_agriculture__is_target_met	Severe climate change	Unregulated	Moderate	1	52	lan_exc	Great_Grey_Shrike	Lanius excubitor	lan_exc	חנקן גדול	10	11	12	13	0	0	0	0	6	9999	Great_Grey_Shrike		LC	no	Passerine/Near passerine	500-1000
lan_exc	Low development extent	cc2_gp4_60_without_weak_majority_without_agriculture__is_target_met	Severe climate change	Unregulated	Moderate	1	52	lan_exc	Great_Grey_Shrike	Lanius excubitor	lan_exc	חנקן גדול	10	11	12	13	0	0	0	0	6	9999	Great_Grey_Shrike		LC	no	Passerine/Near passerine	500-1000
lan_exc	Moderate development extent	cc2_gp4_60_without_weak_majority_without_agriculture__is_target_met	Severe climate change	Unregulated	Moderate	1	52	lan_exc	Great_Grey_Shrike	Lanius excubitor	lan_exc	חנקן גדול	10	11	12	13	0	0	0	0	6	9999	Great_Grey_Shrike		LC	no	Passerine/Near passerine	500-1000
lan_exc	Current distributions	cc2_gp8_60_without_weak_majority_without_agriculture__is_target_met	Severe climate change	Unregulated	High	1	52	lan_exc	Great_Grey_Shrike	Lanius excubitor	lan_exc	חנקן גדול	10	11	12	13	0	0	0	0	6	9999	Great_Grey_Shrike		LC	no	Passerine/Near passerine	500-1000
lan_exc	All scenarios	cc2_gp8_60_without_weak_majority_without_agriculture__is_target_met	Severe climate change	Unregulated	High	1	52	lan_exc	Great_Grey_Shrike	Lanius excubitor	lan_exc	חנקן גדול	10	11	12	13	0	0	0	0	6	9999	Great_Grey_Shrike		LC	no	Passerine/Near passerine	500-1000
lan_exc	Low development extent	cc2_gp8_60_without_weak_majority_without_agriculture__is_target_met	Severe climate change	Unregulated	High	1	52	lan_exc	Great_Grey_Shrike	Lanius excubitor	lan_exc	חנקן גדול	10	11	12	13	0	0	0	0	6	9999	Great_Grey_Shrike		LC	no	Passerine/Near passerine	500-1000
lan_exc	Moderate development extent	cc2_gp8_60_without_weak_majority_without_agriculture__is_target_met	Severe climate change	Unregulated	High	1	52	lan_exc	Great_Grey_Shrike	Lanius excubitor	lan_exc	חנקן גדול	10	11	12	13	0	0	0	0	6	9999	Great_Grey_Shrike		LC	no	Passerine/Near passerine	500-1000
lan_nub	Current distributions	cc2_gapn_60_without_weak_majority_without_agriculture__is_target_met	Severe climate change	Unregulated	Low	1	53	lan_nub	Masked_Shrike	Lanius nubicus	lan_nub	חנקן נובי	0	11	0	13	0	15	0	0	4	9999	Masked_Shrike		NT	no	Passerine/Near passerine	1000-2500
lan_nub	All scenarios	cc2_gapn_60_without_weak_majority_without_agriculture__is_target_met	Severe climate change	Unregulated	Low	1	53	lan_nub	Masked_Shrike	Lanius nubicus	lan_nub	חנקן נובי	0	11	0	13	0	15	0	0	4	9999	Masked_Shrike		NT	no	Passerine/Near passerine	1000-2500
lan_nub	Low development extent	cc2_gapn_60_without_weak_majority_without_agriculture__is_target_met	Severe climate change	Unregulated	Low	1	53	lan_nub	Masked_Shrike	Lanius nubicus	lan_nub	חנקן נובי	0	11	0	13	0	15	0	0	4	9999	Masked_Shrike		NT	no	Passerine/Near passerine	1000-2500
lan_nub	Moderate development extent	cc2_gapn_60_without_weak_majority_without_agriculture__is_target_met	Severe climate change	Unregulated	Low	1	53	lan_nub	Masked_Shrike	Lanius nubicus	lan_nub	חנקן נובי	0	11	0	13	0	15	0	0	4	9999	Masked_Shrike		NT	no	Passerine/Near passerine	1000-2500
lan_nub	Current distributions	cc2_gm4_60_without_weak_majority_without_agriculture__is_target_met	Severe climate change	Regulated	Moderate	1	53	lan_nub	Masked_Shrike	Lanius nubicus	lan_nub	חנקן נובי	0	11	0	13	0	15	0	0	4	9999	Masked_Shrike		NT	no	Passerine/Near passerine	1000-2500
lan_nub	All scenarios	cc2_gm4_60_without_weak_majority_without_agriculture__is_target_met	Severe climate change	Regulated	Moderate	1	53	lan_nub	Masked_Shrike	Lanius nubicus	lan_nub	חנקן נובי	0	11	0	13	0	15	0	0	4	9999	Masked_Shrike		NT	no	Passerine/Near passerine	1000-2500
lan_nub	Low development extent	cc2_gm4_60_without_weak_majority_without_agriculture__is_target_met	Severe climate change	Regulated	Moderate	1	53	lan_nub	Masked_Shrike	Lanius nubicus	lan_nub	חנקן נובי	0	11	0	13	0	15	0	0	4	9999	Masked_Shrike		NT	no	Passerine/Near passerine	1000-2500
lan_nub	Moderate development extent	cc2_gm4_60_without_weak_majority_without_agriculture__is_target_met	Severe climate change	Regulated	Moderate	1	53	lan_nub	Masked_Shrike	Lanius nubicus	lan_nub	חנקן נובי	0	11	0	13	0	15	0	0	4	9999	Masked_Shrike		NT	no	Passerine/Near passerine	1000-2500
lan_nub	Current distributions	cc2_gm8_60_without_weak_majority_without_agriculture__is_target_met	Severe climate change	Regulated	High	1	53	lan_nub	Masked_Shrike	Lanius nubicus	lan_nub	חנקן נובי	0	11	0	13	0	15	0	0	4	9999	Masked_Shrike		NT	no	Passerine/Near passerine	1000-2500
lan_nub	All scenarios	cc2_gm8_60_without_weak_majority_without_agriculture__is_target_met	Severe climate change	Regulated	High	1	53	lan_nub	Masked_Shrike	Lanius nubicus	lan_nub	חנקן נובי	0	11	0	13	0	15	0	0	4	9999	Masked_Shrike		NT	no	Passerine/Near passerine	1000-2500
lan_nub	Low development extent	cc2_gm8_60_without_weak_majority_without_agriculture__is_target_met	Severe climate change	Regulated	High	1	53	lan_nub	Masked_Shrike	Lanius nubicus	lan_nub	חנקן נובי	0	11	0	13	0	15	0	0	4	9999	Masked_Shrike		NT	no	Passerine/Near passerine	1000-2500
lan_nub	Moderate development extent	cc2_gm8_60_without_weak_majority_without_agriculture__is_target_met	Severe climate change	Regulated	High	1	53	lan_nub	Masked_Shrike	Lanius nubicus	lan_nub	חנקן נובי	0	11	0	13	0	15	0	0	4	9999	Masked_Shrike		NT	no	Passerine/Near passerine	1000-2500
lan_nub	Current distributions	cc2_gms_60_without_weak_majority_without_agriculture__is_target_met	Severe climate change	Regulated	Low	1	53	lan_nub	Masked_Shrike	Lanius nubicus	lan_nub	חנקן נובי	0	11	0	13	0	15	0	0	4	9999	Masked_Shrike		NT	no	Passerine/Near passerine	1000-2500
lan_nub	All scenarios	cc2_gms_60_without_weak_majority_without_agriculture__is_target_met	Severe climate change	Regulated	Low	1	53	lan_nub	Masked_Shrike	Lanius nubicus	lan_nub	חנקן נובי	0	11	0	13	0	15	0	0	4	9999	Masked_Shrike		NT	no	Passerine/Near passerine	1000-2500
lan_nub	Low development extent	cc2_gms_60_without_weak_majority_without_agriculture__is_target_met	Severe climate change	Regulated	Low	1	53	lan_nub	Masked_Shrike	Lanius nubicus	lan_nub	חנקן נובי	0	11	0	13	0	15	0	0	4	9999	Masked_Shrike		NT	no	Passerine/Near passerine	1000-2500
lan_nub	Moderate development extent	cc2_gms_60_without_weak_majority_without_agriculture__is_target_met	Severe climate change	Regulated	Low	1	53	lan_nub	Masked_Shrike	Lanius nubicus	lan_nub	חנקן נובי	0	11	0	13	0	15	0	0	4	9999	Masked_Shrike		NT	no	Passerine/Near passerine	1000-2500
lan_nub	Current distributions	cc2_gp4_60_without_weak_majority_without_agriculture__is_target_met	Severe climate change	Unregulated	Moderate	1	53	lan_nub	Masked_Shrike	Lanius nubicus	lan_nub	חנקן נובי	0	11	0	13	0	15	0	0	4	9999	Masked_Shrike		NT	no	Passerine/Near passerine	1000-2500
lan_nub	All scenarios	cc2_gp4_60_without_weak_majority_without_agriculture__is_target_met	Severe climate change	Unregulated	Moderate	1	53	lan_nub	Masked_Shrike	Lanius nubicus	lan_nub	חנקן נובי	0	11	0	13	0	15	0	0	4	9999	Masked_Shrike		NT	no	Passerine/Near passerine	1000-2500
lan_nub	Low development extent	cc2_gp4_60_without_weak_majority_without_agriculture__is_target_met	Severe climate change	Unregulated	Moderate	1	53	lan_nub	Masked_Shrike	Lanius nubicus	lan_nub	חנקן נובי	0	11	0	13	0	15	0	0	4	9999	Masked_Shrike		NT	no	Passerine/Near passerine	1000-2500
lan_nub	Moderate development extent	cc2_gp4_60_without_weak_majority_without_agriculture__is_target_met	Severe climate change	Unregulated	Moderate	1	53	lan_nub	Masked_Shrike	Lanius nubicus	lan_nub	חנקן נובי	0	11	0	13	0	15	0	0	4	9999	Masked_Shrike		NT	no	Passerine/Near passerine	1000-2500
lan_nub	Current distributions	cc2_gp8_60_without_weak_majority_without_agriculture__is_target_met	Severe climate change	Unregulated	High	1	53	lan_nub	Masked_Shrike	Lanius nubicus	lan_nub	חנקן נובי	0	11	0	13	0	15	0	0	4	9999	Masked_Shrike		NT	no	Passerine/Near passerine	1000-2500
lan_nub	All scenarios	cc2_gp8_60_without_weak_majority_without_agriculture__is_target_met	Severe climate change	Unregulated	High	1	53	lan_nub	Masked_Shrike	Lanius nubicus	lan_nub	חנקן נובי	0	11	0	13	0	15	0	0	4	9999	Masked_Shrike		NT	no	Passerine/Near passerine	1000-2500
lan_nub	Low development extent	cc2_gp8_60_without_weak_majority_without_agriculture__is_target_met	Severe climate change	Unregulated	High	1	53	lan_nub	Masked_Shrike	Lanius nubicus	lan_nub	חנקן נובי	0	11	0	13	0	15	0	0	4	9999	Masked_Shrike		NT	no	Passerine/Near passerine	1000-2500
lan_nub	Moderate development extent	cc2_gp8_60_without_weak_majority_without_agriculture__is_target_met	Severe climate change	Unregulated	High	1	53	lan_nub	Masked_Shrike	Lanius nubicus	lan_nub	חנקן נובי	0	11	0	13	0	15	0	0	4	9999	Masked_Shrike		NT	no	Passerine/Near passerine	1000-2500
lan_sen	Current distributions	cc2_gapn_60_without_weak_majority_without_agriculture__is_target_met	Severe climate change	Unregulated	Low	1	54	lan_sen	Woodchat_Shrike	Lanius senator	lan_sen	חנקן אדום ראש	10	11	12	13	0	15	0	0	6	9999	Woodchat_Shrike		NT	no	Passerine/Near passerine	2500-5000
lan_sen	All scenarios	cc2_gapn_60_without_weak_majority_without_agriculture__is_target_met	Severe climate change	Unregulated	Low	1	54	lan_sen	Woodchat_Shrike	Lanius senator	lan_sen	חנקן אדום ראש	10	11	12	13	0	15	0	0	6	9999	Woodchat_Shrike		NT	no	Passerine/Near passerine	2500-5000
lan_sen	Low development extent	cc2_gapn_60_without_weak_majority_without_agriculture__is_target_met	Severe climate change	Unregulated	Low	1	54	lan_sen	Woodchat_Shrike	Lanius senator	lan_sen	חנקן אדום ראש	10	11	12	13	0	15	0	0	6	9999	Woodchat_Shrike		NT	no	Passerine/Near passerine	2500-5000
lan_sen	Moderate development extent	cc2_gapn_60_without_weak_majority_without_agriculture__is_target_met	Severe climate change	Unregulated	Low	1	54	lan_sen	Woodchat_Shrike	Lanius senator	lan_sen	חנקן אדום ראש	10	11	12	13	0	15	0	0	6	9999	Woodchat_Shrike		NT	no	Passerine/Near passerine	2500-5000
lan_sen	Current distributions	cc2_gm4_60_without_weak_majority_without_agriculture__is_target_met	Severe climate change	Regulated	Moderate	1	54	lan_sen	Woodchat_Shrike	Lanius senator	lan_sen	חנקן אדום ראש	10	11	12	13	0	15	0	0	6	9999	Woodchat_Shrike		NT	no	Passerine/Near passerine	2500-5000
lan_sen	All scenarios	cc2_gm4_60_without_weak_majority_without_agriculture__is_target_met	Severe climate change	Regulated	Moderate	1	54	lan_sen	Woodchat_Shrike	Lanius senator	lan_sen	חנקן אדום ראש	10	11	12	13	0	15	0	0	6	9999	Woodchat_Shrike		NT	no	Passerine/Near passerine	2500-5000
lan_sen	Low development extent	cc2_gm4_60_without_weak_majority_without_agriculture__is_target_met	Severe climate change	Regulated	Moderate	1	54	lan_sen	Woodchat_Shrike	Lanius senator	lan_sen	חנקן אדום ראש	10	11	12	13	0	15	0	0	6	9999	Woodchat_Shrike		NT	no	Passerine/Near passerine	2500-5000
lan_sen	Moderate development extent	cc2_gm4_60_without_weak_majority_without_agriculture__is_target_met	Severe climate change	Regulated	Moderate	1	54	lan_sen	Woodchat_Shrike	Lanius senator	lan_sen	חנקן אדום ראש	10	11	12	13	0	15	0	0	6	9999	Woodchat_Shrike		NT	no	Passerine/Near passerine	2500-5000
lan_sen	Current distributions	cc2_gm8_60_without_weak_majority_without_agriculture__is_target_met	Severe climate change	Regulated	High	1	54	lan_sen	Woodchat_Shrike	Lanius senator	lan_sen	חנקן אדום ראש	10	11	12	13	0	15	0	0	6	9999	Woodchat_Shrike		NT	no	Passerine/Near passerine	2500-5000
lan_sen	All scenarios	cc2_gm8_60_without_weak_majority_without_agriculture__is_target_met	Severe climate change	Regulated	High	1	54	lan_sen	Woodchat_Shrike	Lanius senator	lan_sen	חנקן אדום ראש	10	11	12	13	0	15	0	0	6	9999	Woodchat_Shrike		NT	no	Passerine/Near passerine	2500-5000
lan_sen	Low development extent	cc2_gm8_60_without_weak_majority_without_agriculture__is_target_met	Severe climate change	Regulated	High	1	54	lan_sen	Woodchat_Shrike	Lanius senator	lan_sen	חנקן אדום ראש	10	11	12	13	0	15	0	0	6	9999	Woodchat_Shrike		NT	no	Passerine/Near passerine	2500-5000
lan_sen	Moderate development extent	cc2_gm8_60_without_weak_majority_without_agriculture__is_target_met	Severe climate change	Regulated	High	1	54	lan_sen	Woodchat_Shrike	Lanius senator	lan_sen	חנקן אדום ראש	10	11	12	13	0	15	0	0	6	9999	Woodchat_Shrike		NT	no	Passerine/Near passerine	2500-5000
lan_sen	Current distributions	cc2_gms_60_without_weak_majority_without_agriculture__is_target_met	Severe climate change	Regulated	Low	1	54	lan_sen	Woodchat_Shrike	Lanius senator	lan_sen	חנקן אדום ראש	10	11	12	13	0	15	0	0	6	9999	Woodchat_Shrike		NT	no	Passerine/Near passerine	2500-5000
lan_sen	All scenarios	cc2_gms_60_without_weak_majority_without_agriculture__is_target_met	Severe climate change	Regulated	Low	1	54	lan_sen	Woodchat_Shrike	Lanius senator	lan_sen	חנקן אדום ראש	10	11	12	13	0	15	0	0	6	9999	Woodchat_Shrike		NT	no	Passerine/Near passerine	2500-5000
lan_sen	Low development extent	cc2_gms_60_without_weak_majority_without_agriculture__is_target_met	Severe climate change	Regulated	Low	1	54	lan_sen	Woodchat_Shrike	Lanius senator	lan_sen	חנקן אדום ראש	10	11	12	13	0	15	0	0	6	9999	Woodchat_Shrike		NT	no	Passerine/Near passerine	2500-5000
lan_sen	Moderate development extent	cc2_gms_60_without_weak_majority_without_agriculture__is_target_met	Severe climate change	Regulated	Low	1	54	lan_sen	Woodchat_Shrike	Lanius senator	lan_sen	חנקן אדום ראש	10	11	12	13	0	15	0	0	6	9999	Woodchat_Shrike		NT	no	Passerine/Near passerine	2500-5000
lan_sen	Current distributions	cc2_gp4_60_without_weak_majority_without_agriculture__is_target_met	Severe climate change	Unregulated	Moderate	1	54	lan_sen	Woodchat_Shrike	Lanius senator	lan_sen	חנקן אדום ראש	10	11	12	13	0	15	0	0	6	9999	Woodchat_Shrike		NT	no	Passerine/Near passerine	2500-5000
lan_sen	All scenarios	cc2_gp4_60_without_weak_majority_without_agriculture__is_target_met	Severe climate change	Unregulated	Moderate	1	54	lan_sen	Woodchat_Shrike	Lanius senator	lan_sen	חנקן אדום ראש	10	11	12	13	0	15	0	0	6	9999	Woodchat_Shrike		NT	no	Passerine/Near passerine	2500-5000
lan_sen	Low development extent	cc2_gp4_60_without_weak_majority_without_agriculture__is_target_met	Severe climate change	Unregulated	Moderate	1	54	lan_sen	Woodchat_Shrike	Lanius senator	lan_sen	חנקן אדום ראש	10	11	12	13	0	15	0	0	6	9999	Woodchat_Shrike		NT	no	Passerine/Near passerine	2500-5000
lan_sen	Moderate development extent	cc2_gp4_60_without_weak_majority_without_agriculture__is_target_met	Severe climate change	Unregulated	Moderate	1	54	lan_sen	Woodchat_Shrike	Lanius senator	lan_sen	חנקן אדום ראש	10	11	12	13	0	15	0	0	6	9999	Woodchat_Shrike		NT	no	Passerine/Near passerine	2500-5000
lan_sen	Current distributions	cc2_gp8_60_without_weak_majority_without_agriculture__is_target_met	Severe climate change	Unregulated	High	1	54	lan_sen	Woodchat_Shrike	Lanius senator	lan_sen	חנקן אדום ראש	10	11	12	13	0	15	0	0	6	9999	Woodchat_Shrike		NT	no	Passerine/Near passerine	2500-5000
lan_sen	All scenarios	cc2_gp8_60_without_weak_majority_without_agriculture__is_target_met	Severe climate change	Unregulated	High	1	54	lan_sen	Woodchat_Shrike	Lanius senator	lan_sen	חנקן אדום ראש	10	11	12	13	0	15	0	0	6	9999	Woodchat_Shrike		NT	no	Passerine/Near passerine	2500-5000
lan_sen	Low development extent	cc2_gp8_60_without_weak_majority_without_agriculture__is_target_met	Severe climate change	Unregulated	High	1	54	lan_sen	Woodchat_Shrike	Lanius senator	lan_sen	חנקן אדום ראש	10	11	12	13	0	15	0	0	6	9999	Woodchat_Shrike		NT	no	Passerine/Near passerine	2500-5000
lan_sen	Moderate development extent	cc2_gp8_60_without_weak_majority_without_agriculture__is_target_met	Severe climate change	Unregulated	High	1	54	lan_sen	Woodchat_Shrike	Lanius senator	lan_sen	חנקן אדום ראש	10	11	12	13	0	15	0	0	6	9999	Woodchat_Shrike		NT	no	Passerine/Near passerine	2500-5000
mel_cal	Current distributions	cc2_gapn_60_without_weak_majority_without_agriculture__is_target_met	Severe climate change	Unregulated	Low	0	58	mel_cal	Calandra_Lark	Melanocorypha calandra	mel_cal	עפרוני ענק	10	0	0	0	0	0	0	0	2	9999	Calandra_Lark		NT	no	Passerine/Near passerine	1000-2500
mel_cal	All scenarios	cc2_gapn_60_without_weak_majority_without_agriculture__is_target_met	Severe climate change	Unregulated	Low	0	58	mel_cal	Calandra_Lark	Melanocorypha calandra	mel_cal	עפרוני ענק	10	0	0	0	0	0	0	0	2	9999	Calandra_Lark		NT	no	Passerine/Near passerine	1000-2500
mel_cal	Low development extent	cc2_gapn_60_without_weak_majority_without_agriculture__is_target_met	Severe climate change	Unregulated	Low	0	58	mel_cal	Calandra_Lark	Melanocorypha calandra	mel_cal	עפרוני ענק	10	0	0	0	0	0	0	0	2	9999	Calandra_Lark		NT	no	Passerine/Near passerine	1000-2500
mel_cal	Moderate development extent	cc2_gapn_60_without_weak_majority_without_agriculture__is_target_met	Severe climate change	Unregulated	Low	0	58	mel_cal	Calandra_Lark	Melanocorypha calandra	mel_cal	עפרוני ענק	10	0	0	0	0	0	0	0	2	9999	Calandra_Lark		NT	no	Passerine/Near passerine	1000-2500
mel_cal	Current distributions	cc2_gm4_60_without_weak_majority_without_agriculture__is_target_met	Severe climate change	Regulated	Moderate	0	58	mel_cal	Calandra_Lark	Melanocorypha calandra	mel_cal	עפרוני ענק	10	0	0	0	0	0	0	0	2	9999	Calandra_Lark		NT	no	Passerine/Near passerine	1000-2500
mel_cal	All scenarios	cc2_gm4_60_without_weak_majority_without_agriculture__is_target_met	Severe climate change	Regulated	Moderate	1	58	mel_cal	Calandra_Lark	Melanocorypha calandra	mel_cal	עפרוני ענק	10	0	0	0	0	0	0	0	2	9999	Calandra_Lark		NT	no	Passerine/Near passerine	1000-2500
mel_cal	Low development extent	cc2_gm4_60_without_weak_majority_without_agriculture__is_target_met	Severe climate change	Regulated	Moderate	0	58	mel_cal	Calandra_Lark	Melanocorypha calandra	mel_cal	עפרוני ענק	10	0	0	0	0	0	0	0	2	9999	Calandra_Lark		NT	no	Passerine/Near passerine	1000-2500
mel_cal	Moderate development extent	cc2_gm4_60_without_weak_majority_without_agriculture__is_target_met	Severe climate change	Regulated	Moderate	1	58	mel_cal	Calandra_Lark	Melanocorypha calandra	mel_cal	עפרוני ענק	10	0	0	0	0	0	0	0	2	9999	Calandra_Lark		NT	no	Passerine/Near passerine	1000-2500
mel_cal	Current distributions	cc2_gm8_60_without_weak_majority_without_agriculture__is_target_met	Severe climate change	Regulated	High	0	58	mel_cal	Calandra_Lark	Melanocorypha calandra	mel_cal	עפרוני ענק	10	0	0	0	0	0	0	0	2	9999	Calandra_Lark		NT	no	Passerine/Near passerine	1000-2500
mel_cal	All scenarios	cc2_gm8_60_without_weak_majority_without_agriculture__is_target_met	Severe climate change	Regulated	High	1	58	mel_cal	Calandra_Lark	Melanocorypha calandra	mel_cal	עפרוני ענק	10	0	0	0	0	0	0	0	2	9999	Calandra_Lark		NT	no	Passerine/Near passerine	1000-2500
mel_cal	Low development extent	cc2_gm8_60_without_weak_majority_without_agriculture__is_target_met	Severe climate change	Regulated	High	0	58	mel_cal	Calandra_Lark	Melanocorypha calandra	mel_cal	עפרוני ענק	10	0	0	0	0	0	0	0	2	9999	Calandra_Lark		NT	no	Passerine/Near passerine	1000-2500
mel_cal	Moderate development extent	cc2_gm8_60_without_weak_majority_without_agriculture__is_target_met	Severe climate change	Regulated	High	1	58	mel_cal	Calandra_Lark	Melanocorypha calandra	mel_cal	עפרוני ענק	10	0	0	0	0	0	0	0	2	9999	Calandra_Lark		NT	no	Passerine/Near passerine	1000-2500
mel_cal	Current distributions	cc2_gms_60_without_weak_majority_without_agriculture__is_target_met	Severe climate change	Regulated	Low	0	58	mel_cal	Calandra_Lark	Melanocorypha calandra	mel_cal	עפרוני ענק	10	0	0	0	0	0	0	0	2	9999	Calandra_Lark		NT	no	Passerine/Near passerine	1000-2500
mel_cal	All scenarios	cc2_gms_60_without_weak_majority_without_agriculture__is_target_met	Severe climate change	Regulated	Low	0	58	mel_cal	Calandra_Lark	Melanocorypha calandra	mel_cal	עפרוני ענק	10	0	0	0	0	0	0	0	2	9999	Calandra_Lark		NT	no	Passerine/Near passerine	1000-2500
mel_cal	Low development extent	cc2_gms_60_without_weak_majority_without_agriculture__is_target_met	Severe climate change	Regulated	Low	0	58	mel_cal	Calandra_Lark	Melanocorypha calandra	mel_cal	עפרוני ענק	10	0	0	0	0	0	0	0	2	9999	Calandra_Lark		NT	no	Passerine/Near passerine	1000-2500
mel_cal	Moderate development extent	cc2_gms_60_without_weak_majority_without_agriculture__is_target_met	Severe climate change	Regulated	Low	0	58	mel_cal	Calandra_Lark	Melanocorypha calandra	mel_cal	עפרוני ענק	10	0	0	0	0	0	0	0	2	9999	Calandra_Lark		NT	no	Passerine/Near passerine	1000-2500
mel_cal	Current distributions	cc2_gp4_60_without_weak_majority_without_agriculture__is_target_met	Severe climate change	Unregulated	Moderate	0	58	mel_cal	Calandra_Lark	Melanocorypha calandra	mel_cal	עפרוני ענק	10	0	0	0	0	0	0	0	2	9999	Calandra_Lark		NT	no	Passerine/Near passerine	1000-2500
mel_cal	All scenarios	cc2_gp4_60_without_weak_majority_without_agriculture__is_target_met	Severe climate change	Unregulated	Moderate	1	58	mel_cal	Calandra_Lark	Melanocorypha calandra	mel_cal	עפרוני ענק	10	0	0	0	0	0	0	0	2	9999	Calandra_Lark		NT	no	Passerine/Near passerine	1000-2500
mel_cal	Low development extent	cc2_gp4_60_without_weak_majority_without_agriculture__is_target_met	Severe climate change	Unregulated	Moderate	0	58	mel_cal	Calandra_Lark	Melanocorypha calandra	mel_cal	עפרוני ענק	10	0	0	0	0	0	0	0	2	9999	Calandra_Lark		NT	no	Passerine/Near passerine	1000-2500
mel_cal	Moderate development extent	cc2_gp4_60_without_weak_majority_without_agriculture__is_target_met	Severe climate change	Unregulated	Moderate	1	58	mel_cal	Calandra_Lark	Melanocorypha calandra	mel_cal	עפרוני ענק	10	0	0	0	0	0	0	0	2	9999	Calandra_Lark		NT	no	Passerine/Near passerine	1000-2500
mel_cal	Current distributions	cc2_gp8_60_without_weak_majority_without_agriculture__is_target_met	Severe climate change	Unregulated	High	0	58	mel_cal	Calandra_Lark	Melanocorypha calandra	mel_cal	עפרוני ענק	10	0	0	0	0	0	0	0	2	9999	Calandra_Lark		NT	no	Passerine/Near passerine	1000-2500
mel_cal	All scenarios	cc2_gp8_60_without_weak_majority_without_agriculture__is_target_met	Severe climate change	Unregulated	High	0	58	mel_cal	Calandra_Lark	Melanocorypha calandra	mel_cal	עפרוני ענק	10	0	0	0	0	0	0	0	2	9999	Calandra_Lark		NT	no	Passerine/Near passerine	1000-2500
mel_cal	Low development extent	cc2_gp8_60_without_weak_majority_without_agriculture__is_target_met	Severe climate change	Unregulated	High	0	58	mel_cal	Calandra_Lark	Melanocorypha calandra	mel_cal	עפרוני ענק	10	0	0	0	0	0	0	0	2	9999	Calandra_Lark		NT	no	Passerine/Near passerine	1000-2500
mel_cal	Moderate development extent	cc2_gp8_60_without_weak_majority_without_agriculture__is_target_met	Severe climate change	Unregulated	High	0	58	mel_cal	Calandra_Lark	Melanocorypha calandra	mel_cal	עפרוני ענק	10	0	0	0	0	0	0	0	2	9999	Calandra_Lark		NT	no	Passerine/Near passerine	1000-2500
mer_api	Current distributions	cc2_gapn_60_without_weak_majority_without_agriculture__is_target_met	Severe climate change	Unregulated	Low	1	59	mer_api	European_Bee_eater	Merops apiaster	mer_api	שרקרק מצוי	0	0	0	13	0	15	0	0	4	9999	European_Bee_eater	1	VU	yes	Passerine/Near passerine	2500-5000
mer_api	All scenarios	cc2_gapn_60_without_weak_majority_without_agriculture__is_target_met	Severe climate change	Unregulated	Low	1	59	mer_api	European_Bee_eater	Merops apiaster	mer_api	שרקרק מצוי	0	0	0	13	0	15	0	0	4	9999	European_Bee_eater	1	VU	yes	Passerine/Near passerine	2500-5000
mer_api	Low development extent	cc2_gapn_60_without_weak_majority_without_agriculture__is_target_met	Severe climate change	Unregulated	Low	1	59	mer_api	European_Bee_eater	Merops apiaster	mer_api	שרקרק מצוי	0	0	0	13	0	15	0	0	4	9999	European_Bee_eater	1	VU	yes	Passerine/Near passerine	2500-5000
mer_api	Moderate development extent	cc2_gapn_60_without_weak_majority_without_agriculture__is_target_met	Severe climate change	Unregulated	Low	1	59	mer_api	European_Bee_eater	Merops apiaster	mer_api	שרקרק מצוי	0	0	0	13	0	15	0	0	4	9999	European_Bee_eater	1	VU	yes	Passerine/Near passerine	2500-5000
mer_api	Current distributions	cc2_gm4_60_without_weak_majority_without_agriculture__is_target_met	Severe climate change	Regulated	Moderate	1	59	mer_api	European_Bee_eater	Merops apiaster	mer_api	שרקרק מצוי	0	0	0	13	0	15	0	0	4	9999	European_Bee_eater	1	VU	yes	Passerine/Near passerine	2500-5000
mer_api	All scenarios	cc2_gm4_60_without_weak_majority_without_agriculture__is_target_met	Severe climate change	Regulated	Moderate	1	59	mer_api	European_Bee_eater	Merops apiaster	mer_api	שרקרק מצוי	0	0	0	13	0	15	0	0	4	9999	European_Bee_eater	1	VU	yes	Passerine/Near passerine	2500-5000
mer_api	Low development extent	cc2_gm4_60_without_weak_majority_without_agriculture__is_target_met	Severe climate change	Regulated	Moderate	1	59	mer_api	European_Bee_eater	Merops apiaster	mer_api	שרקרק מצוי	0	0	0	13	0	15	0	0	4	9999	European_Bee_eater	1	VU	yes	Passerine/Near passerine	2500-5000
mer_api	Moderate development extent	cc2_gm4_60_without_weak_majority_without_agriculture__is_target_met	Severe climate change	Regulated	Moderate	1	59	mer_api	European_Bee_eater	Merops apiaster	mer_api	שרקרק מצוי	0	0	0	13	0	15	0	0	4	9999	European_Bee_eater	1	VU	yes	Passerine/Near passerine	2500-5000
mer_api	Current distributions	cc2_gm8_60_without_weak_majority_without_agriculture__is_target_met	Severe climate change	Regulated	High	1	59	mer_api	European_Bee_eater	Merops apiaster	mer_api	שרקרק מצוי	0	0	0	13	0	15	0	0	4	9999	European_Bee_eater	1	VU	yes	Passerine/Near passerine	2500-5000
mer_api	All scenarios	cc2_gm8_60_without_weak_majority_without_agriculture__is_target_met	Severe climate change	Regulated	High	1	59	mer_api	European_Bee_eater	Merops apiaster	mer_api	שרקרק מצוי	0	0	0	13	0	15	0	0	4	9999	European_Bee_eater	1	VU	yes	Passerine/Near passerine	2500-5000
mer_api	Low development extent	cc2_gm8_60_without_weak_majority_without_agriculture__is_target_met	Severe climate change	Regulated	High	1	59	mer_api	European_Bee_eater	Merops apiaster	mer_api	שרקרק מצוי	0	0	0	13	0	15	0	0	4	9999	European_Bee_eater	1	VU	yes	Passerine/Near passerine	2500-5000
mer_api	Moderate development extent	cc2_gm8_60_without_weak_majority_without_agriculture__is_target_met	Severe climate change	Regulated	High	1	59	mer_api	European_Bee_eater	Merops apiaster	mer_api	שרקרק מצוי	0	0	0	13	0	15	0	0	4	9999	European_Bee_eater	1	VU	yes	Passerine/Near passerine	2500-5000
mer_api	Current distributions	cc2_gms_60_without_weak_majority_without_agriculture__is_target_met	Severe climate change	Regulated	Low	1	59	mer_api	European_Bee_eater	Merops apiaster	mer_api	שרקרק מצוי	0	0	0	13	0	15	0	0	4	9999	European_Bee_eater	1	VU	yes	Passerine/Near passerine	2500-5000
mer_api	All scenarios	cc2_gms_60_without_weak_majority_without_agriculture__is_target_met	Severe climate change	Regulated	Low	1	59	mer_api	European_Bee_eater	Merops apiaster	mer_api	שרקרק מצוי	0	0	0	13	0	15	0	0	4	9999	European_Bee_eater	1	VU	yes	Passerine/Near passerine	2500-5000
mer_api	Low development extent	cc2_gms_60_without_weak_majority_without_agriculture__is_target_met	Severe climate change	Regulated	Low	1	59	mer_api	European_Bee_eater	Merops apiaster	mer_api	שרקרק מצוי	0	0	0	13	0	15	0	0	4	9999	European_Bee_eater	1	VU	yes	Passerine/Near passerine	2500-5000
mer_api	Moderate development extent	cc2_gms_60_without_weak_majority_without_agriculture__is_target_met	Severe climate change	Regulated	Low	1	59	mer_api	European_Bee_eater	Merops apiaster	mer_api	שרקרק מצוי	0	0	0	13	0	15	0	0	4	9999	European_Bee_eater	1	VU	yes	Passerine/Near passerine	2500-5000
mer_api	Current distributions	cc2_gp4_60_without_weak_majority_without_agriculture__is_target_met	Severe climate change	Unregulated	Moderate	1	59	mer_api	European_Bee_eater	Merops apiaster	mer_api	שרקרק מצוי	0	0	0	13	0	15	0	0	4	9999	European_Bee_eater	1	VU	yes	Passerine/Near passerine	2500-5000
mer_api	All scenarios	cc2_gp4_60_without_weak_majority_without_agriculture__is_target_met	Severe climate change	Unregulated	Moderate	1	59	mer_api	European_Bee_eater	Merops apiaster	mer_api	שרקרק מצוי	0	0	0	13	0	15	0	0	4	9999	European_Bee_eater	1	VU	yes	Passerine/Near passerine	2500-5000
mer_api	Low development extent	cc2_gp4_60_without_weak_majority_without_agriculture__is_target_met	Severe climate change	Unregulated	Moderate	1	59	mer_api	European_Bee_eater	Merops apiaster	mer_api	שרקרק מצוי	0	0	0	13	0	15	0	0	4	9999	European_Bee_eater	1	VU	yes	Passerine/Near passerine	2500-5000
mer_api	Moderate development extent	cc2_gp4_60_without_weak_majority_without_agriculture__is_target_met	Severe climate change	Unregulated	Moderate	1	59	mer_api	European_Bee_eater	Merops apiaster	mer_api	שרקרק מצוי	0	0	0	13	0	15	0	0	4	9999	European_Bee_eater	1	VU	yes	Passerine/Near passerine	2500-5000
mer_api	Current distributions	cc2_gp8_60_without_weak_majority_without_agriculture__is_target_met	Severe climate change	Unregulated	High	1	59	mer_api	European_Bee_eater	Merops apiaster	mer_api	שרקרק מצוי	0	0	0	13	0	15	0	0	4	9999	European_Bee_eater	1	VU	yes	Passerine/Near passerine	2500-5000
mer_api	All scenarios	cc2_gp8_60_without_weak_majority_without_agriculture__is_target_met	Severe climate change	Unregulated	High	1	59	mer_api	European_Bee_eater	Merops apiaster	mer_api	שרקרק מצוי	0	0	0	13	0	15	0	0	4	9999	European_Bee_eater	1	VU	yes	Passerine/Near passerine	2500-5000
mer_api	Low development extent	cc2_gp8_60_without_weak_majority_without_agriculture__is_target_met	Severe climate change	Unregulated	High	1	59	mer_api	European_Bee_eater	Merops apiaster	mer_api	שרקרק מצוי	0	0	0	13	0	15	0	0	4	9999	European_Bee_eater	1	VU	yes	Passerine/Near passerine	2500-5000
mer_api	Moderate development extent	cc2_gp8_60_without_weak_majority_without_agriculture__is_target_met	Severe climate change	Unregulated	High	1	59	mer_api	European_Bee_eater	Merops apiaster	mer_api	שרקרק מצוי	0	0	0	13	0	15	0	0	4	9999	European_Bee_eater	1	VU	yes	Passerine/Near passerine	2500-5000
mil_cal	Current distributions	cc2_gapn_60_without_weak_majority_without_agriculture__is_target_met	Severe climate change	Unregulated	Low	1	60	mil_cal	Corn_Bunting	Miliaria calandra	mil_cal	גבתון עפרוני	10	11	12	13	0	15	0	0	7	9999	Corn_Bunting		LC	no	Passerine/Near passerine	2500-5000
mil_cal	All scenarios	cc2_gapn_60_without_weak_majority_without_agriculture__is_target_met	Severe climate change	Unregulated	Low	1	60	mil_cal	Corn_Bunting	Miliaria calandra	mil_cal	גבתון עפרוני	10	11	12	13	0	15	0	0	7	9999	Corn_Bunting		LC	no	Passerine/Near passerine	2500-5000
mil_cal	Low development extent	cc2_gapn_60_without_weak_majority_without_agriculture__is_target_met	Severe climate change	Unregulated	Low	1	60	mil_cal	Corn_Bunting	Miliaria calandra	mil_cal	גבתון עפרוני	10	11	12	13	0	15	0	0	7	9999	Corn_Bunting		LC	no	Passerine/Near passerine	2500-5000
mil_cal	Moderate development extent	cc2_gapn_60_without_weak_majority_without_agriculture__is_target_met	Severe climate change	Unregulated	Low	1	60	mil_cal	Corn_Bunting	Miliaria calandra	mil_cal	גבתון עפרוני	10	11	12	13	0	15	0	0	7	9999	Corn_Bunting		LC	no	Passerine/Near passerine	2500-5000
mil_cal	Current distributions	cc2_gm4_60_without_weak_majority_without_agriculture__is_target_met	Severe climate change	Regulated	Moderate	1	60	mil_cal	Corn_Bunting	Miliaria calandra	mil_cal	גבתון עפרוני	10	11	12	13	0	15	0	0	7	9999	Corn_Bunting		LC	no	Passerine/Near passerine	2500-5000
mil_cal	All scenarios	cc2_gm4_60_without_weak_majority_without_agriculture__is_target_met	Severe climate change	Regulated	Moderate	1	60	mil_cal	Corn_Bunting	Miliaria calandra	mil_cal	גבתון עפרוני	10	11	12	13	0	15	0	0	7	9999	Corn_Bunting		LC	no	Passerine/Near passerine	2500-5000
mil_cal	Low development extent	cc2_gm4_60_without_weak_majority_without_agriculture__is_target_met	Severe climate change	Regulated	Moderate	1	60	mil_cal	Corn_Bunting	Miliaria calandra	mil_cal	גבתון עפרוני	10	11	12	13	0	15	0	0	7	9999	Corn_Bunting		LC	no	Passerine/Near passerine	2500-5000
mil_cal	Moderate development extent	cc2_gm4_60_without_weak_majority_without_agriculture__is_target_met	Severe climate change	Regulated	Moderate	1	60	mil_cal	Corn_Bunting	Miliaria calandra	mil_cal	גבתון עפרוני	10	11	12	13	0	15	0	0	7	9999	Corn_Bunting		LC	no	Passerine/Near passerine	2500-5000
mil_cal	Current distributions	cc2_gm8_60_without_weak_majority_without_agriculture__is_target_met	Severe climate change	Regulated	High	1	60	mil_cal	Corn_Bunting	Miliaria calandra	mil_cal	גבתון עפרוני	10	11	12	13	0	15	0	0	7	9999	Corn_Bunting		LC	no	Passerine/Near passerine	2500-5000
mil_cal	All scenarios	cc2_gm8_60_without_weak_majority_without_agriculture__is_target_met	Severe climate change	Regulated	High	1	60	mil_cal	Corn_Bunting	Miliaria calandra	mil_cal	גבתון עפרוני	10	11	12	13	0	15	0	0	7	9999	Corn_Bunting		LC	no	Passerine/Near passerine	2500-5000
mil_cal	Low development extent	cc2_gm8_60_without_weak_majority_without_agriculture__is_target_met	Severe climate change	Regulated	High	1	60	mil_cal	Corn_Bunting	Miliaria calandra	mil_cal	גבתון עפרוני	10	11	12	13	0	15	0	0	7	9999	Corn_Bunting		LC	no	Passerine/Near passerine	2500-5000
mil_cal	Moderate development extent	cc2_gm8_60_without_weak_majority_without_agriculture__is_target_met	Severe climate change	Regulated	High	1	60	mil_cal	Corn_Bunting	Miliaria calandra	mil_cal	גבתון עפרוני	10	11	12	13	0	15	0	0	7	9999	Corn_Bunting		LC	no	Passerine/Near passerine	2500-5000
mil_cal	Current distributions	cc2_gms_60_without_weak_majority_without_agriculture__is_target_met	Severe climate change	Regulated	Low	1	60	mil_cal	Corn_Bunting	Miliaria calandra	mil_cal	גבתון עפרוני	10	11	12	13	0	15	0	0	7	9999	Corn_Bunting		LC	no	Passerine/Near passerine	2500-5000
mil_cal	All scenarios	cc2_gms_60_without_weak_majority_without_agriculture__is_target_met	Severe climate change	Regulated	Low	1	60	mil_cal	Corn_Bunting	Miliaria calandra	mil_cal	גבתון עפרוני	10	11	12	13	0	15	0	0	7	9999	Corn_Bunting		LC	no	Passerine/Near passerine	2500-5000
mil_cal	Low development extent	cc2_gms_60_without_weak_majority_without_agriculture__is_target_met	Severe climate change	Regulated	Low	1	60	mil_cal	Corn_Bunting	Miliaria calandra	mil_cal	גבתון עפרוני	10	11	12	13	0	15	0	0	7	9999	Corn_Bunting		LC	no	Passerine/Near passerine	2500-5000
mil_cal	Moderate development extent	cc2_gms_60_without_weak_majority_without_agriculture__is_target_met	Severe climate change	Regulated	Low	1	60	mil_cal	Corn_Bunting	Miliaria calandra	mil_cal	גבתון עפרוני	10	11	12	13	0	15	0	0	7	9999	Corn_Bunting		LC	no	Passerine/Near passerine	2500-5000
mil_cal	Current distributions	cc2_gp4_60_without_weak_majority_without_agriculture__is_target_met	Severe climate change	Unregulated	Moderate	1	60	mil_cal	Corn_Bunting	Miliaria calandra	mil_cal	גבתון עפרוני	10	11	12	13	0	15	0	0	7	9999	Corn_Bunting		LC	no	Passerine/Near passerine	2500-5000
mil_cal	All scenarios	cc2_gp4_60_without_weak_majority_without_agriculture__is_target_met	Severe climate change	Unregulated	Moderate	1	60	mil_cal	Corn_Bunting	Miliaria calandra	mil_cal	גבתון עפרוני	10	11	12	13	0	15	0	0	7	9999	Corn_Bunting		LC	no	Passerine/Near passerine	2500-5000
mil_cal	Low development extent	cc2_gp4_60_without_weak_majority_without_agriculture__is_target_met	Severe climate change	Unregulated	Moderate	1	60	mil_cal	Corn_Bunting	Miliaria calandra	mil_cal	גבתון עפרוני	10	11	12	13	0	15	0	0	7	9999	Corn_Bunting		LC	no	Passerine/Near passerine	2500-5000
mil_cal	Moderate development extent	cc2_gp4_60_without_weak_majority_without_agriculture__is_target_met	Severe climate change	Unregulated	Moderate	1	60	mil_cal	Corn_Bunting	Miliaria calandra	mil_cal	גבתון עפרוני	10	11	12	13	0	15	0	0	7	9999	Corn_Bunting		LC	no	Passerine/Near passerine	2500-5000
mil_cal	Current distributions	cc2_gp8_60_without_weak_majority_without_agriculture__is_target_met	Severe climate change	Unregulated	High	1	60	mil_cal	Corn_Bunting	Miliaria calandra	mil_cal	גבתון עפרוני	10	11	12	13	0	15	0	0	7	9999	Corn_Bunting		LC	no	Passerine/Near passerine	2500-5000
mil_cal	All scenarios	cc2_gp8_60_without_weak_majority_without_agriculture__is_target_met	Severe climate change	Unregulated	High	1	60	mil_cal	Corn_Bunting	Miliaria calandra	mil_cal	גבתון עפרוני	10	11	12	13	0	15	0	0	7	9999	Corn_Bunting		LC	no	Passerine/Near passerine	2500-5000
mil_cal	Low development extent	cc2_gp8_60_without_weak_majority_without_agriculture__is_target_met	Severe climate change	Unregulated	High	1	60	mil_cal	Corn_Bunting	Miliaria calandra	mil_cal	גבתון עפרוני	10	11	12	13	0	15	0	0	7	9999	Corn_Bunting		LC	no	Passerine/Near passerine	2500-5000
mil_cal	Moderate development extent	cc2_gp8_60_without_weak_majority_without_agriculture__is_target_met	Severe climate change	Unregulated	High	1	60	mil_cal	Corn_Bunting	Miliaria calandra	mil_cal	גבתון עפרוני	10	11	12	13	0	15	0	0	7	9999	Corn_Bunting		LC	no	Passerine/Near passerine	2500-5000
mus_str	Current distributions	cc2_gapn_60_without_weak_majority_without_agriculture__is_target_met	Severe climate change	Unregulated	Low	1	64	mus_str	Spotted_Flycatcher	Muscicapa striata	mus_str	חטפית אפורה	0	0	0	13	0	15	0	0	3	9999	Spotted_Flycatcher		LC	no	Passerine/Near passerine	1000-2500
mus_str	All scenarios	cc2_gapn_60_without_weak_majority_without_agriculture__is_target_met	Severe climate change	Unregulated	Low	1	64	mus_str	Spotted_Flycatcher	Muscicapa striata	mus_str	חטפית אפורה	0	0	0	13	0	15	0	0	3	9999	Spotted_Flycatcher		LC	no	Passerine/Near passerine	1000-2500
mus_str	Low development extent	cc2_gapn_60_without_weak_majority_without_agriculture__is_target_met	Severe climate change	Unregulated	Low	1	64	mus_str	Spotted_Flycatcher	Muscicapa striata	mus_str	חטפית אפורה	0	0	0	13	0	15	0	0	3	9999	Spotted_Flycatcher		LC	no	Passerine/Near passerine	1000-2500
mus_str	Moderate development extent	cc2_gapn_60_without_weak_majority_without_agriculture__is_target_met	Severe climate change	Unregulated	Low	1	64	mus_str	Spotted_Flycatcher	Muscicapa striata	mus_str	חטפית אפורה	0	0	0	13	0	15	0	0	3	9999	Spotted_Flycatcher		LC	no	Passerine/Near passerine	1000-2500
mus_str	Current distributions	cc2_gm4_60_without_weak_majority_without_agriculture__is_target_met	Severe climate change	Regulated	Moderate	1	64	mus_str	Spotted_Flycatcher	Muscicapa striata	mus_str	חטפית אפורה	0	0	0	13	0	15	0	0	3	9999	Spotted_Flycatcher		LC	no	Passerine/Near passerine	1000-2500
mus_str	All scenarios	cc2_gm4_60_without_weak_majority_without_agriculture__is_target_met	Severe climate change	Regulated	Moderate	1	64	mus_str	Spotted_Flycatcher	Muscicapa striata	mus_str	חטפית אפורה	0	0	0	13	0	15	0	0	3	9999	Spotted_Flycatcher		LC	no	Passerine/Near passerine	1000-2500
mus_str	Low development extent	cc2_gm4_60_without_weak_majority_without_agriculture__is_target_met	Severe climate change	Regulated	Moderate	1	64	mus_str	Spotted_Flycatcher	Muscicapa striata	mus_str	חטפית אפורה	0	0	0	13	0	15	0	0	3	9999	Spotted_Flycatcher		LC	no	Passerine/Near passerine	1000-2500
mus_str	Moderate development extent	cc2_gm4_60_without_weak_majority_without_agriculture__is_target_met	Severe climate change	Regulated	Moderate	1	64	mus_str	Spotted_Flycatcher	Muscicapa striata	mus_str	חטפית אפורה	0	0	0	13	0	15	0	0	3	9999	Spotted_Flycatcher		LC	no	Passerine/Near passerine	1000-2500
mus_str	Current distributions	cc2_gm8_60_without_weak_majority_without_agriculture__is_target_met	Severe climate change	Regulated	High	1	64	mus_str	Spotted_Flycatcher	Muscicapa striata	mus_str	חטפית אפורה	0	0	0	13	0	15	0	0	3	9999	Spotted_Flycatcher		LC	no	Passerine/Near passerine	1000-2500
mus_str	All scenarios	cc2_gm8_60_without_weak_majority_without_agriculture__is_target_met	Severe climate change	Regulated	High	1	64	mus_str	Spotted_Flycatcher	Muscicapa striata	mus_str	חטפית אפורה	0	0	0	13	0	15	0	0	3	9999	Spotted_Flycatcher		LC	no	Passerine/Near passerine	1000-2500
mus_str	Low development extent	cc2_gm8_60_without_weak_majority_without_agriculture__is_target_met	Severe climate change	Regulated	High	1	64	mus_str	Spotted_Flycatcher	Muscicapa striata	mus_str	חטפית אפורה	0	0	0	13	0	15	0	0	3	9999	Spotted_Flycatcher		LC	no	Passerine/Near passerine	1000-2500
mus_str	Moderate development extent	cc2_gm8_60_without_weak_majority_without_agriculture__is_target_met	Severe climate change	Regulated	High	1	64	mus_str	Spotted_Flycatcher	Muscicapa striata	mus_str	חטפית אפורה	0	0	0	13	0	15	0	0	3	9999	Spotted_Flycatcher		LC	no	Passerine/Near passerine	1000-2500
mus_str	Current distributions	cc2_gms_60_without_weak_majority_without_agriculture__is_target_met	Severe climate change	Regulated	Low	1	64	mus_str	Spotted_Flycatcher	Muscicapa striata	mus_str	חטפית אפורה	0	0	0	13	0	15	0	0	3	9999	Spotted_Flycatcher		LC	no	Passerine/Near passerine	1000-2500
mus_str	All scenarios	cc2_gms_60_without_weak_majority_without_agriculture__is_target_met	Severe climate change	Regulated	Low	1	64	mus_str	Spotted_Flycatcher	Muscicapa striata	mus_str	חטפית אפורה	0	0	0	13	0	15	0	0	3	9999	Spotted_Flycatcher		LC	no	Passerine/Near passerine	1000-2500
mus_str	Low development extent	cc2_gms_60_without_weak_majority_without_agriculture__is_target_met	Severe climate change	Regulated	Low	1	64	mus_str	Spotted_Flycatcher	Muscicapa striata	mus_str	חטפית אפורה	0	0	0	13	0	15	0	0	3	9999	Spotted_Flycatcher		LC	no	Passerine/Near passerine	1000-2500
mus_str	Moderate development extent	cc2_gms_60_without_weak_majority_without_agriculture__is_target_met	Severe climate change	Regulated	Low	1	64	mus_str	Spotted_Flycatcher	Muscicapa striata	mus_str	חטפית אפורה	0	0	0	13	0	15	0	0	3	9999	Spotted_Flycatcher		LC	no	Passerine/Near passerine	1000-2500
mus_str	Current distributions	cc2_gp4_60_without_weak_majority_without_agriculture__is_target_met	Severe climate change	Unregulated	Moderate	1	64	mus_str	Spotted_Flycatcher	Muscicapa striata	mus_str	חטפית אפורה	0	0	0	13	0	15	0	0	3	9999	Spotted_Flycatcher		LC	no	Passerine/Near passerine	1000-2500
mus_str	All scenarios	cc2_gp4_60_without_weak_majority_without_agriculture__is_target_met	Severe climate change	Unregulated	Moderate	1	64	mus_str	Spotted_Flycatcher	Muscicapa striata	mus_str	חטפית אפורה	0	0	0	13	0	15	0	0	3	9999	Spotted_Flycatcher		LC	no	Passerine/Near passerine	1000-2500
mus_str	Low development extent	cc2_gp4_60_without_weak_majority_without_agriculture__is_target_met	Severe climate change	Unregulated	Moderate	1	64	mus_str	Spotted_Flycatcher	Muscicapa striata	mus_str	חטפית אפורה	0	0	0	13	0	15	0	0	3	9999	Spotted_Flycatcher		LC	no	Passerine/Near passerine	1000-2500
mus_str	Moderate development extent	cc2_gp4_60_without_weak_majority_without_agriculture__is_target_met	Severe climate change	Unregulated	Moderate	1	64	mus_str	Spotted_Flycatcher	Muscicapa striata	mus_str	חטפית אפורה	0	0	0	13	0	15	0	0	3	9999	Spotted_Flycatcher		LC	no	Passerine/Near passerine	1000-2500
mus_str	Current distributions	cc2_gp8_60_without_weak_majority_without_agriculture__is_target_met	Severe climate change	Unregulated	High	1	64	mus_str	Spotted_Flycatcher	Muscicapa striata	mus_str	חטפית אפורה	0	0	0	13	0	15	0	0	3	9999	Spotted_Flycatcher		LC	no	Passerine/Near passerine	1000-2500
mus_str	All scenarios	cc2_gp8_60_without_weak_majority_without_agriculture__is_target_met	Severe climate change	Unregulated	High	1	64	mus_str	Spotted_Flycatcher	Muscicapa striata	mus_str	חטפית אפורה	0	0	0	13	0	15	0	0	3	9999	Spotted_Flycatcher		LC	no	Passerine/Near passerine	1000-2500
mus_str	Low development extent	cc2_gp8_60_without_weak_majority_without_agriculture__is_target_met	Severe climate change	Unregulated	High	1	64	mus_str	Spotted_Flycatcher	Muscicapa striata	mus_str	חטפית אפורה	0	0	0	13	0	15	0	0	3	9999	Spotted_Flycatcher		LC	no	Passerine/Near passerine	1000-2500
mus_str	Moderate development extent	cc2_gp8_60_without_weak_majority_without_agriculture__is_target_met	Severe climate change	Unregulated	High	1	64	mus_str	Spotted_Flycatcher	Muscicapa striata	mus_str	חטפית אפורה	0	0	0	13	0	15	0	0	3	9999	Spotted_Flycatcher		LC	no	Passerine/Near passerine	1000-2500
oen_his	Current distributions	cc2_gapn_60_without_weak_majority_without_agriculture__is_target_met	Severe climate change	Unregulated	Low	1	67	oen_his	Black_eared_Wheatear	Oenanthe hispanica	oen_his	סלעית קיץ	10	11	0	13	0	15	0	0	5	9999	Black_eared_Wheatear		LC	no	Passerine/Near passerine	500-1000
oen_his	All scenarios	cc2_gapn_60_without_weak_majority_without_agriculture__is_target_met	Severe climate change	Unregulated	Low	1	67	oen_his	Black_eared_Wheatear	Oenanthe hispanica	oen_his	סלעית קיץ	10	11	0	13	0	15	0	0	5	9999	Black_eared_Wheatear		LC	no	Passerine/Near passerine	500-1000
oen_his	Low development extent	cc2_gapn_60_without_weak_majority_without_agriculture__is_target_met	Severe climate change	Unregulated	Low	1	67	oen_his	Black_eared_Wheatear	Oenanthe hispanica	oen_his	סלעית קיץ	10	11	0	13	0	15	0	0	5	9999	Black_eared_Wheatear		LC	no	Passerine/Near passerine	500-1000
oen_his	Moderate development extent	cc2_gapn_60_without_weak_majority_without_agriculture__is_target_met	Severe climate change	Unregulated	Low	1	67	oen_his	Black_eared_Wheatear	Oenanthe hispanica	oen_his	סלעית קיץ	10	11	0	13	0	15	0	0	5	9999	Black_eared_Wheatear		LC	no	Passerine/Near passerine	500-1000
oen_his	Current distributions	cc2_gm4_60_without_weak_majority_without_agriculture__is_target_met	Severe climate change	Regulated	Moderate	1	67	oen_his	Black_eared_Wheatear	Oenanthe hispanica	oen_his	סלעית קיץ	10	11	0	13	0	15	0	0	5	9999	Black_eared_Wheatear		LC	no	Passerine/Near passerine	500-1000
oen_his	All scenarios	cc2_gm4_60_without_weak_majority_without_agriculture__is_target_met	Severe climate change	Regulated	Moderate	1	67	oen_his	Black_eared_Wheatear	Oenanthe hispanica	oen_his	סלעית קיץ	10	11	0	13	0	15	0	0	5	9999	Black_eared_Wheatear		LC	no	Passerine/Near passerine	500-1000
oen_his	Low development extent	cc2_gm4_60_without_weak_majority_without_agriculture__is_target_met	Severe climate change	Regulated	Moderate	1	67	oen_his	Black_eared_Wheatear	Oenanthe hispanica	oen_his	סלעית קיץ	10	11	0	13	0	15	0	0	5	9999	Black_eared_Wheatear		LC	no	Passerine/Near passerine	500-1000
oen_his	Moderate development extent	cc2_gm4_60_without_weak_majority_without_agriculture__is_target_met	Severe climate change	Regulated	Moderate	1	67	oen_his	Black_eared_Wheatear	Oenanthe hispanica	oen_his	סלעית קיץ	10	11	0	13	0	15	0	0	5	9999	Black_eared_Wheatear		LC	no	Passerine/Near passerine	500-1000
oen_his	Current distributions	cc2_gm8_60_without_weak_majority_without_agriculture__is_target_met	Severe climate change	Regulated	High	1	67	oen_his	Black_eared_Wheatear	Oenanthe hispanica	oen_his	סלעית קיץ	10	11	0	13	0	15	0	0	5	9999	Black_eared_Wheatear		LC	no	Passerine/Near passerine	500-1000
oen_his	All scenarios	cc2_gm8_60_without_weak_majority_without_agriculture__is_target_met	Severe climate change	Regulated	High	1	67	oen_his	Black_eared_Wheatear	Oenanthe hispanica	oen_his	סלעית קיץ	10	11	0	13	0	15	0	0	5	9999	Black_eared_Wheatear		LC	no	Passerine/Near passerine	500-1000
oen_his	Low development extent	cc2_gm8_60_without_weak_majority_without_agriculture__is_target_met	Severe climate change	Regulated	High	1	67	oen_his	Black_eared_Wheatear	Oenanthe hispanica	oen_his	סלעית קיץ	10	11	0	13	0	15	0	0	5	9999	Black_eared_Wheatear		LC	no	Passerine/Near passerine	500-1000
oen_his	Moderate development extent	cc2_gm8_60_without_weak_majority_without_agriculture__is_target_met	Severe climate change	Regulated	High	1	67	oen_his	Black_eared_Wheatear	Oenanthe hispanica	oen_his	סלעית קיץ	10	11	0	13	0	15	0	0	5	9999	Black_eared_Wheatear		LC	no	Passerine/Near passerine	500-1000
oen_his	Current distributions	cc2_gms_60_without_weak_majority_without_agriculture__is_target_met	Severe climate change	Regulated	Low	1	67	oen_his	Black_eared_Wheatear	Oenanthe hispanica	oen_his	סלעית קיץ	10	11	0	13	0	15	0	0	5	9999	Black_eared_Wheatear		LC	no	Passerine/Near passerine	500-1000
oen_his	All scenarios	cc2_gms_60_without_weak_majority_without_agriculture__is_target_met	Severe climate change	Regulated	Low	1	67	oen_his	Black_eared_Wheatear	Oenanthe hispanica	oen_his	סלעית קיץ	10	11	0	13	0	15	0	0	5	9999	Black_eared_Wheatear		LC	no	Passerine/Near passerine	500-1000
oen_his	Low development extent	cc2_gms_60_without_weak_majority_without_agriculture__is_target_met	Severe climate change	Regulated	Low	1	67	oen_his	Black_eared_Wheatear	Oenanthe hispanica	oen_his	סלעית קיץ	10	11	0	13	0	15	0	0	5	9999	Black_eared_Wheatear		LC	no	Passerine/Near passerine	500-1000
oen_his	Moderate development extent	cc2_gms_60_without_weak_majority_without_agriculture__is_target_met	Severe climate change	Regulated	Low	1	67	oen_his	Black_eared_Wheatear	Oenanthe hispanica	oen_his	סלעית קיץ	10	11	0	13	0	15	0	0	5	9999	Black_eared_Wheatear		LC	no	Passerine/Near passerine	500-1000
oen_his	Current distributions	cc2_gp4_60_without_weak_majority_without_agriculture__is_target_met	Severe climate change	Unregulated	Moderate	1	67	oen_his	Black_eared_Wheatear	Oenanthe hispanica	oen_his	סלעית קיץ	10	11	0	13	0	15	0	0	5	9999	Black_eared_Wheatear		LC	no	Passerine/Near passerine	500-1000
oen_his	All scenarios	cc2_gp4_60_without_weak_majority_without_agriculture__is_target_met	Severe climate change	Unregulated	Moderate	1	67	oen_his	Black_eared_Wheatear	Oenanthe hispanica	oen_his	סלעית קיץ	10	11	0	13	0	15	0	0	5	9999	Black_eared_Wheatear		LC	no	Passerine/Near passerine	500-1000
oen_his	Low development extent	cc2_gp4_60_without_weak_majority_without_agriculture__is_target_met	Severe climate change	Unregulated	Moderate	1	67	oen_his	Black_eared_Wheatear	Oenanthe hispanica	oen_his	סלעית קיץ	10	11	0	13	0	15	0	0	5	9999	Black_eared_Wheatear		LC	no	Passerine/Near passerine	500-1000
oen_his	Moderate development extent	cc2_gp4_60_without_weak_majority_without_agriculture__is_target_met	Severe climate change	Unregulated	Moderate	1	67	oen_his	Black_eared_Wheatear	Oenanthe hispanica	oen_his	סלעית קיץ	10	11	0	13	0	15	0	0	5	9999	Black_eared_Wheatear		LC	no	Passerine/Near passerine	500-1000
oen_his	Current distributions	cc2_gp8_60_without_weak_majority_without_agriculture__is_target_met	Severe climate change	Unregulated	High	1	67	oen_his	Black_eared_Wheatear	Oenanthe hispanica	oen_his	סלעית קיץ	10	11	0	13	0	15	0	0	5	9999	Black_eared_Wheatear		LC	no	Passerine/Near passerine	500-1000
oen_his	All scenarios	cc2_gp8_60_without_weak_majority_without_agriculture__is_target_met	Severe climate change	Unregulated	High	1	67	oen_his	Black_eared_Wheatear	Oenanthe hispanica	oen_his	סלעית קיץ	10	11	0	13	0	15	0	0	5	9999	Black_eared_Wheatear		LC	no	Passerine/Near passerine	500-1000
oen_his	Low development extent	cc2_gp8_60_without_weak_majority_without_agriculture__is_target_met	Severe climate change	Unregulated	High	1	67	oen_his	Black_eared_Wheatear	Oenanthe hispanica	oen_his	סלעית קיץ	10	11	0	13	0	15	0	0	5	9999	Black_eared_Wheatear		LC	no	Passerine/Near passerine	500-1000
oen_his	Moderate development extent	cc2_gp8_60_without_weak_majority_without_agriculture__is_target_met	Severe climate change	Unregulated	High	1	67	oen_his	Black_eared_Wheatear	Oenanthe hispanica	oen_his	סלעית קיץ	10	11	0	13	0	15	0	0	5	9999	Black_eared_Wheatear		LC	no	Passerine/Near passerine	500-1000
oen_isa	Current distributions	cc2_gapn_60_without_weak_majority_without_agriculture__is_target_met	Severe climate change	Unregulated	Low	0	68	oen_isa	Isabelline_Wheatear	Oenanthe isabellina	oen_isa	סלעית ערבות	10	11	0	0	0	0	0	0	3	9999	Isabelline_Wheatear		LC	no	Passerine/Near passerine	100-500
oen_isa	All scenarios	cc2_gapn_60_without_weak_majority_without_agriculture__is_target_met	Severe climate change	Unregulated	Low	0	68	oen_isa	Isabelline_Wheatear	Oenanthe isabellina	oen_isa	סלעית ערבות	10	11	0	0	0	0	0	0	3	9999	Isabelline_Wheatear		LC	no	Passerine/Near passerine	100-500
oen_isa	Low development extent	cc2_gapn_60_without_weak_majority_without_agriculture__is_target_met	Severe climate change	Unregulated	Low	1	68	oen_isa	Isabelline_Wheatear	Oenanthe isabellina	oen_isa	סלעית ערבות	10	11	0	0	0	0	0	0	3	9999	Isabelline_Wheatear		LC	no	Passerine/Near passerine	100-500
oen_isa	Moderate development extent	cc2_gapn_60_without_weak_majority_without_agriculture__is_target_met	Severe climate change	Unregulated	Low	0	68	oen_isa	Isabelline_Wheatear	Oenanthe isabellina	oen_isa	סלעית ערבות	10	11	0	0	0	0	0	0	3	9999	Isabelline_Wheatear		LC	no	Passerine/Near passerine	100-500
oen_isa	Current distributions	cc2_gm4_60_without_weak_majority_without_agriculture__is_target_met	Severe climate change	Regulated	Moderate	0	68	oen_isa	Isabelline_Wheatear	Oenanthe isabellina	oen_isa	סלעית ערבות	10	11	0	0	0	0	0	0	3	9999	Isabelline_Wheatear		LC	no	Passerine/Near passerine	100-500
oen_isa	All scenarios	cc2_gm4_60_without_weak_majority_without_agriculture__is_target_met	Severe climate change	Regulated	Moderate	1	68	oen_isa	Isabelline_Wheatear	Oenanthe isabellina	oen_isa	סלעית ערבות	10	11	0	0	0	0	0	0	3	9999	Isabelline_Wheatear		LC	no	Passerine/Near passerine	100-500
oen_isa	Low development extent	cc2_gm4_60_without_weak_majority_without_agriculture__is_target_met	Severe climate change	Regulated	Moderate	1	68	oen_isa	Isabelline_Wheatear	Oenanthe isabellina	oen_isa	סלעית ערבות	10	11	0	0	0	0	0	0	3	9999	Isabelline_Wheatear		LC	no	Passerine/Near passerine	100-500
oen_isa	Moderate development extent	cc2_gm4_60_without_weak_majority_without_agriculture__is_target_met	Severe climate change	Regulated	Moderate	1	68	oen_isa	Isabelline_Wheatear	Oenanthe isabellina	oen_isa	סלעית ערבות	10	11	0	0	0	0	0	0	3	9999	Isabelline_Wheatear		LC	no	Passerine/Near passerine	100-500
oen_isa	Current distributions	cc2_gm8_60_without_weak_majority_without_agriculture__is_target_met	Severe climate change	Regulated	High	0	68	oen_isa	Isabelline_Wheatear	Oenanthe isabellina	oen_isa	סלעית ערבות	10	11	0	0	0	0	0	0	3	9999	Isabelline_Wheatear		LC	no	Passerine/Near passerine	100-500
oen_isa	All scenarios	cc2_gm8_60_without_weak_majority_without_agriculture__is_target_met	Severe climate change	Regulated	High	1	68	oen_isa	Isabelline_Wheatear	Oenanthe isabellina	oen_isa	סלעית ערבות	10	11	0	0	0	0	0	0	3	9999	Isabelline_Wheatear		LC	no	Passerine/Near passerine	100-500
oen_isa	Low development extent	cc2_gm8_60_without_weak_majority_without_agriculture__is_target_met	Severe climate change	Regulated	High	1	68	oen_isa	Isabelline_Wheatear	Oenanthe isabellina	oen_isa	סלעית ערבות	10	11	0	0	0	0	0	0	3	9999	Isabelline_Wheatear		LC	no	Passerine/Near passerine	100-500
oen_isa	Moderate development extent	cc2_gm8_60_without_weak_majority_without_agriculture__is_target_met	Severe climate change	Regulated	High	1	68	oen_isa	Isabelline_Wheatear	Oenanthe isabellina	oen_isa	סלעית ערבות	10	11	0	0	0	0	0	0	3	9999	Isabelline_Wheatear		LC	no	Passerine/Near passerine	100-500
oen_isa	Current distributions	cc2_gms_60_without_weak_majority_without_agriculture__is_target_met	Severe climate change	Regulated	Low	0	68	oen_isa	Isabelline_Wheatear	Oenanthe isabellina	oen_isa	סלעית ערבות	10	11	0	0	0	0	0	0	3	9999	Isabelline_Wheatear		LC	no	Passerine/Near passerine	100-500
oen_isa	All scenarios	cc2_gms_60_without_weak_majority_without_agriculture__is_target_met	Severe climate change	Regulated	Low	0	68	oen_isa	Isabelline_Wheatear	Oenanthe isabellina	oen_isa	סלעית ערבות	10	11	0	0	0	0	0	0	3	9999	Isabelline_Wheatear		LC	no	Passerine/Near passerine	100-500
oen_isa	Low development extent	cc2_gms_60_without_weak_majority_without_agriculture__is_target_met	Severe climate change	Regulated	Low	1	68	oen_isa	Isabelline_Wheatear	Oenanthe isabellina	oen_isa	סלעית ערבות	10	11	0	0	0	0	0	0	3	9999	Isabelline_Wheatear		LC	no	Passerine/Near passerine	100-500
oen_isa	Moderate development extent	cc2_gms_60_without_weak_majority_without_agriculture__is_target_met	Severe climate change	Regulated	Low	0	68	oen_isa	Isabelline_Wheatear	Oenanthe isabellina	oen_isa	סלעית ערבות	10	11	0	0	0	0	0	0	3	9999	Isabelline_Wheatear		LC	no	Passerine/Near passerine	100-500
oen_isa	Current distributions	cc2_gp4_60_without_weak_majority_without_agriculture__is_target_met	Severe climate change	Unregulated	Moderate	0	68	oen_isa	Isabelline_Wheatear	Oenanthe isabellina	oen_isa	סלעית ערבות	10	11	0	0	0	0	0	0	3	9999	Isabelline_Wheatear		LC	no	Passerine/Near passerine	100-500
oen_isa	All scenarios	cc2_gp4_60_without_weak_majority_without_agriculture__is_target_met	Severe climate change	Unregulated	Moderate	1	68	oen_isa	Isabelline_Wheatear	Oenanthe isabellina	oen_isa	סלעית ערבות	10	11	0	0	0	0	0	0	3	9999	Isabelline_Wheatear		LC	no	Passerine/Near passerine	100-500
oen_isa	Low development extent	cc2_gp4_60_without_weak_majority_without_agriculture__is_target_met	Severe climate change	Unregulated	Moderate	1	68	oen_isa	Isabelline_Wheatear	Oenanthe isabellina	oen_isa	סלעית ערבות	10	11	0	0	0	0	0	0	3	9999	Isabelline_Wheatear		LC	no	Passerine/Near passerine	100-500
oen_isa	Moderate development extent	cc2_gp4_60_without_weak_majority_without_agriculture__is_target_met	Severe climate change	Unregulated	Moderate	1	68	oen_isa	Isabelline_Wheatear	Oenanthe isabellina	oen_isa	סלעית ערבות	10	11	0	0	0	0	0	0	3	9999	Isabelline_Wheatear		LC	no	Passerine/Near passerine	100-500
oen_isa	Current distributions	cc2_gp8_60_without_weak_majority_without_agriculture__is_target_met	Severe climate change	Unregulated	High	0	68	oen_isa	Isabelline_Wheatear	Oenanthe isabellina	oen_isa	סלעית ערבות	10	11	0	0	0	0	0	0	3	9999	Isabelline_Wheatear		LC	no	Passerine/Near passerine	100-500
oen_isa	All scenarios	cc2_gp8_60_without_weak_majority_without_agriculture__is_target_met	Severe climate change	Unregulated	High	1	68	oen_isa	Isabelline_Wheatear	Oenanthe isabellina	oen_isa	סלעית ערבות	10	11	0	0	0	0	0	0	3	9999	Isabelline_Wheatear		LC	no	Passerine/Near passerine	100-500
oen_isa	Low development extent	cc2_gp8_60_without_weak_majority_without_agriculture__is_target_met	Severe climate change	Unregulated	High	1	68	oen_isa	Isabelline_Wheatear	Oenanthe isabellina	oen_isa	סלעית ערבות	10	11	0	0	0	0	0	0	3	9999	Isabelline_Wheatear		LC	no	Passerine/Near passerine	100-500
oen_isa	Moderate development extent	cc2_gp8_60_without_weak_majority_without_agriculture__is_target_met	Severe climate change	Unregulated	High	1	68	oen_isa	Isabelline_Wheatear	Oenanthe isabellina	oen_isa	סלעית ערבות	10	11	0	0	0	0	0	0	3	9999	Isabelline_Wheatear		LC	no	Passerine/Near passerine	100-500
ori_ori	Current distributions	cc2_gapn_60_without_weak_majority_without_agriculture__is_target_met	Severe climate change	Unregulated	Low	0	69	ori_ori	Eurasian_Golden_Oriole	Oriolus oriolus	ori_ori	זהבן	0	0	0	13	0	15	0	0	3	9999	Eurasian_Golden_Oriole		NT	no	Passerine/Near passerine	0-100
ori_ori	All scenarios	cc2_gapn_60_without_weak_majority_without_agriculture__is_target_met	Severe climate change	Unregulated	Low	1	69	ori_ori	Eurasian_Golden_Oriole	Oriolus oriolus	ori_ori	זהבן	0	0	0	13	0	15	0	0	3	9999	Eurasian_Golden_Oriole		NT	no	Passerine/Near passerine	0-100
ori_ori	Low development extent	cc2_gapn_60_without_weak_majority_without_agriculture__is_target_met	Severe climate change	Unregulated	Low	1	69	ori_ori	Eurasian_Golden_Oriole	Oriolus oriolus	ori_ori	זהבן	0	0	0	13	0	15	0	0	3	9999	Eurasian_Golden_Oriole		NT	no	Passerine/Near passerine	0-100
ori_ori	Moderate development extent	cc2_gapn_60_without_weak_majority_without_agriculture__is_target_met	Severe climate change	Unregulated	Low	1	69	ori_ori	Eurasian_Golden_Oriole	Oriolus oriolus	ori_ori	זהבן	0	0	0	13	0	15	0	0	3	9999	Eurasian_Golden_Oriole		NT	no	Passerine/Near passerine	0-100
ori_ori	Current distributions	cc2_gm4_60_without_weak_majority_without_agriculture__is_target_met	Severe climate change	Regulated	Moderate	0	69	ori_ori	Eurasian_Golden_Oriole	Oriolus oriolus	ori_ori	זהבן	0	0	0	13	0	15	0	0	3	9999	Eurasian_Golden_Oriole		NT	no	Passerine/Near passerine	0-100
ori_ori	All scenarios	cc2_gm4_60_without_weak_majority_without_agriculture__is_target_met	Severe climate change	Regulated	Moderate	1	69	ori_ori	Eurasian_Golden_Oriole	Oriolus oriolus	ori_ori	זהבן	0	0	0	13	0	15	0	0	3	9999	Eurasian_Golden_Oriole		NT	no	Passerine/Near passerine	0-100
ori_ori	Low development extent	cc2_gm4_60_without_weak_majority_without_agriculture__is_target_met	Severe climate change	Regulated	Moderate	1	69	ori_ori	Eurasian_Golden_Oriole	Oriolus oriolus	ori_ori	זהבן	0	0	0	13	0	15	0	0	3	9999	Eurasian_Golden_Oriole		NT	no	Passerine/Near passerine	0-100
ori_ori	Moderate development extent	cc2_gm4_60_without_weak_majority_without_agriculture__is_target_met	Severe climate change	Regulated	Moderate	1	69	ori_ori	Eurasian_Golden_Oriole	Oriolus oriolus	ori_ori	זהבן	0	0	0	13	0	15	0	0	3	9999	Eurasian_Golden_Oriole		NT	no	Passerine/Near passerine	0-100
ori_ori	Current distributions	cc2_gm8_60_without_weak_majority_without_agriculture__is_target_met	Severe climate change	Regulated	High	0	69	ori_ori	Eurasian_Golden_Oriole	Oriolus oriolus	ori_ori	זהבן	0	0	0	13	0	15	0	0	3	9999	Eurasian_Golden_Oriole		NT	no	Passerine/Near passerine	0-100
ori_ori	All scenarios	cc2_gm8_60_without_weak_majority_without_agriculture__is_target_met	Severe climate change	Regulated	High	1	69	ori_ori	Eurasian_Golden_Oriole	Oriolus oriolus	ori_ori	זהבן	0	0	0	13	0	15	0	0	3	9999	Eurasian_Golden_Oriole		NT	no	Passerine/Near passerine	0-100
ori_ori	Low development extent	cc2_gm8_60_without_weak_majority_without_agriculture__is_target_met	Severe climate change	Regulated	High	1	69	ori_ori	Eurasian_Golden_Oriole	Oriolus oriolus	ori_ori	זהבן	0	0	0	13	0	15	0	0	3	9999	Eurasian_Golden_Oriole		NT	no	Passerine/Near passerine	0-100
ori_ori	Moderate development extent	cc2_gm8_60_without_weak_majority_without_agriculture__is_target_met	Severe climate change	Regulated	High	1	69	ori_ori	Eurasian_Golden_Oriole	Oriolus oriolus	ori_ori	זהבן	0	0	0	13	0	15	0	0	3	9999	Eurasian_Golden_Oriole		NT	no	Passerine/Near passerine	0-100
ori_ori	Current distributions	cc2_gms_60_without_weak_majority_without_agriculture__is_target_met	Severe climate change	Regulated	Low	0	69	ori_ori	Eurasian_Golden_Oriole	Oriolus oriolus	ori_ori	זהבן	0	0	0	13	0	15	0	0	3	9999	Eurasian_Golden_Oriole		NT	no	Passerine/Near passerine	0-100
ori_ori	All scenarios	cc2_gms_60_without_weak_majority_without_agriculture__is_target_met	Severe climate change	Regulated	Low	0	69	ori_ori	Eurasian_Golden_Oriole	Oriolus oriolus	ori_ori	זהבן	0	0	0	13	0	15	0	0	3	9999	Eurasian_Golden_Oriole		NT	no	Passerine/Near passerine	0-100
ori_ori	Low development extent	cc2_gms_60_without_weak_majority_without_agriculture__is_target_met	Severe climate change	Regulated	Low	0	69	ori_ori	Eurasian_Golden_Oriole	Oriolus oriolus	ori_ori	זהבן	0	0	0	13	0	15	0	0	3	9999	Eurasian_Golden_Oriole		NT	no	Passerine/Near passerine	0-100
ori_ori	Moderate development extent	cc2_gms_60_without_weak_majority_without_agriculture__is_target_met	Severe climate change	Regulated	Low	0	69	ori_ori	Eurasian_Golden_Oriole	Oriolus oriolus	ori_ori	זהבן	0	0	0	13	0	15	0	0	3	9999	Eurasian_Golden_Oriole		NT	no	Passerine/Near passerine	0-100
ori_ori	Current distributions	cc2_gp4_60_without_weak_majority_without_agriculture__is_target_met	Severe climate change	Unregulated	Moderate	0	69	ori_ori	Eurasian_Golden_Oriole	Oriolus oriolus	ori_ori	זהבן	0	0	0	13	0	15	0	0	3	9999	Eurasian_Golden_Oriole		NT	no	Passerine/Near passerine	0-100
ori_ori	All scenarios	cc2_gp4_60_without_weak_majority_without_agriculture__is_target_met	Severe climate change	Unregulated	Moderate	1	69	ori_ori	Eurasian_Golden_Oriole	Oriolus oriolus	ori_ori	זהבן	0	0	0	13	0	15	0	0	3	9999	Eurasian_Golden_Oriole		NT	no	Passerine/Near passerine	0-100
ori_ori	Low development extent	cc2_gp4_60_without_weak_majority_without_agriculture__is_target_met	Severe climate change	Unregulated	Moderate	1	69	ori_ori	Eurasian_Golden_Oriole	Oriolus oriolus	ori_ori	זהבן	0	0	0	13	0	15	0	0	3	9999	Eurasian_Golden_Oriole		NT	no	Passerine/Near passerine	0-100
ori_ori	Moderate development extent	cc2_gp4_60_without_weak_majority_without_agriculture__is_target_met	Severe climate change	Unregulated	Moderate	1	69	ori_ori	Eurasian_Golden_Oriole	Oriolus oriolus	ori_ori	זהבן	0	0	0	13	0	15	0	0	3	9999	Eurasian_Golden_Oriole		NT	no	Passerine/Near passerine	0-100
ori_ori	Current distributions	cc2_gp8_60_without_weak_majority_without_agriculture__is_target_met	Severe climate change	Unregulated	High	0	69	ori_ori	Eurasian_Golden_Oriole	Oriolus oriolus	ori_ori	זהבן	0	0	0	13	0	15	0	0	3	9999	Eurasian_Golden_Oriole		NT	no	Passerine/Near passerine	0-100
ori_ori	All scenarios	cc2_gp8_60_without_weak_majority_without_agriculture__is_target_met	Severe climate change	Unregulated	High	1	69	ori_ori	Eurasian_Golden_Oriole	Oriolus oriolus	ori_ori	זהבן	0	0	0	13	0	15	0	0	3	9999	Eurasian_Golden_Oriole		NT	no	Passerine/Near passerine	0-100
ori_ori	Low development extent	cc2_gp8_60_without_weak_majority_without_agriculture__is_target_met	Severe climate change	Unregulated	High	1	69	ori_ori	Eurasian_Golden_Oriole	Oriolus oriolus	ori_ori	זהבן	0	0	0	13	0	15	0	0	3	9999	Eurasian_Golden_Oriole		NT	no	Passerine/Near passerine	0-100
ori_ori	Moderate development extent	cc2_gp8_60_without_weak_majority_without_agriculture__is_target_met	Severe climate change	Unregulated	High	1	69	ori_ori	Eurasian_Golden_Oriole	Oriolus oriolus	ori_ori	זהבן	0	0	0	13	0	15	0	0	3	9999	Eurasian_Golden_Oriole		NT	no	Passerine/Near passerine	0-100
pas_his	Current distributions	cc2_gapn_60_without_weak_majority_without_agriculture__is_target_met	Severe climate change	Unregulated	Low	1	70	pas_his	Spanish_Sparrow	Passer hispaniolensis	pas_his	דרור ספרדי	10	11	0	13	0	0	17	0	6	1	Spanish_Sparrow		LC	no	Passerine/Near passerine	2500-5000
pas_his	All scenarios	cc2_gapn_60_without_weak_majority_without_agriculture__is_target_met	Severe climate change	Unregulated	Low	1	70	pas_his	Spanish_Sparrow	Passer hispaniolensis	pas_his	דרור ספרדי	10	11	0	13	0	0	17	0	6	1	Spanish_Sparrow		LC	no	Passerine/Near passerine	2500-5000
pas_his	Low development extent	cc2_gapn_60_without_weak_majority_without_agriculture__is_target_met	Severe climate change	Unregulated	Low	1	70	pas_his	Spanish_Sparrow	Passer hispaniolensis	pas_his	דרור ספרדי	10	11	0	13	0	0	17	0	6	1	Spanish_Sparrow		LC	no	Passerine/Near passerine	2500-5000
pas_his	Moderate development extent	cc2_gapn_60_without_weak_majority_without_agriculture__is_target_met	Severe climate change	Unregulated	Low	1	70	pas_his	Spanish_Sparrow	Passer hispaniolensis	pas_his	דרור ספרדי	10	11	0	13	0	0	17	0	6	1	Spanish_Sparrow		LC	no	Passerine/Near passerine	2500-5000
pas_his	Current distributions	cc2_gm4_60_without_weak_majority_without_agriculture__is_target_met	Severe climate change	Regulated	Moderate	1	70	pas_his	Spanish_Sparrow	Passer hispaniolensis	pas_his	דרור ספרדי	10	11	0	13	0	0	17	0	6	1	Spanish_Sparrow		LC	no	Passerine/Near passerine	2500-5000
pas_his	All scenarios	cc2_gm4_60_without_weak_majority_without_agriculture__is_target_met	Severe climate change	Regulated	Moderate	1	70	pas_his	Spanish_Sparrow	Passer hispaniolensis	pas_his	דרור ספרדי	10	11	0	13	0	0	17	0	6	1	Spanish_Sparrow		LC	no	Passerine/Near passerine	2500-5000
pas_his	Low development extent	cc2_gm4_60_without_weak_majority_without_agriculture__is_target_met	Severe climate change	Regulated	Moderate	1	70	pas_his	Spanish_Sparrow	Passer hispaniolensis	pas_his	דרור ספרדי	10	11	0	13	0	0	17	0	6	1	Spanish_Sparrow		LC	no	Passerine/Near passerine	2500-5000
pas_his	Moderate development extent	cc2_gm4_60_without_weak_majority_without_agriculture__is_target_met	Severe climate change	Regulated	Moderate	1	70	pas_his	Spanish_Sparrow	Passer hispaniolensis	pas_his	דרור ספרדי	10	11	0	13	0	0	17	0	6	1	Spanish_Sparrow		LC	no	Passerine/Near passerine	2500-5000
pas_his	Current distributions	cc2_gm8_60_without_weak_majority_without_agriculture__is_target_met	Severe climate change	Regulated	High	1	70	pas_his	Spanish_Sparrow	Passer hispaniolensis	pas_his	דרור ספרדי	10	11	0	13	0	0	17	0	6	1	Spanish_Sparrow		LC	no	Passerine/Near passerine	2500-5000
pas_his	All scenarios	cc2_gm8_60_without_weak_majority_without_agriculture__is_target_met	Severe climate change	Regulated	High	1	70	pas_his	Spanish_Sparrow	Passer hispaniolensis	pas_his	דרור ספרדי	10	11	0	13	0	0	17	0	6	1	Spanish_Sparrow		LC	no	Passerine/Near passerine	2500-5000
pas_his	Low development extent	cc2_gm8_60_without_weak_majority_without_agriculture__is_target_met	Severe climate change	Regulated	High	1	70	pas_his	Spanish_Sparrow	Passer hispaniolensis	pas_his	דרור ספרדי	10	11	0	13	0	0	17	0	6	1	Spanish_Sparrow		LC	no	Passerine/Near passerine	2500-5000
pas_his	Moderate development extent	cc2_gm8_60_without_weak_majority_without_agriculture__is_target_met	Severe climate change	Regulated	High	1	70	pas_his	Spanish_Sparrow	Passer hispaniolensis	pas_his	דרור ספרדי	10	11	0	13	0	0	17	0	6	1	Spanish_Sparrow		LC	no	Passerine/Near passerine	2500-5000
pas_his	Current distributions	cc2_gms_60_without_weak_majority_without_agriculture__is_target_met	Severe climate change	Regulated	Low	1	70	pas_his	Spanish_Sparrow	Passer hispaniolensis	pas_his	דרור ספרדי	10	11	0	13	0	0	17	0	6	1	Spanish_Sparrow		LC	no	Passerine/Near passerine	2500-5000
pas_his	All scenarios	cc2_gms_60_without_weak_majority_without_agriculture__is_target_met	Severe climate change	Regulated	Low	1	70	pas_his	Spanish_Sparrow	Passer hispaniolensis	pas_his	דרור ספרדי	10	11	0	13	0	0	17	0	6	1	Spanish_Sparrow		LC	no	Passerine/Near passerine	2500-5000
pas_his	Low development extent	cc2_gms_60_without_weak_majority_without_agriculture__is_target_met	Severe climate change	Regulated	Low	1	70	pas_his	Spanish_Sparrow	Passer hispaniolensis	pas_his	דרור ספרדי	10	11	0	13	0	0	17	0	6	1	Spanish_Sparrow		LC	no	Passerine/Near passerine	2500-5000
pas_his	Moderate development extent	cc2_gms_60_without_weak_majority_without_agriculture__is_target_met	Severe climate change	Regulated	Low	1	70	pas_his	Spanish_Sparrow	Passer hispaniolensis	pas_his	דרור ספרדי	10	11	0	13	0	0	17	0	6	1	Spanish_Sparrow		LC	no	Passerine/Near passerine	2500-5000
pas_his	Current distributions	cc2_gp4_60_without_weak_majority_without_agriculture__is_target_met	Severe climate change	Unregulated	Moderate	1	70	pas_his	Spanish_Sparrow	Passer hispaniolensis	pas_his	דרור ספרדי	10	11	0	13	0	0	17	0	6	1	Spanish_Sparrow		LC	no	Passerine/Near passerine	2500-5000
pas_his	All scenarios	cc2_gp4_60_without_weak_majority_without_agriculture__is_target_met	Severe climate change	Unregulated	Moderate	1	70	pas_his	Spanish_Sparrow	Passer hispaniolensis	pas_his	דרור ספרדי	10	11	0	13	0	0	17	0	6	1	Spanish_Sparrow		LC	no	Passerine/Near passerine	2500-5000
pas_his	Low development extent	cc2_gp4_60_without_weak_majority_without_agriculture__is_target_met	Severe climate change	Unregulated	Moderate	1	70	pas_his	Spanish_Sparrow	Passer hispaniolensis	pas_his	דרור ספרדי	10	11	0	13	0	0	17	0	6	1	Spanish_Sparrow		LC	no	Passerine/Near passerine	2500-5000
pas_his	Moderate development extent	cc2_gp4_60_without_weak_majority_without_agriculture__is_target_met	Severe climate change	Unregulated	Moderate	1	70	pas_his	Spanish_Sparrow	Passer hispaniolensis	pas_his	דרור ספרדי	10	11	0	13	0	0	17	0	6	1	Spanish_Sparrow		LC	no	Passerine/Near passerine	2500-5000
pas_his	Current distributions	cc2_gp8_60_without_weak_majority_without_agriculture__is_target_met	Severe climate change	Unregulated	High	1	70	pas_his	Spanish_Sparrow	Passer hispaniolensis	pas_his	דרור ספרדי	10	11	0	13	0	0	17	0	6	1	Spanish_Sparrow		LC	no	Passerine/Near passerine	2500-5000
pas_his	All scenarios	cc2_gp8_60_without_weak_majority_without_agriculture__is_target_met	Severe climate change	Unregulated	High	1	70	pas_his	Spanish_Sparrow	Passer hispaniolensis	pas_his	דרור ספרדי	10	11	0	13	0	0	17	0	6	1	Spanish_Sparrow		LC	no	Passerine/Near passerine	2500-5000
pas_his	Low development extent	cc2_gp8_60_without_weak_majority_without_agriculture__is_target_met	Severe climate change	Unregulated	High	1	70	pas_his	Spanish_Sparrow	Passer hispaniolensis	pas_his	דרור ספרדי	10	11	0	13	0	0	17	0	6	1	Spanish_Sparrow		LC	no	Passerine/Near passerine	2500-5000
pas_his	Moderate development extent	cc2_gp8_60_without_weak_majority_without_agriculture__is_target_met	Severe climate change	Unregulated	High	1	70	pas_his	Spanish_Sparrow	Passer hispaniolensis	pas_his	דרור ספרדי	10	11	0	13	0	0	17	0	6	1	Spanish_Sparrow		LC	no	Passerine/Near passerine	2500-5000
pet_pet	Current distributions	cc2_gapn_60_without_weak_majority_without_agriculture__is_target_met	Severe climate change	Unregulated	Low	0	72	pet_pet	Rock_Sparrow	Petronia petronia	pet_pet	בארית הרים	0	11	0	0	0	0	0	1	3	9999	Rock_Sparrow		LC	no	Passerine/Near passerine	100-500
pet_pet	All scenarios	cc2_gapn_60_without_weak_majority_without_agriculture__is_target_met	Severe climate change	Unregulated	Low	0	72	pet_pet	Rock_Sparrow	Petronia petronia	pet_pet	בארית הרים	0	11	0	0	0	0	0	1	3	9999	Rock_Sparrow		LC	no	Passerine/Near passerine	100-500
pet_pet	Low development extent	cc2_gapn_60_without_weak_majority_without_agriculture__is_target_met	Severe climate change	Unregulated	Low	0	72	pet_pet	Rock_Sparrow	Petronia petronia	pet_pet	בארית הרים	0	11	0	0	0	0	0	1	3	9999	Rock_Sparrow		LC	no	Passerine/Near passerine	100-500
pet_pet	Moderate development extent	cc2_gapn_60_without_weak_majority_without_agriculture__is_target_met	Severe climate change	Unregulated	Low	0	72	pet_pet	Rock_Sparrow	Petronia petronia	pet_pet	בארית הרים	0	11	0	0	0	0	0	1	3	9999	Rock_Sparrow		LC	no	Passerine/Near passerine	100-500
pet_pet	Current distributions	cc2_gm4_60_without_weak_majority_without_agriculture__is_target_met	Severe climate change	Regulated	Moderate	0	72	pet_pet	Rock_Sparrow	Petronia petronia	pet_pet	בארית הרים	0	11	0	0	0	0	0	1	3	9999	Rock_Sparrow		LC	no	Passerine/Near passerine	100-500
pet_pet	All scenarios	cc2_gm4_60_without_weak_majority_without_agriculture__is_target_met	Severe climate change	Regulated	Moderate	0	72	pet_pet	Rock_Sparrow	Petronia petronia	pet_pet	בארית הרים	0	11	0	0	0	0	0	1	3	9999	Rock_Sparrow		LC	no	Passerine/Near passerine	100-500
pet_pet	Low development extent	cc2_gm4_60_without_weak_majority_without_agriculture__is_target_met	Severe climate change	Regulated	Moderate	0	72	pet_pet	Rock_Sparrow	Petronia petronia	pet_pet	בארית הרים	0	11	0	0	0	0	0	1	3	9999	Rock_Sparrow		LC	no	Passerine/Near passerine	100-500
pet_pet	Moderate development extent	cc2_gm4_60_without_weak_majority_without_agriculture__is_target_met	Severe climate change	Regulated	Moderate	0	72	pet_pet	Rock_Sparrow	Petronia petronia	pet_pet	בארית הרים	0	11	0	0	0	0	0	1	3	9999	Rock_Sparrow		LC	no	Passerine/Near passerine	100-500
pet_pet	Current distributions	cc2_gm8_60_without_weak_majority_without_agriculture__is_target_met	Severe climate change	Regulated	High	0	72	pet_pet	Rock_Sparrow	Petronia petronia	pet_pet	בארית הרים	0	11	0	0	0	0	0	1	3	9999	Rock_Sparrow		LC	no	Passerine/Near passerine	100-500
pet_pet	All scenarios	cc2_gm8_60_without_weak_majority_without_agriculture__is_target_met	Severe climate change	Regulated	High	0	72	pet_pet	Rock_Sparrow	Petronia petronia	pet_pet	בארית הרים	0	11	0	0	0	0	0	1	3	9999	Rock_Sparrow		LC	no	Passerine/Near passerine	100-500
pet_pet	Low development extent	cc2_gm8_60_without_weak_majority_without_agriculture__is_target_met	Severe climate change	Regulated	High	0	72	pet_pet	Rock_Sparrow	Petronia petronia	pet_pet	בארית הרים	0	11	0	0	0	0	0	1	3	9999	Rock_Sparrow		LC	no	Passerine/Near passerine	100-500
pet_pet	Moderate development extent	cc2_gm8_60_without_weak_majority_without_agriculture__is_target_met	Severe climate change	Regulated	High	0	72	pet_pet	Rock_Sparrow	Petronia petronia	pet_pet	בארית הרים	0	11	0	0	0	0	0	1	3	9999	Rock_Sparrow		LC	no	Passerine/Near passerine	100-500
pet_pet	Current distributions	cc2_gms_60_without_weak_majority_without_agriculture__is_target_met	Severe climate change	Regulated	Low	0	72	pet_pet	Rock_Sparrow	Petronia petronia	pet_pet	בארית הרים	0	11	0	0	0	0	0	1	3	9999	Rock_Sparrow		LC	no	Passerine/Near passerine	100-500
pet_pet	All scenarios	cc2_gms_60_without_weak_majority_without_agriculture__is_target_met	Severe climate change	Regulated	Low	0	72	pet_pet	Rock_Sparrow	Petronia petronia	pet_pet	בארית הרים	0	11	0	0	0	0	0	1	3	9999	Rock_Sparrow		LC	no	Passerine/Near passerine	100-500
pet_pet	Low development extent	cc2_gms_60_without_weak_majority_without_agriculture__is_target_met	Severe climate change	Regulated	Low	0	72	pet_pet	Rock_Sparrow	Petronia petronia	pet_pet	בארית הרים	0	11	0	0	0	0	0	1	3	9999	Rock_Sparrow		LC	no	Passerine/Near passerine	100-500
pet_pet	Moderate development extent	cc2_gms_60_without_weak_majority_without_agriculture__is_target_met	Severe climate change	Regulated	Low	0	72	pet_pet	Rock_Sparrow	Petronia petronia	pet_pet	בארית הרים	0	11	0	0	0	0	0	1	3	9999	Rock_Sparrow		LC	no	Passerine/Near passerine	100-500
pet_pet	Current distributions	cc2_gp4_60_without_weak_majority_without_agriculture__is_target_met	Severe climate change	Unregulated	Moderate	0	72	pet_pet	Rock_Sparrow	Petronia petronia	pet_pet	בארית הרים	0	11	0	0	0	0	0	1	3	9999	Rock_Sparrow		LC	no	Passerine/Near passerine	100-500
pet_pet	All scenarios	cc2_gp4_60_without_weak_majority_without_agriculture__is_target_met	Severe climate change	Unregulated	Moderate	0	72	pet_pet	Rock_Sparrow	Petronia petronia	pet_pet	בארית הרים	0	11	0	0	0	0	0	1	3	9999	Rock_Sparrow		LC	no	Passerine/Near passerine	100-500
pet_pet	Low development extent	cc2_gp4_60_without_weak_majority_without_agriculture__is_target_met	Severe climate change	Unregulated	Moderate	0	72	pet_pet	Rock_Sparrow	Petronia petronia	pet_pet	בארית הרים	0	11	0	0	0	0	0	1	3	9999	Rock_Sparrow		LC	no	Passerine/Near passerine	100-500
pet_pet	Moderate development extent	cc2_gp4_60_without_weak_majority_without_agriculture__is_target_met	Severe climate change	Unregulated	Moderate	0	72	pet_pet	Rock_Sparrow	Petronia petronia	pet_pet	בארית הרים	0	11	0	0	0	0	0	1	3	9999	Rock_Sparrow		LC	no	Passerine/Near passerine	100-500
pet_pet	Current distributions	cc2_gp8_60_without_weak_majority_without_agriculture__is_target_met	Severe climate change	Unregulated	High	0	72	pet_pet	Rock_Sparrow	Petronia petronia	pet_pet	בארית הרים	0	11	0	0	0	0	0	1	3	9999	Rock_Sparrow		LC	no	Passerine/Near passerine	100-500
pet_pet	All scenarios	cc2_gp8_60_without_weak_majority_without_agriculture__is_target_met	Severe climate change	Unregulated	High	0	72	pet_pet	Rock_Sparrow	Petronia petronia	pet_pet	בארית הרים	0	11	0	0	0	0	0	1	3	9999	Rock_Sparrow		LC	no	Passerine/Near passerine	100-500
pet_pet	Low development extent	cc2_gp8_60_without_weak_majority_without_agriculture__is_target_met	Severe climate change	Unregulated	High	0	72	pet_pet	Rock_Sparrow	Petronia petronia	pet_pet	בארית הרים	0	11	0	0	0	0	0	1	3	9999	Rock_Sparrow		LC	no	Passerine/Near passerine	100-500
pet_pet	Moderate development extent	cc2_gp8_60_without_weak_majority_without_agriculture__is_target_met	Severe climate change	Unregulated	High	0	72	pet_pet	Rock_Sparrow	Petronia petronia	pet_pet	בארית הרים	0	11	0	0	0	0	0	1	3	9999	Rock_Sparrow		LC	no	Passerine/Near passerine	100-500
rho_obs	Current distributions	cc2_gapn_60_without_weak_majority_without_agriculture__is_target_met	Severe climate change	Unregulated	Low	0	75	rho_obs	Desert_Finch	Rhodopechys obsoleta	rho_obs	חצוצרן שחור מקור	0	11	0	13	0	15	0	0	5	9999	Desert_Finch		LC	no	Passerine/Near passerine	0-100
rho_obs	All scenarios	cc2_gapn_60_without_weak_majority_without_agriculture__is_target_met	Severe climate change	Unregulated	Low	0	75	rho_obs	Desert_Finch	Rhodopechys obsoleta	rho_obs	חצוצרן שחור מקור	0	11	0	13	0	15	0	0	5	9999	Desert_Finch		LC	no	Passerine/Near passerine	0-100
rho_obs	Low development extent	cc2_gapn_60_without_weak_majority_without_agriculture__is_target_met	Severe climate change	Unregulated	Low	0	75	rho_obs	Desert_Finch	Rhodopechys obsoleta	rho_obs	חצוצרן שחור מקור	0	11	0	13	0	15	0	0	5	9999	Desert_Finch		LC	no	Passerine/Near passerine	0-100
rho_obs	Moderate development extent	cc2_gapn_60_without_weak_majority_without_agriculture__is_target_met	Severe climate change	Unregulated	Low	0	75	rho_obs	Desert_Finch	Rhodopechys obsoleta	rho_obs	חצוצרן שחור מקור	0	11	0	13	0	15	0	0	5	9999	Desert_Finch		LC	no	Passerine/Near passerine	0-100
rho_obs	Current distributions	cc2_gm4_60_without_weak_majority_without_agriculture__is_target_met	Severe climate change	Regulated	Moderate	0	75	rho_obs	Desert_Finch	Rhodopechys obsoleta	rho_obs	חצוצרן שחור מקור	0	11	0	13	0	15	0	0	5	9999	Desert_Finch		LC	no	Passerine/Near passerine	0-100
rho_obs	All scenarios	cc2_gm4_60_without_weak_majority_without_agriculture__is_target_met	Severe climate change	Regulated	Moderate	0	75	rho_obs	Desert_Finch	Rhodopechys obsoleta	rho_obs	חצוצרן שחור מקור	0	11	0	13	0	15	0	0	5	9999	Desert_Finch		LC	no	Passerine/Near passerine	0-100
rho_obs	Low development extent	cc2_gm4_60_without_weak_majority_without_agriculture__is_target_met	Severe climate change	Regulated	Moderate	0	75	rho_obs	Desert_Finch	Rhodopechys obsoleta	rho_obs	חצוצרן שחור מקור	0	11	0	13	0	15	0	0	5	9999	Desert_Finch		LC	no	Passerine/Near passerine	0-100
rho_obs	Moderate development extent	cc2_gm4_60_without_weak_majority_without_agriculture__is_target_met	Severe climate change	Regulated	Moderate	0	75	rho_obs	Desert_Finch	Rhodopechys obsoleta	rho_obs	חצוצרן שחור מקור	0	11	0	13	0	15	0	0	5	9999	Desert_Finch		LC	no	Passerine/Near passerine	0-100
rho_obs	Current distributions	cc2_gm8_60_without_weak_majority_without_agriculture__is_target_met	Severe climate change	Regulated	High	0	75	rho_obs	Desert_Finch	Rhodopechys obsoleta	rho_obs	חצוצרן שחור מקור	0	11	0	13	0	15	0	0	5	9999	Desert_Finch		LC	no	Passerine/Near passerine	0-100
rho_obs	All scenarios	cc2_gm8_60_without_weak_majority_without_agriculture__is_target_met	Severe climate change	Regulated	High	0	75	rho_obs	Desert_Finch	Rhodopechys obsoleta	rho_obs	חצוצרן שחור מקור	0	11	0	13	0	15	0	0	5	9999	Desert_Finch		LC	no	Passerine/Near passerine	0-100
rho_obs	Low development extent	cc2_gm8_60_without_weak_majority_without_agriculture__is_target_met	Severe climate change	Regulated	High	0	75	rho_obs	Desert_Finch	Rhodopechys obsoleta	rho_obs	חצוצרן שחור מקור	0	11	0	13	0	15	0	0	5	9999	Desert_Finch		LC	no	Passerine/Near passerine	0-100
rho_obs	Moderate development extent	cc2_gm8_60_without_weak_majority_without_agriculture__is_target_met	Severe climate change	Regulated	High	0	75	rho_obs	Desert_Finch	Rhodopechys obsoleta	rho_obs	חצוצרן שחור מקור	0	11	0	13	0	15	0	0	5	9999	Desert_Finch		LC	no	Passerine/Near passerine	0-100
rho_obs	Current distributions	cc2_gms_60_without_weak_majority_without_agriculture__is_target_met	Severe climate change	Regulated	Low	0	75	rho_obs	Desert_Finch	Rhodopechys obsoleta	rho_obs	חצוצרן שחור מקור	0	11	0	13	0	15	0	0	5	9999	Desert_Finch		LC	no	Passerine/Near passerine	0-100
rho_obs	All scenarios	cc2_gms_60_without_weak_majority_without_agriculture__is_target_met	Severe climate change	Regulated	Low	0	75	rho_obs	Desert_Finch	Rhodopechys obsoleta	rho_obs	חצוצרן שחור מקור	0	11	0	13	0	15	0	0	5	9999	Desert_Finch		LC	no	Passerine/Near passerine	0-100
rho_obs	Low development extent	cc2_gms_60_without_weak_majority_without_agriculture__is_target_met	Severe climate change	Regulated	Low	0	75	rho_obs	Desert_Finch	Rhodopechys obsoleta	rho_obs	חצוצרן שחור מקור	0	11	0	13	0	15	0	0	5	9999	Desert_Finch		LC	no	Passerine/Near passerine	0-100
rho_obs	Moderate development extent	cc2_gms_60_without_weak_majority_without_agriculture__is_target_met	Severe climate change	Regulated	Low	0	75	rho_obs	Desert_Finch	Rhodopechys obsoleta	rho_obs	חצוצרן שחור מקור	0	11	0	13	0	15	0	0	5	9999	Desert_Finch		LC	no	Passerine/Near passerine	0-100
rho_obs	Current distributions	cc2_gp4_60_without_weak_majority_without_agriculture__is_target_met	Severe climate change	Unregulated	Moderate	0	75	rho_obs	Desert_Finch	Rhodopechys obsoleta	rho_obs	חצוצרן שחור מקור	0	11	0	13	0	15	0	0	5	9999	Desert_Finch		LC	no	Passerine/Near passerine	0-100
rho_obs	All scenarios	cc2_gp4_60_without_weak_majority_without_agriculture__is_target_met	Severe climate change	Unregulated	Moderate	0	75	rho_obs	Desert_Finch	Rhodopechys obsoleta	rho_obs	חצוצרן שחור מקור	0	11	0	13	0	15	0	0	5	9999	Desert_Finch		LC	no	Passerine/Near passerine	0-100
rho_obs	Low development extent	cc2_gp4_60_without_weak_majority_without_agriculture__is_target_met	Severe climate change	Unregulated	Moderate	0	75	rho_obs	Desert_Finch	Rhodopechys obsoleta	rho_obs	חצוצרן שחור מקור	0	11	0	13	0	15	0	0	5	9999	Desert_Finch		LC	no	Passerine/Near passerine	0-100
rho_obs	Moderate development extent	cc2_gp4_60_without_weak_majority_without_agriculture__is_target_met	Severe climate change	Unregulated	Moderate	0	75	rho_obs	Desert_Finch	Rhodopechys obsoleta	rho_obs	חצוצרן שחור מקור	0	11	0	13	0	15	0	0	5	9999	Desert_Finch		LC	no	Passerine/Near passerine	0-100
rho_obs	Current distributions	cc2_gp8_60_without_weak_majority_without_agriculture__is_target_met	Severe climate change	Unregulated	High	0	75	rho_obs	Desert_Finch	Rhodopechys obsoleta	rho_obs	חצוצרן שחור מקור	0	11	0	13	0	15	0	0	5	9999	Desert_Finch		LC	no	Passerine/Near passerine	0-100
rho_obs	All scenarios	cc2_gp8_60_without_weak_majority_without_agriculture__is_target_met	Severe climate change	Unregulated	High	0	75	rho_obs	Desert_Finch	Rhodopechys obsoleta	rho_obs	חצוצרן שחור מקור	0	11	0	13	0	15	0	0	5	9999	Desert_Finch		LC	no	Passerine/Near passerine	0-100
rho_obs	Low development extent	cc2_gp8_60_without_weak_majority_without_agriculture__is_target_met	Severe climate change	Unregulated	High	0	75	rho_obs	Desert_Finch	Rhodopechys obsoleta	rho_obs	חצוצרן שחור מקור	0	11	0	13	0	15	0	0	5	9999	Desert_Finch		LC	no	Passerine/Near passerine	0-100
rho_obs	Moderate development extent	cc2_gp8_60_without_weak_majority_without_agriculture__is_target_met	Severe climate change	Unregulated	High	0	75	rho_obs	Desert_Finch	Rhodopechys obsoleta	rho_obs	חצוצרן שחור מקור	0	11	0	13	0	15	0	0	5	9999	Desert_Finch		LC	no	Passerine/Near passerine	0-100
sco_inq	Current distributions	cc2_gapn_60_without_weak_majority_without_agriculture__is_target_met	Severe climate change	Unregulated	Low	0	76	sco_inq	Streaked_Scrub_Warbler	Scotocerca inquieta	sco_inq	מדברון	0	11	0	0	0	0	0	0	1	9999	Streaked_Scrub_Warbler	1	NT	no	Passerine/Near passerine	0-100
sco_inq	All scenarios	cc2_gapn_60_without_weak_majority_without_agriculture__is_target_met	Severe climate change	Unregulated	Low	0	76	sco_inq	Streaked_Scrub_Warbler	Scotocerca inquieta	sco_inq	מדברון	0	11	0	0	0	0	0	0	1	9999	Streaked_Scrub_Warbler	1	NT	no	Passerine/Near passerine	0-100
sco_inq	Low development extent	cc2_gapn_60_without_weak_majority_without_agriculture__is_target_met	Severe climate change	Unregulated	Low	0	76	sco_inq	Streaked_Scrub_Warbler	Scotocerca inquieta	sco_inq	מדברון	0	11	0	0	0	0	0	0	1	9999	Streaked_Scrub_Warbler	1	NT	no	Passerine/Near passerine	0-100
sco_inq	Moderate development extent	cc2_gapn_60_without_weak_majority_without_agriculture__is_target_met	Severe climate change	Unregulated	Low	0	76	sco_inq	Streaked_Scrub_Warbler	Scotocerca inquieta	sco_inq	מדברון	0	11	0	0	0	0	0	0	1	9999	Streaked_Scrub_Warbler	1	NT	no	Passerine/Near passerine	0-100
sco_inq	Current distributions	cc2_gm4_60_without_weak_majority_without_agriculture__is_target_met	Severe climate change	Regulated	Moderate	0	76	sco_inq	Streaked_Scrub_Warbler	Scotocerca inquieta	sco_inq	מדברון	0	11	0	0	0	0	0	0	1	9999	Streaked_Scrub_Warbler	1	NT	no	Passerine/Near passerine	0-100
sco_inq	All scenarios	cc2_gm4_60_without_weak_majority_without_agriculture__is_target_met	Severe climate change	Regulated	Moderate	0	76	sco_inq	Streaked_Scrub_Warbler	Scotocerca inquieta	sco_inq	מדברון	0	11	0	0	0	0	0	0	1	9999	Streaked_Scrub_Warbler	1	NT	no	Passerine/Near passerine	0-100
sco_inq	Low development extent	cc2_gm4_60_without_weak_majority_without_agriculture__is_target_met	Severe climate change	Regulated	Moderate	0	76	sco_inq	Streaked_Scrub_Warbler	Scotocerca inquieta	sco_inq	מדברון	0	11	0	0	0	0	0	0	1	9999	Streaked_Scrub_Warbler	1	NT	no	Passerine/Near passerine	0-100
sco_inq	Moderate development extent	cc2_gm4_60_without_weak_majority_without_agriculture__is_target_met	Severe climate change	Regulated	Moderate	0	76	sco_inq	Streaked_Scrub_Warbler	Scotocerca inquieta	sco_inq	מדברון	0	11	0	0	0	0	0	0	1	9999	Streaked_Scrub_Warbler	1	NT	no	Passerine/Near passerine	0-100
sco_inq	Current distributions	cc2_gm8_60_without_weak_majority_without_agriculture__is_target_met	Severe climate change	Regulated	High	0	76	sco_inq	Streaked_Scrub_Warbler	Scotocerca inquieta	sco_inq	מדברון	0	11	0	0	0	0	0	0	1	9999	Streaked_Scrub_Warbler	1	NT	no	Passerine/Near passerine	0-100
sco_inq	All scenarios	cc2_gm8_60_without_weak_majority_without_agriculture__is_target_met	Severe climate change	Regulated	High	1	76	sco_inq	Streaked_Scrub_Warbler	Scotocerca inquieta	sco_inq	מדברון	0	11	0	0	0	0	0	0	1	9999	Streaked_Scrub_Warbler	1	NT	no	Passerine/Near passerine	0-100
sco_inq	Low development extent	cc2_gm8_60_without_weak_majority_without_agriculture__is_target_met	Severe climate change	Regulated	High	0	76	sco_inq	Streaked_Scrub_Warbler	Scotocerca inquieta	sco_inq	מדברון	0	11	0	0	0	0	0	0	1	9999	Streaked_Scrub_Warbler	1	NT	no	Passerine/Near passerine	0-100
sco_inq	Moderate development extent	cc2_gm8_60_without_weak_majority_without_agriculture__is_target_met	Severe climate change	Regulated	High	0	76	sco_inq	Streaked_Scrub_Warbler	Scotocerca inquieta	sco_inq	מדברון	0	11	0	0	0	0	0	0	1	9999	Streaked_Scrub_Warbler	1	NT	no	Passerine/Near passerine	0-100
sco_inq	Current distributions	cc2_gms_60_without_weak_majority_without_agriculture__is_target_met	Severe climate change	Regulated	Low	0	76	sco_inq	Streaked_Scrub_Warbler	Scotocerca inquieta	sco_inq	מדברון	0	11	0	0	0	0	0	0	1	9999	Streaked_Scrub_Warbler	1	NT	no	Passerine/Near passerine	0-100
sco_inq	All scenarios	cc2_gms_60_without_weak_majority_without_agriculture__is_target_met	Severe climate change	Regulated	Low	0	76	sco_inq	Streaked_Scrub_Warbler	Scotocerca inquieta	sco_inq	מדברון	0	11	0	0	0	0	0	0	1	9999	Streaked_Scrub_Warbler	1	NT	no	Passerine/Near passerine	0-100
sco_inq	Low development extent	cc2_gms_60_without_weak_majority_without_agriculture__is_target_met	Severe climate change	Regulated	Low	0	76	sco_inq	Streaked_Scrub_Warbler	Scotocerca inquieta	sco_inq	מדברון	0	11	0	0	0	0	0	0	1	9999	Streaked_Scrub_Warbler	1	NT	no	Passerine/Near passerine	0-100
sco_inq	Moderate development extent	cc2_gms_60_without_weak_majority_without_agriculture__is_target_met	Severe climate change	Regulated	Low	0	76	sco_inq	Streaked_Scrub_Warbler	Scotocerca inquieta	sco_inq	מדברון	0	11	0	0	0	0	0	0	1	9999	Streaked_Scrub_Warbler	1	NT	no	Passerine/Near passerine	0-100
sco_inq	Current distributions	cc2_gp4_60_without_weak_majority_without_agriculture__is_target_met	Severe climate change	Unregulated	Moderate	0	76	sco_inq	Streaked_Scrub_Warbler	Scotocerca inquieta	sco_inq	מדברון	0	11	0	0	0	0	0	0	1	9999	Streaked_Scrub_Warbler	1	NT	no	Passerine/Near passerine	0-100
sco_inq	All scenarios	cc2_gp4_60_without_weak_majority_without_agriculture__is_target_met	Severe climate change	Unregulated	Moderate	0	76	sco_inq	Streaked_Scrub_Warbler	Scotocerca inquieta	sco_inq	מדברון	0	11	0	0	0	0	0	0	1	9999	Streaked_Scrub_Warbler	1	NT	no	Passerine/Near passerine	0-100
sco_inq	Low development extent	cc2_gp4_60_without_weak_majority_without_agriculture__is_target_met	Severe climate change	Unregulated	Moderate	0	76	sco_inq	Streaked_Scrub_Warbler	Scotocerca inquieta	sco_inq	מדברון	0	11	0	0	0	0	0	0	1	9999	Streaked_Scrub_Warbler	1	NT	no	Passerine/Near passerine	0-100
sco_inq	Moderate development extent	cc2_gp4_60_without_weak_majority_without_agriculture__is_target_met	Severe climate change	Unregulated	Moderate	0	76	sco_inq	Streaked_Scrub_Warbler	Scotocerca inquieta	sco_inq	מדברון	0	11	0	0	0	0	0	0	1	9999	Streaked_Scrub_Warbler	1	NT	no	Passerine/Near passerine	0-100
sco_inq	Current distributions	cc2_gp8_60_without_weak_majority_without_agriculture__is_target_met	Severe climate change	Unregulated	High	0	76	sco_inq	Streaked_Scrub_Warbler	Scotocerca inquieta	sco_inq	מדברון	0	11	0	0	0	0	0	0	1	9999	Streaked_Scrub_Warbler	1	NT	no	Passerine/Near passerine	0-100
sco_inq	All scenarios	cc2_gp8_60_without_weak_majority_without_agriculture__is_target_met	Severe climate change	Unregulated	High	1	76	sco_inq	Streaked_Scrub_Warbler	Scotocerca inquieta	sco_inq	מדברון	0	11	0	0	0	0	0	0	1	9999	Streaked_Scrub_Warbler	1	NT	no	Passerine/Near passerine	0-100
sco_inq	Low development extent	cc2_gp8_60_without_weak_majority_without_agriculture__is_target_met	Severe climate change	Unregulated	High	0	76	sco_inq	Streaked_Scrub_Warbler	Scotocerca inquieta	sco_inq	מדברון	0	11	0	0	0	0	0	0	1	9999	Streaked_Scrub_Warbler	1	NT	no	Passerine/Near passerine	0-100
sco_inq	Moderate development extent	cc2_gp8_60_without_weak_majority_without_agriculture__is_target_met	Severe climate change	Unregulated	High	1	76	sco_inq	Streaked_Scrub_Warbler	Scotocerca inquieta	sco_inq	מדברון	0	11	0	0	0	0	0	0	1	9999	Streaked_Scrub_Warbler	1	NT	no	Passerine/Near passerine	0-100
syl_com	Current distributions	cc2_gapn_60_without_weak_majority_without_agriculture__is_target_met	Severe climate change	Unregulated	Low	1	79	syl_com	Common_Whitethroat	Sylvia communis	syl_com	סבכי קוצים	10	11	12	13	0	0	0	0	4	9999	Common_Whitethroat		LC	no	Passerine/Near passerine	500-1000
syl_com	All scenarios	cc2_gapn_60_without_weak_majority_without_agriculture__is_target_met	Severe climate change	Unregulated	Low	1	79	syl_com	Common_Whitethroat	Sylvia communis	syl_com	סבכי קוצים	10	11	12	13	0	0	0	0	4	9999	Common_Whitethroat		LC	no	Passerine/Near passerine	500-1000
syl_com	Low development extent	cc2_gapn_60_without_weak_majority_without_agriculture__is_target_met	Severe climate change	Unregulated	Low	1	79	syl_com	Common_Whitethroat	Sylvia communis	syl_com	סבכי קוצים	10	11	12	13	0	0	0	0	4	9999	Common_Whitethroat		LC	no	Passerine/Near passerine	500-1000
syl_com	Moderate development extent	cc2_gapn_60_without_weak_majority_without_agriculture__is_target_met	Severe climate change	Unregulated	Low	1	79	syl_com	Common_Whitethroat	Sylvia communis	syl_com	סבכי קוצים	10	11	12	13	0	0	0	0	4	9999	Common_Whitethroat		LC	no	Passerine/Near passerine	500-1000
syl_com	Current distributions	cc2_gm4_60_without_weak_majority_without_agriculture__is_target_met	Severe climate change	Regulated	Moderate	1	79	syl_com	Common_Whitethroat	Sylvia communis	syl_com	סבכי קוצים	10	11	12	13	0	0	0	0	4	9999	Common_Whitethroat		LC	no	Passerine/Near passerine	500-1000
syl_com	All scenarios	cc2_gm4_60_without_weak_majority_without_agriculture__is_target_met	Severe climate change	Regulated	Moderate	1	79	syl_com	Common_Whitethroat	Sylvia communis	syl_com	סבכי קוצים	10	11	12	13	0	0	0	0	4	9999	Common_Whitethroat		LC	no	Passerine/Near passerine	500-1000
syl_com	Low development extent	cc2_gm4_60_without_weak_majority_without_agriculture__is_target_met	Severe climate change	Regulated	Moderate	1	79	syl_com	Common_Whitethroat	Sylvia communis	syl_com	סבכי קוצים	10	11	12	13	0	0	0	0	4	9999	Common_Whitethroat		LC	no	Passerine/Near passerine	500-1000
syl_com	Moderate development extent	cc2_gm4_60_without_weak_majority_without_agriculture__is_target_met	Severe climate change	Regulated	Moderate	1	79	syl_com	Common_Whitethroat	Sylvia communis	syl_com	סבכי קוצים	10	11	12	13	0	0	0	0	4	9999	Common_Whitethroat		LC	no	Passerine/Near passerine	500-1000
syl_com	Current distributions	cc2_gm8_60_without_weak_majority_without_agriculture__is_target_met	Severe climate change	Regulated	High	1	79	syl_com	Common_Whitethroat	Sylvia communis	syl_com	סבכי קוצים	10	11	12	13	0	0	0	0	4	9999	Common_Whitethroat		LC	no	Passerine/Near passerine	500-1000
syl_com	All scenarios	cc2_gm8_60_without_weak_majority_without_agriculture__is_target_met	Severe climate change	Regulated	High	1	79	syl_com	Common_Whitethroat	Sylvia communis	syl_com	סבכי קוצים	10	11	12	13	0	0	0	0	4	9999	Common_Whitethroat		LC	no	Passerine/Near passerine	500-1000
syl_com	Low development extent	cc2_gm8_60_without_weak_majority_without_agriculture__is_target_met	Severe climate change	Regulated	High	1	79	syl_com	Common_Whitethroat	Sylvia communis	syl_com	סבכי קוצים	10	11	12	13	0	0	0	0	4	9999	Common_Whitethroat		LC	no	Passerine/Near passerine	500-1000
syl_com	Moderate development extent	cc2_gm8_60_without_weak_majority_without_agriculture__is_target_met	Severe climate change	Regulated	High	1	79	syl_com	Common_Whitethroat	Sylvia communis	syl_com	סבכי קוצים	10	11	12	13	0	0	0	0	4	9999	Common_Whitethroat		LC	no	Passerine/Near passerine	500-1000
syl_com	Current distributions	cc2_gms_60_without_weak_majority_without_agriculture__is_target_met	Severe climate change	Regulated	Low	1	79	syl_com	Common_Whitethroat	Sylvia communis	syl_com	סבכי קוצים	10	11	12	13	0	0	0	0	4	9999	Common_Whitethroat		LC	no	Passerine/Near passerine	500-1000
syl_com	All scenarios	cc2_gms_60_without_weak_majority_without_agriculture__is_target_met	Severe climate change	Regulated	Low	1	79	syl_com	Common_Whitethroat	Sylvia communis	syl_com	סבכי קוצים	10	11	12	13	0	0	0	0	4	9999	Common_Whitethroat		LC	no	Passerine/Near passerine	500-1000
syl_com	Low development extent	cc2_gms_60_without_weak_majority_without_agriculture__is_target_met	Severe climate change	Regulated	Low	1	79	syl_com	Common_Whitethroat	Sylvia communis	syl_com	סבכי קוצים	10	11	12	13	0	0	0	0	4	9999	Common_Whitethroat		LC	no	Passerine/Near passerine	500-1000
syl_com	Moderate development extent	cc2_gms_60_without_weak_majority_without_agriculture__is_target_met	Severe climate change	Regulated	Low	1	79	syl_com	Common_Whitethroat	Sylvia communis	syl_com	סבכי קוצים	10	11	12	13	0	0	0	0	4	9999	Common_Whitethroat		LC	no	Passerine/Near passerine	500-1000
syl_com	Current distributions	cc2_gp4_60_without_weak_majority_without_agriculture__is_target_met	Severe climate change	Unregulated	Moderate	1	79	syl_com	Common_Whitethroat	Sylvia communis	syl_com	סבכי קוצים	10	11	12	13	0	0	0	0	4	9999	Common_Whitethroat		LC	no	Passerine/Near passerine	500-1000
syl_com	All scenarios	cc2_gp4_60_without_weak_majority_without_agriculture__is_target_met	Severe climate change	Unregulated	Moderate	1	79	syl_com	Common_Whitethroat	Sylvia communis	syl_com	סבכי קוצים	10	11	12	13	0	0	0	0	4	9999	Common_Whitethroat		LC	no	Passerine/Near passerine	500-1000
syl_com	Low development extent	cc2_gp4_60_without_weak_majority_without_agriculture__is_target_met	Severe climate change	Unregulated	Moderate	1	79	syl_com	Common_Whitethroat	Sylvia communis	syl_com	סבכי קוצים	10	11	12	13	0	0	0	0	4	9999	Common_Whitethroat		LC	no	Passerine/Near passerine	500-1000
syl_com	Moderate development extent	cc2_gp4_60_without_weak_majority_without_agriculture__is_target_met	Severe climate change	Unregulated	Moderate	1	79	syl_com	Common_Whitethroat	Sylvia communis	syl_com	סבכי קוצים	10	11	12	13	0	0	0	0	4	9999	Common_Whitethroat		LC	no	Passerine/Near passerine	500-1000
syl_com	Current distributions	cc2_gp8_60_without_weak_majority_without_agriculture__is_target_met	Severe climate change	Unregulated	High	1	79	syl_com	Common_Whitethroat	Sylvia communis	syl_com	סבכי קוצים	10	11	12	13	0	0	0	0	4	9999	Common_Whitethroat		LC	no	Passerine/Near passerine	500-1000
syl_com	All scenarios	cc2_gp8_60_without_weak_majority_without_agriculture__is_target_met	Severe climate change	Unregulated	High	1	79	syl_com	Common_Whitethroat	Sylvia communis	syl_com	סבכי קוצים	10	11	12	13	0	0	0	0	4	9999	Common_Whitethroat		LC	no	Passerine/Near passerine	500-1000
syl_com	Low development extent	cc2_gp8_60_without_weak_majority_without_agriculture__is_target_met	Severe climate change	Unregulated	High	1	79	syl_com	Common_Whitethroat	Sylvia communis	syl_com	סבכי קוצים	10	11	12	13	0	0	0	0	4	9999	Common_Whitethroat		LC	no	Passerine/Near passerine	500-1000
syl_com	Moderate development extent	cc2_gp8_60_without_weak_majority_without_agriculture__is_target_met	Severe climate change	Unregulated	High	1	79	syl_com	Common_Whitethroat	Sylvia communis	syl_com	סבכי קוצים	10	11	12	13	0	0	0	0	4	9999	Common_Whitethroat		LC	no	Passerine/Near passerine	500-1000
syl_con	Current distributions	cc2_gapn_60_without_weak_majority_without_agriculture__is_target_met	Severe climate change	Unregulated	Low	0	80	syl_con	Spectacled_Warbler	Sylvia conspicillata	syl_con	סבכי ערבות	0	11	12	0	0	0	0	0	2	9999	Spectacled_Warbler	1	VU	yes	Passerine/Near passerine	0-100
syl_con	All scenarios	cc2_gapn_60_without_weak_majority_without_agriculture__is_target_met	Severe climate change	Unregulated	Low	0	80	syl_con	Spectacled_Warbler	Sylvia conspicillata	syl_con	סבכי ערבות	0	11	12	0	0	0	0	0	2	9999	Spectacled_Warbler	1	VU	yes	Passerine/Near passerine	0-100
syl_con	Low development extent	cc2_gapn_60_without_weak_majority_without_agriculture__is_target_met	Severe climate change	Unregulated	Low	0	80	syl_con	Spectacled_Warbler	Sylvia conspicillata	syl_con	סבכי ערבות	0	11	12	0	0	0	0	0	2	9999	Spectacled_Warbler	1	VU	yes	Passerine/Near passerine	0-100
syl_con	Moderate development extent	cc2_gapn_60_without_weak_majority_without_agriculture__is_target_met	Severe climate change	Unregulated	Low	0	80	syl_con	Spectacled_Warbler	Sylvia conspicillata	syl_con	סבכי ערבות	0	11	12	0	0	0	0	0	2	9999	Spectacled_Warbler	1	VU	yes	Passerine/Near passerine	0-100
syl_con	Current distributions	cc2_gm4_60_without_weak_majority_without_agriculture__is_target_met	Severe climate change	Regulated	Moderate	0	80	syl_con	Spectacled_Warbler	Sylvia conspicillata	syl_con	סבכי ערבות	0	11	12	0	0	0	0	0	2	9999	Spectacled_Warbler	1	VU	yes	Passerine/Near passerine	0-100
syl_con	All scenarios	cc2_gm4_60_without_weak_majority_without_agriculture__is_target_met	Severe climate change	Regulated	Moderate	0	80	syl_con	Spectacled_Warbler	Sylvia conspicillata	syl_con	סבכי ערבות	0	11	12	0	0	0	0	0	2	9999	Spectacled_Warbler	1	VU	yes	Passerine/Near passerine	0-100
syl_con	Low development extent	cc2_gm4_60_without_weak_majority_without_agriculture__is_target_met	Severe climate change	Regulated	Moderate	0	80	syl_con	Spectacled_Warbler	Sylvia conspicillata	syl_con	סבכי ערבות	0	11	12	0	0	0	0	0	2	9999	Spectacled_Warbler	1	VU	yes	Passerine/Near passerine	0-100
syl_con	Moderate development extent	cc2_gm4_60_without_weak_majority_without_agriculture__is_target_met	Severe climate change	Regulated	Moderate	0	80	syl_con	Spectacled_Warbler	Sylvia conspicillata	syl_con	סבכי ערבות	0	11	12	0	0	0	0	0	2	9999	Spectacled_Warbler	1	VU	yes	Passerine/Near passerine	0-100
syl_con	Current distributions	cc2_gm8_60_without_weak_majority_without_agriculture__is_target_met	Severe climate change	Regulated	High	0	80	syl_con	Spectacled_Warbler	Sylvia conspicillata	syl_con	סבכי ערבות	0	11	12	0	0	0	0	0	2	9999	Spectacled_Warbler	1	VU	yes	Passerine/Near passerine	0-100
syl_con	All scenarios	cc2_gm8_60_without_weak_majority_without_agriculture__is_target_met	Severe climate change	Regulated	High	0	80	syl_con	Spectacled_Warbler	Sylvia conspicillata	syl_con	סבכי ערבות	0	11	12	0	0	0	0	0	2	9999	Spectacled_Warbler	1	VU	yes	Passerine/Near passerine	0-100
syl_con	Low development extent	cc2_gm8_60_without_weak_majority_without_agriculture__is_target_met	Severe climate change	Regulated	High	0	80	syl_con	Spectacled_Warbler	Sylvia conspicillata	syl_con	סבכי ערבות	0	11	12	0	0	0	0	0	2	9999	Spectacled_Warbler	1	VU	yes	Passerine/Near passerine	0-100
syl_con	Moderate development extent	cc2_gm8_60_without_weak_majority_without_agriculture__is_target_met	Severe climate change	Regulated	High	0	80	syl_con	Spectacled_Warbler	Sylvia conspicillata	syl_con	סבכי ערבות	0	11	12	0	0	0	0	0	2	9999	Spectacled_Warbler	1	VU	yes	Passerine/Near passerine	0-100
syl_con	Current distributions	cc2_gms_60_without_weak_majority_without_agriculture__is_target_met	Severe climate change	Regulated	Low	0	80	syl_con	Spectacled_Warbler	Sylvia conspicillata	syl_con	סבכי ערבות	0	11	12	0	0	0	0	0	2	9999	Spectacled_Warbler	1	VU	yes	Passerine/Near passerine	0-100
syl_con	All scenarios	cc2_gms_60_without_weak_majority_without_agriculture__is_target_met	Severe climate change	Regulated	Low	0	80	syl_con	Spectacled_Warbler	Sylvia conspicillata	syl_con	סבכי ערבות	0	11	12	0	0	0	0	0	2	9999	Spectacled_Warbler	1	VU	yes	Passerine/Near passerine	0-100
syl_con	Low development extent	cc2_gms_60_without_weak_majority_without_agriculture__is_target_met	Severe climate change	Regulated	Low	0	80	syl_con	Spectacled_Warbler	Sylvia conspicillata	syl_con	סבכי ערבות	0	11	12	0	0	0	0	0	2	9999	Spectacled_Warbler	1	VU	yes	Passerine/Near passerine	0-100
syl_con	Moderate development extent	cc2_gms_60_without_weak_majority_without_agriculture__is_target_met	Severe climate change	Regulated	Low	0	80	syl_con	Spectacled_Warbler	Sylvia conspicillata	syl_con	סבכי ערבות	0	11	12	0	0	0	0	0	2	9999	Spectacled_Warbler	1	VU	yes	Passerine/Near passerine	0-100
syl_con	Current distributions	cc2_gp4_60_without_weak_majority_without_agriculture__is_target_met	Severe climate change	Unregulated	Moderate	0	80	syl_con	Spectacled_Warbler	Sylvia conspicillata	syl_con	סבכי ערבות	0	11	12	0	0	0	0	0	2	9999	Spectacled_Warbler	1	VU	yes	Passerine/Near passerine	0-100
syl_con	All scenarios	cc2_gp4_60_without_weak_majority_without_agriculture__is_target_met	Severe climate change	Unregulated	Moderate	0	80	syl_con	Spectacled_Warbler	Sylvia conspicillata	syl_con	סבכי ערבות	0	11	12	0	0	0	0	0	2	9999	Spectacled_Warbler	1	VU	yes	Passerine/Near passerine	0-100
syl_con	Low development extent	cc2_gp4_60_without_weak_majority_without_agriculture__is_target_met	Severe climate change	Unregulated	Moderate	0	80	syl_con	Spectacled_Warbler	Sylvia conspicillata	syl_con	סבכי ערבות	0	11	12	0	0	0	0	0	2	9999	Spectacled_Warbler	1	VU	yes	Passerine/Near passerine	0-100
syl_con	Moderate development extent	cc2_gp4_60_without_weak_majority_without_agriculture__is_target_met	Severe climate change	Unregulated	Moderate	0	80	syl_con	Spectacled_Warbler	Sylvia conspicillata	syl_con	סבכי ערבות	0	11	12	0	0	0	0	0	2	9999	Spectacled_Warbler	1	VU	yes	Passerine/Near passerine	0-100
syl_con	Current distributions	cc2_gp8_60_without_weak_majority_without_agriculture__is_target_met	Severe climate change	Unregulated	High	0	80	syl_con	Spectacled_Warbler	Sylvia conspicillata	syl_con	סבכי ערבות	0	11	12	0	0	0	0	0	2	9999	Spectacled_Warbler	1	VU	yes	Passerine/Near passerine	0-100
syl_con	All scenarios	cc2_gp8_60_without_weak_majority_without_agriculture__is_target_met	Severe climate change	Unregulated	High	0	80	syl_con	Spectacled_Warbler	Sylvia conspicillata	syl_con	סבכי ערבות	0	11	12	0	0	0	0	0	2	9999	Spectacled_Warbler	1	VU	yes	Passerine/Near passerine	0-100
syl_con	Low development extent	cc2_gp8_60_without_weak_majority_without_agriculture__is_target_met	Severe climate change	Unregulated	High	0	80	syl_con	Spectacled_Warbler	Sylvia conspicillata	syl_con	סבכי ערבות	0	11	12	0	0	0	0	0	2	9999	Spectacled_Warbler	1	VU	yes	Passerine/Near passerine	0-100
syl_con	Moderate development extent	cc2_gp8_60_without_weak_majority_without_agriculture__is_target_met	Severe climate change	Unregulated	High	0	80	syl_con	Spectacled_Warbler	Sylvia conspicillata	syl_con	סבכי ערבות	0	11	12	0	0	0	0	0	2	9999	Spectacled_Warbler	1	VU	yes	Passerine/Near passerine	0-100
syl_cur	Current distributions	cc2_gapn_60_without_weak_majority_without_agriculture__is_target_met	Severe climate change	Unregulated	Low	1	81	syl_cur	Lesser_Whitethroat	Sylvia curruca	syl_cur	סבכי טוחנים	0	11	12	13	14	15	17	0	7	1	Lesser_Whitethroat		LC	no	Passerine/Near passerine	1000-2500
syl_cur	All scenarios	cc2_gapn_60_without_weak_majority_without_agriculture__is_target_met	Severe climate change	Unregulated	Low	1	81	syl_cur	Lesser_Whitethroat	Sylvia curruca	syl_cur	סבכי טוחנים	0	11	12	13	14	15	17	0	7	1	Lesser_Whitethroat		LC	no	Passerine/Near passerine	1000-2500
syl_cur	Low development extent	cc2_gapn_60_without_weak_majority_without_agriculture__is_target_met	Severe climate change	Unregulated	Low	1	81	syl_cur	Lesser_Whitethroat	Sylvia curruca	syl_cur	סבכי טוחנים	0	11	12	13	14	15	17	0	7	1	Lesser_Whitethroat		LC	no	Passerine/Near passerine	1000-2500
syl_cur	Moderate development extent	cc2_gapn_60_without_weak_majority_without_agriculture__is_target_met	Severe climate change	Unregulated	Low	1	81	syl_cur	Lesser_Whitethroat	Sylvia curruca	syl_cur	סבכי טוחנים	0	11	12	13	14	15	17	0	7	1	Lesser_Whitethroat		LC	no	Passerine/Near passerine	1000-2500
syl_cur	Current distributions	cc2_gm4_60_without_weak_majority_without_agriculture__is_target_met	Severe climate change	Regulated	Moderate	1	81	syl_cur	Lesser_Whitethroat	Sylvia curruca	syl_cur	סבכי טוחנים	0	11	12	13	14	15	17	0	7	1	Lesser_Whitethroat		LC	no	Passerine/Near passerine	1000-2500
syl_cur	All scenarios	cc2_gm4_60_without_weak_majority_without_agriculture__is_target_met	Severe climate change	Regulated	Moderate	1	81	syl_cur	Lesser_Whitethroat	Sylvia curruca	syl_cur	סבכי טוחנים	0	11	12	13	14	15	17	0	7	1	Lesser_Whitethroat		LC	no	Passerine/Near passerine	1000-2500
syl_cur	Low development extent	cc2_gm4_60_without_weak_majority_without_agriculture__is_target_met	Severe climate change	Regulated	Moderate	1	81	syl_cur	Lesser_Whitethroat	Sylvia curruca	syl_cur	סבכי טוחנים	0	11	12	13	14	15	17	0	7	1	Lesser_Whitethroat		LC	no	Passerine/Near passerine	1000-2500
syl_cur	Moderate development extent	cc2_gm4_60_without_weak_majority_without_agriculture__is_target_met	Severe climate change	Regulated	Moderate	1	81	syl_cur	Lesser_Whitethroat	Sylvia curruca	syl_cur	סבכי טוחנים	0	11	12	13	14	15	17	0	7	1	Lesser_Whitethroat		LC	no	Passerine/Near passerine	1000-2500
syl_cur	Current distributions	cc2_gm8_60_without_weak_majority_without_agriculture__is_target_met	Severe climate change	Regulated	High	1	81	syl_cur	Lesser_Whitethroat	Sylvia curruca	syl_cur	סבכי טוחנים	0	11	12	13	14	15	17	0	7	1	Lesser_Whitethroat		LC	no	Passerine/Near passerine	1000-2500
syl_cur	All scenarios	cc2_gm8_60_without_weak_majority_without_agriculture__is_target_met	Severe climate change	Regulated	High	1	81	syl_cur	Lesser_Whitethroat	Sylvia curruca	syl_cur	סבכי טוחנים	0	11	12	13	14	15	17	0	7	1	Lesser_Whitethroat		LC	no	Passerine/Near passerine	1000-2500
syl_cur	Low development extent	cc2_gm8_60_without_weak_majority_without_agriculture__is_target_met	Severe climate change	Regulated	High	1	81	syl_cur	Lesser_Whitethroat	Sylvia curruca	syl_cur	סבכי טוחנים	0	11	12	13	14	15	17	0	7	1	Lesser_Whitethroat		LC	no	Passerine/Near passerine	1000-2500
syl_cur	Moderate development extent	cc2_gm8_60_without_weak_majority_without_agriculture__is_target_met	Severe climate change	Regulated	High	1	81	syl_cur	Lesser_Whitethroat	Sylvia curruca	syl_cur	סבכי טוחנים	0	11	12	13	14	15	17	0	7	1	Lesser_Whitethroat		LC	no	Passerine/Near passerine	1000-2500
syl_cur	Current distributions	cc2_gms_60_without_weak_majority_without_agriculture__is_target_met	Severe climate change	Regulated	Low	1	81	syl_cur	Lesser_Whitethroat	Sylvia curruca	syl_cur	סבכי טוחנים	0	11	12	13	14	15	17	0	7	1	Lesser_Whitethroat		LC	no	Passerine/Near passerine	1000-2500
syl_cur	All scenarios	cc2_gms_60_without_weak_majority_without_agriculture__is_target_met	Severe climate change	Regulated	Low	1	81	syl_cur	Lesser_Whitethroat	Sylvia curruca	syl_cur	סבכי טוחנים	0	11	12	13	14	15	17	0	7	1	Lesser_Whitethroat		LC	no	Passerine/Near passerine	1000-2500
syl_cur	Low development extent	cc2_gms_60_without_weak_majority_without_agriculture__is_target_met	Severe climate change	Regulated	Low	1	81	syl_cur	Lesser_Whitethroat	Sylvia curruca	syl_cur	סבכי טוחנים	0	11	12	13	14	15	17	0	7	1	Lesser_Whitethroat		LC	no	Passerine/Near passerine	1000-2500
syl_cur	Moderate development extent	cc2_gms_60_without_weak_majority_without_agriculture__is_target_met	Severe climate change	Regulated	Low	1	81	syl_cur	Lesser_Whitethroat	Sylvia curruca	syl_cur	סבכי טוחנים	0	11	12	13	14	15	17	0	7	1	Lesser_Whitethroat		LC	no	Passerine/Near passerine	1000-2500
syl_cur	Current distributions	cc2_gp4_60_without_weak_majority_without_agriculture__is_target_met	Severe climate change	Unregulated	Moderate	1	81	syl_cur	Lesser_Whitethroat	Sylvia curruca	syl_cur	סבכי טוחנים	0	11	12	13	14	15	17	0	7	1	Lesser_Whitethroat		LC	no	Passerine/Near passerine	1000-2500
syl_cur	All scenarios	cc2_gp4_60_without_weak_majority_without_agriculture__is_target_met	Severe climate change	Unregulated	Moderate	1	81	syl_cur	Lesser_Whitethroat	Sylvia curruca	syl_cur	סבכי טוחנים	0	11	12	13	14	15	17	0	7	1	Lesser_Whitethroat		LC	no	Passerine/Near passerine	1000-2500
syl_cur	Low development extent	cc2_gp4_60_without_weak_majority_without_agriculture__is_target_met	Severe climate change	Unregulated	Moderate	1	81	syl_cur	Lesser_Whitethroat	Sylvia curruca	syl_cur	סבכי טוחנים	0	11	12	13	14	15	17	0	7	1	Lesser_Whitethroat		LC	no	Passerine/Near passerine	1000-2500
syl_cur	Moderate development extent	cc2_gp4_60_without_weak_majority_without_agriculture__is_target_met	Severe climate change	Unregulated	Moderate	1	81	syl_cur	Lesser_Whitethroat	Sylvia curruca	syl_cur	סבכי טוחנים	0	11	12	13	14	15	17	0	7	1	Lesser_Whitethroat		LC	no	Passerine/Near passerine	1000-2500
syl_cur	Current distributions	cc2_gp8_60_without_weak_majority_without_agriculture__is_target_met	Severe climate change	Unregulated	High	1	81	syl_cur	Lesser_Whitethroat	Sylvia curruca	syl_cur	סבכי טוחנים	0	11	12	13	14	15	17	0	7	1	Lesser_Whitethroat		LC	no	Passerine/Near passerine	1000-2500
syl_cur	All scenarios	cc2_gp8_60_without_weak_majority_without_agriculture__is_target_met	Severe climate change	Unregulated	High	1	81	syl_cur	Lesser_Whitethroat	Sylvia curruca	syl_cur	סבכי טוחנים	0	11	12	13	14	15	17	0	7	1	Lesser_Whitethroat		LC	no	Passerine/Near passerine	1000-2500
syl_cur	Low development extent	cc2_gp8_60_without_weak_majority_without_agriculture__is_target_met	Severe climate change	Unregulated	High	1	81	syl_cur	Lesser_Whitethroat	Sylvia curruca	syl_cur	סבכי טוחנים	0	11	12	13	14	15	17	0	7	1	Lesser_Whitethroat		LC	no	Passerine/Near passerine	1000-2500
syl_cur	Moderate development extent	cc2_gp8_60_without_weak_majority_without_agriculture__is_target_met	Severe climate change	Unregulated	High	1	81	syl_cur	Lesser_Whitethroat	Sylvia curruca	syl_cur	סבכי טוחנים	0	11	12	13	14	15	17	0	7	1	Lesser_Whitethroat		LC	no	Passerine/Near passerine	1000-2500
syl_hor	Current distributions	cc2_gapn_60_without_weak_majority_without_agriculture__is_target_met	Severe climate change	Unregulated	Low	1	82	syl_hor	Orphean_Warbler	Sylvia hortensis	syl_hor	סבכי חורש	0	11	12	13	14	0	0	0	5	9999	Orphean_Warbler		DD	no	Passerine/Near passerine	500-1000
syl_hor	All scenarios	cc2_gapn_60_without_weak_majority_without_agriculture__is_target_met	Severe climate change	Unregulated	Low	1	82	syl_hor	Orphean_Warbler	Sylvia hortensis	syl_hor	סבכי חורש	0	11	12	13	14	0	0	0	5	9999	Orphean_Warbler		DD	no	Passerine/Near passerine	500-1000
syl_hor	Low development extent	cc2_gapn_60_without_weak_majority_without_agriculture__is_target_met	Severe climate change	Unregulated	Low	1	82	syl_hor	Orphean_Warbler	Sylvia hortensis	syl_hor	סבכי חורש	0	11	12	13	14	0	0	0	5	9999	Orphean_Warbler		DD	no	Passerine/Near passerine	500-1000
syl_hor	Moderate development extent	cc2_gapn_60_without_weak_majority_without_agriculture__is_target_met	Severe climate change	Unregulated	Low	1	82	syl_hor	Orphean_Warbler	Sylvia hortensis	syl_hor	סבכי חורש	0	11	12	13	14	0	0	0	5	9999	Orphean_Warbler		DD	no	Passerine/Near passerine	500-1000
syl_hor	Current distributions	cc2_gm4_60_without_weak_majority_without_agriculture__is_target_met	Severe climate change	Regulated	Moderate	1	82	syl_hor	Orphean_Warbler	Sylvia hortensis	syl_hor	סבכי חורש	0	11	12	13	14	0	0	0	5	9999	Orphean_Warbler		DD	no	Passerine/Near passerine	500-1000
syl_hor	All scenarios	cc2_gm4_60_without_weak_majority_without_agriculture__is_target_met	Severe climate change	Regulated	Moderate	1	82	syl_hor	Orphean_Warbler	Sylvia hortensis	syl_hor	סבכי חורש	0	11	12	13	14	0	0	0	5	9999	Orphean_Warbler		DD	no	Passerine/Near passerine	500-1000
syl_hor	Low development extent	cc2_gm4_60_without_weak_majority_without_agriculture__is_target_met	Severe climate change	Regulated	Moderate	1	82	syl_hor	Orphean_Warbler	Sylvia hortensis	syl_hor	סבכי חורש	0	11	12	13	14	0	0	0	5	9999	Orphean_Warbler		DD	no	Passerine/Near passerine	500-1000
syl_hor	Moderate development extent	cc2_gm4_60_without_weak_majority_without_agriculture__is_target_met	Severe climate change	Regulated	Moderate	1	82	syl_hor	Orphean_Warbler	Sylvia hortensis	syl_hor	סבכי חורש	0	11	12	13	14	0	0	0	5	9999	Orphean_Warbler		DD	no	Passerine/Near passerine	500-1000
syl_hor	Current distributions	cc2_gm8_60_without_weak_majority_without_agriculture__is_target_met	Severe climate change	Regulated	High	1	82	syl_hor	Orphean_Warbler	Sylvia hortensis	syl_hor	סבכי חורש	0	11	12	13	14	0	0	0	5	9999	Orphean_Warbler		DD	no	Passerine/Near passerine	500-1000
syl_hor	All scenarios	cc2_gm8_60_without_weak_majority_without_agriculture__is_target_met	Severe climate change	Regulated	High	1	82	syl_hor	Orphean_Warbler	Sylvia hortensis	syl_hor	סבכי חורש	0	11	12	13	14	0	0	0	5	9999	Orphean_Warbler		DD	no	Passerine/Near passerine	500-1000
syl_hor	Low development extent	cc2_gm8_60_without_weak_majority_without_agriculture__is_target_met	Severe climate change	Regulated	High	1	82	syl_hor	Orphean_Warbler	Sylvia hortensis	syl_hor	סבכי חורש	0	11	12	13	14	0	0	0	5	9999	Orphean_Warbler		DD	no	Passerine/Near passerine	500-1000
syl_hor	Moderate development extent	cc2_gm8_60_without_weak_majority_without_agriculture__is_target_met	Severe climate change	Regulated	High	1	82	syl_hor	Orphean_Warbler	Sylvia hortensis	syl_hor	סבכי חורש	0	11	12	13	14	0	0	0	5	9999	Orphean_Warbler		DD	no	Passerine/Near passerine	500-1000
syl_hor	Current distributions	cc2_gms_60_without_weak_majority_without_agriculture__is_target_met	Severe climate change	Regulated	Low	1	82	syl_hor	Orphean_Warbler	Sylvia hortensis	syl_hor	סבכי חורש	0	11	12	13	14	0	0	0	5	9999	Orphean_Warbler		DD	no	Passerine/Near passerine	500-1000
syl_hor	All scenarios	cc2_gms_60_without_weak_majority_without_agriculture__is_target_met	Severe climate change	Regulated	Low	1	82	syl_hor	Orphean_Warbler	Sylvia hortensis	syl_hor	סבכי חורש	0	11	12	13	14	0	0	0	5	9999	Orphean_Warbler		DD	no	Passerine/Near passerine	500-1000
syl_hor	Low development extent	cc2_gms_60_without_weak_majority_without_agriculture__is_target_met	Severe climate change	Regulated	Low	1	82	syl_hor	Orphean_Warbler	Sylvia hortensis	syl_hor	סבכי חורש	0	11	12	13	14	0	0	0	5	9999	Orphean_Warbler		DD	no	Passerine/Near passerine	500-1000
syl_hor	Moderate development extent	cc2_gms_60_without_weak_majority_without_agriculture__is_target_met	Severe climate change	Regulated	Low	1	82	syl_hor	Orphean_Warbler	Sylvia hortensis	syl_hor	סבכי חורש	0	11	12	13	14	0	0	0	5	9999	Orphean_Warbler		DD	no	Passerine/Near passerine	500-1000
syl_hor	Current distributions	cc2_gp4_60_without_weak_majority_without_agriculture__is_target_met	Severe climate change	Unregulated	Moderate	1	82	syl_hor	Orphean_Warbler	Sylvia hortensis	syl_hor	סבכי חורש	0	11	12	13	14	0	0	0	5	9999	Orphean_Warbler		DD	no	Passerine/Near passerine	500-1000
syl_hor	All scenarios	cc2_gp4_60_without_weak_majority_without_agriculture__is_target_met	Severe climate change	Unregulated	Moderate	1	82	syl_hor	Orphean_Warbler	Sylvia hortensis	syl_hor	סבכי חורש	0	11	12	13	14	0	0	0	5	9999	Orphean_Warbler		DD	no	Passerine/Near passerine	500-1000
syl_hor	Low development extent	cc2_gp4_60_without_weak_majority_without_agriculture__is_target_met	Severe climate change	Unregulated	Moderate	1	82	syl_hor	Orphean_Warbler	Sylvia hortensis	syl_hor	סבכי חורש	0	11	12	13	14	0	0	0	5	9999	Orphean_Warbler		DD	no	Passerine/Near passerine	500-1000
syl_hor	Moderate development extent	cc2_gp4_60_without_weak_majority_without_agriculture__is_target_met	Severe climate change	Unregulated	Moderate	1	82	syl_hor	Orphean_Warbler	Sylvia hortensis	syl_hor	סבכי חורש	0	11	12	13	14	0	0	0	5	9999	Orphean_Warbler		DD	no	Passerine/Near passerine	500-1000
syl_hor	Current distributions	cc2_gp8_60_without_weak_majority_without_agriculture__is_target_met	Severe climate change	Unregulated	High	1	82	syl_hor	Orphean_Warbler	Sylvia hortensis	syl_hor	סבכי חורש	0	11	12	13	14	0	0	0	5	9999	Orphean_Warbler		DD	no	Passerine/Near passerine	500-1000
syl_hor	All scenarios	cc2_gp8_60_without_weak_majority_without_agriculture__is_target_met	Severe climate change	Unregulated	High	1	82	syl_hor	Orphean_Warbler	Sylvia hortensis	syl_hor	סבכי חורש	0	11	12	13	14	0	0	0	5	9999	Orphean_Warbler		DD	no	Passerine/Near passerine	500-1000
syl_hor	Low development extent	cc2_gp8_60_without_weak_majority_without_agriculture__is_target_met	Severe climate change	Unregulated	High	1	82	syl_hor	Orphean_Warbler	Sylvia hortensis	syl_hor	סבכי חורש	0	11	12	13	14	0	0	0	5	9999	Orphean_Warbler		DD	no	Passerine/Near passerine	500-1000
syl_hor	Moderate development extent	cc2_gp8_60_without_weak_majority_without_agriculture__is_target_met	Severe climate change	Unregulated	High	1	82	syl_hor	Orphean_Warbler	Sylvia hortensis	syl_hor	סבכי חורש	0	11	12	13	14	0	0	0	5	9999	Orphean_Warbler		DD	no	Passerine/Near passerine	500-1000
syl_mel	Current distributions	cc2_gapn_60_without_weak_majority_without_agriculture__is_target_met	Severe climate change	Unregulated	Low	1	83	syl_mel	Sardinian_Warbler	Sylvia melanocephala	syl_mel	סבכי שחור ראש	0	11	12	13	14	15	17	0	7	1	Sardinian_Warbler		DD	no	Passerine/Near passerine	2500-5000
syl_mel	All scenarios	cc2_gapn_60_without_weak_majority_without_agriculture__is_target_met	Severe climate change	Unregulated	Low	1	83	syl_mel	Sardinian_Warbler	Sylvia melanocephala	syl_mel	סבכי שחור ראש	0	11	12	13	14	15	17	0	7	1	Sardinian_Warbler		DD	no	Passerine/Near passerine	2500-5000
syl_mel	Low development extent	cc2_gapn_60_without_weak_majority_without_agriculture__is_target_met	Severe climate change	Unregulated	Low	1	83	syl_mel	Sardinian_Warbler	Sylvia melanocephala	syl_mel	סבכי שחור ראש	0	11	12	13	14	15	17	0	7	1	Sardinian_Warbler		DD	no	Passerine/Near passerine	2500-5000
syl_mel	Moderate development extent	cc2_gapn_60_without_weak_majority_without_agriculture__is_target_met	Severe climate change	Unregulated	Low	1	83	syl_mel	Sardinian_Warbler	Sylvia melanocephala	syl_mel	סבכי שחור ראש	0	11	12	13	14	15	17	0	7	1	Sardinian_Warbler		DD	no	Passerine/Near passerine	2500-5000
syl_mel	Current distributions	cc2_gm4_60_without_weak_majority_without_agriculture__is_target_met	Severe climate change	Regulated	Moderate	1	83	syl_mel	Sardinian_Warbler	Sylvia melanocephala	syl_mel	סבכי שחור ראש	0	11	12	13	14	15	17	0	7	1	Sardinian_Warbler		DD	no	Passerine/Near passerine	2500-5000
syl_mel	All scenarios	cc2_gm4_60_without_weak_majority_without_agriculture__is_target_met	Severe climate change	Regulated	Moderate	1	83	syl_mel	Sardinian_Warbler	Sylvia melanocephala	syl_mel	סבכי שחור ראש	0	11	12	13	14	15	17	0	7	1	Sardinian_Warbler		DD	no	Passerine/Near passerine	2500-5000
syl_mel	Low development extent	cc2_gm4_60_without_weak_majority_without_agriculture__is_target_met	Severe climate change	Regulated	Moderate	1	83	syl_mel	Sardinian_Warbler	Sylvia melanocephala	syl_mel	סבכי שחור ראש	0	11	12	13	14	15	17	0	7	1	Sardinian_Warbler		DD	no	Passerine/Near passerine	2500-5000
syl_mel	Moderate development extent	cc2_gm4_60_without_weak_majority_without_agriculture__is_target_met	Severe climate change	Regulated	Moderate	1	83	syl_mel	Sardinian_Warbler	Sylvia melanocephala	syl_mel	סבכי שחור ראש	0	11	12	13	14	15	17	0	7	1	Sardinian_Warbler		DD	no	Passerine/Near passerine	2500-5000
syl_mel	Current distributions	cc2_gm8_60_without_weak_majority_without_agriculture__is_target_met	Severe climate change	Regulated	High	1	83	syl_mel	Sardinian_Warbler	Sylvia melanocephala	syl_mel	סבכי שחור ראש	0	11	12	13	14	15	17	0	7	1	Sardinian_Warbler		DD	no	Passerine/Near passerine	2500-5000
syl_mel	All scenarios	cc2_gm8_60_without_weak_majority_without_agriculture__is_target_met	Severe climate change	Regulated	High	1	83	syl_mel	Sardinian_Warbler	Sylvia melanocephala	syl_mel	סבכי שחור ראש	0	11	12	13	14	15	17	0	7	1	Sardinian_Warbler		DD	no	Passerine/Near passerine	2500-5000
syl_mel	Low development extent	cc2_gm8_60_without_weak_majority_without_agriculture__is_target_met	Severe climate change	Regulated	High	1	83	syl_mel	Sardinian_Warbler	Sylvia melanocephala	syl_mel	סבכי שחור ראש	0	11	12	13	14	15	17	0	7	1	Sardinian_Warbler		DD	no	Passerine/Near passerine	2500-5000
syl_mel	Moderate development extent	cc2_gm8_60_without_weak_majority_without_agriculture__is_target_met	Severe climate change	Regulated	High	1	83	syl_mel	Sardinian_Warbler	Sylvia melanocephala	syl_mel	סבכי שחור ראש	0	11	12	13	14	15	17	0	7	1	Sardinian_Warbler		DD	no	Passerine/Near passerine	2500-5000
syl_mel	Current distributions	cc2_gms_60_without_weak_majority_without_agriculture__is_target_met	Severe climate change	Regulated	Low	1	83	syl_mel	Sardinian_Warbler	Sylvia melanocephala	syl_mel	סבכי שחור ראש	0	11	12	13	14	15	17	0	7	1	Sardinian_Warbler		DD	no	Passerine/Near passerine	2500-5000
syl_mel	All scenarios	cc2_gms_60_without_weak_majority_without_agriculture__is_target_met	Severe climate change	Regulated	Low	1	83	syl_mel	Sardinian_Warbler	Sylvia melanocephala	syl_mel	סבכי שחור ראש	0	11	12	13	14	15	17	0	7	1	Sardinian_Warbler		DD	no	Passerine/Near passerine	2500-5000
syl_mel	Low development extent	cc2_gms_60_without_weak_majority_without_agriculture__is_target_met	Severe climate change	Regulated	Low	1	83	syl_mel	Sardinian_Warbler	Sylvia melanocephala	syl_mel	סבכי שחור ראש	0	11	12	13	14	15	17	0	7	1	Sardinian_Warbler		DD	no	Passerine/Near passerine	2500-5000
syl_mel	Moderate development extent	cc2_gms_60_without_weak_majority_without_agriculture__is_target_met	Severe climate change	Regulated	Low	1	83	syl_mel	Sardinian_Warbler	Sylvia melanocephala	syl_mel	סבכי שחור ראש	0	11	12	13	14	15	17	0	7	1	Sardinian_Warbler		DD	no	Passerine/Near passerine	2500-5000
syl_mel	Current distributions	cc2_gp4_60_without_weak_majority_without_agriculture__is_target_met	Severe climate change	Unregulated	Moderate	1	83	syl_mel	Sardinian_Warbler	Sylvia melanocephala	syl_mel	סבכי שחור ראש	0	11	12	13	14	15	17	0	7	1	Sardinian_Warbler		DD	no	Passerine/Near passerine	2500-5000
syl_mel	All scenarios	cc2_gp4_60_without_weak_majority_without_agriculture__is_target_met	Severe climate change	Unregulated	Moderate	1	83	syl_mel	Sardinian_Warbler	Sylvia melanocephala	syl_mel	סבכי שחור ראש	0	11	12	13	14	15	17	0	7	1	Sardinian_Warbler		DD	no	Passerine/Near passerine	2500-5000
syl_mel	Low development extent	cc2_gp4_60_without_weak_majority_without_agriculture__is_target_met	Severe climate change	Unregulated	Moderate	1	83	syl_mel	Sardinian_Warbler	Sylvia melanocephala	syl_mel	סבכי שחור ראש	0	11	12	13	14	15	17	0	7	1	Sardinian_Warbler		DD	no	Passerine/Near passerine	2500-5000
syl_mel	Moderate development extent	cc2_gp4_60_without_weak_majority_without_agriculture__is_target_met	Severe climate change	Unregulated	Moderate	1	83	syl_mel	Sardinian_Warbler	Sylvia melanocephala	syl_mel	סבכי שחור ראש	0	11	12	13	14	15	17	0	7	1	Sardinian_Warbler		DD	no	Passerine/Near passerine	2500-5000
syl_mel	Current distributions	cc2_gp8_60_without_weak_majority_without_agriculture__is_target_met	Severe climate change	Unregulated	High	1	83	syl_mel	Sardinian_Warbler	Sylvia melanocephala	syl_mel	סבכי שחור ראש	0	11	12	13	14	15	17	0	7	1	Sardinian_Warbler		DD	no	Passerine/Near passerine	2500-5000
syl_mel	All scenarios	cc2_gp8_60_without_weak_majority_without_agriculture__is_target_met	Severe climate change	Unregulated	High	1	83	syl_mel	Sardinian_Warbler	Sylvia melanocephala	syl_mel	סבכי שחור ראש	0	11	12	13	14	15	17	0	7	1	Sardinian_Warbler		DD	no	Passerine/Near passerine	2500-5000
syl_mel	Low development extent	cc2_gp8_60_without_weak_majority_without_agriculture__is_target_met	Severe climate change	Unregulated	High	1	83	syl_mel	Sardinian_Warbler	Sylvia melanocephala	syl_mel	סבכי שחור ראש	0	11	12	13	14	15	17	0	7	1	Sardinian_Warbler		DD	no	Passerine/Near passerine	2500-5000
syl_mel	Moderate development extent	cc2_gp8_60_without_weak_majority_without_agriculture__is_target_met	Severe climate change	Unregulated	High	1	83	syl_mel	Sardinian_Warbler	Sylvia melanocephala	syl_mel	סבכי שחור ראש	0	11	12	13	14	15	17	0	7	1	Sardinian_Warbler		DD	no	Passerine/Near passerine	2500-5000
tro_tro	Current distributions	cc2_gapn_60_without_weak_majority_without_agriculture__is_target_met	Severe climate change	Unregulated	Low	1	86	tro_tro	Winter_Wren	Troglodytes troglodytes	tro_tro	גדרון	0	11	12	13	14	15	0	0	5	9999	Winter_Wren		LC	no	Passerine/Near passerine	100-500
tro_tro	All scenarios	cc2_gapn_60_without_weak_majority_without_agriculture__is_target_met	Severe climate change	Unregulated	Low	1	86	tro_tro	Winter_Wren	Troglodytes troglodytes	tro_tro	גדרון	0	11	12	13	14	15	0	0	5	9999	Winter_Wren		LC	no	Passerine/Near passerine	100-500
tro_tro	Low development extent	cc2_gapn_60_without_weak_majority_without_agriculture__is_target_met	Severe climate change	Unregulated	Low	1	86	tro_tro	Winter_Wren	Troglodytes troglodytes	tro_tro	גדרון	0	11	12	13	14	15	0	0	5	9999	Winter_Wren		LC	no	Passerine/Near passerine	100-500
tro_tro	Moderate development extent	cc2_gapn_60_without_weak_majority_without_agriculture__is_target_met	Severe climate change	Unregulated	Low	1	86	tro_tro	Winter_Wren	Troglodytes troglodytes	tro_tro	גדרון	0	11	12	13	14	15	0	0	5	9999	Winter_Wren		LC	no	Passerine/Near passerine	100-500
tro_tro	Current distributions	cc2_gm4_60_without_weak_majority_without_agriculture__is_target_met	Severe climate change	Regulated	Moderate	1	86	tro_tro	Winter_Wren	Troglodytes troglodytes	tro_tro	גדרון	0	11	12	13	14	15	0	0	5	9999	Winter_Wren		LC	no	Passerine/Near passerine	100-500
tro_tro	All scenarios	cc2_gm4_60_without_weak_majority_without_agriculture__is_target_met	Severe climate change	Regulated	Moderate	1	86	tro_tro	Winter_Wren	Troglodytes troglodytes	tro_tro	גדרון	0	11	12	13	14	15	0	0	5	9999	Winter_Wren		LC	no	Passerine/Near passerine	100-500
tro_tro	Low development extent	cc2_gm4_60_without_weak_majority_without_agriculture__is_target_met	Severe climate change	Regulated	Moderate	1	86	tro_tro	Winter_Wren	Troglodytes troglodytes	tro_tro	גדרון	0	11	12	13	14	15	0	0	5	9999	Winter_Wren		LC	no	Passerine/Near passerine	100-500
tro_tro	Moderate development extent	cc2_gm4_60_without_weak_majority_without_agriculture__is_target_met	Severe climate change	Regulated	Moderate	1	86	tro_tro	Winter_Wren	Troglodytes troglodytes	tro_tro	גדרון	0	11	12	13	14	15	0	0	5	9999	Winter_Wren		LC	no	Passerine/Near passerine	100-500
tro_tro	Current distributions	cc2_gm8_60_without_weak_majority_without_agriculture__is_target_met	Severe climate change	Regulated	High	1	86	tro_tro	Winter_Wren	Troglodytes troglodytes	tro_tro	גדרון	0	11	12	13	14	15	0	0	5	9999	Winter_Wren		LC	no	Passerine/Near passerine	100-500
tro_tro	All scenarios	cc2_gm8_60_without_weak_majority_without_agriculture__is_target_met	Severe climate change	Regulated	High	1	86	tro_tro	Winter_Wren	Troglodytes troglodytes	tro_tro	גדרון	0	11	12	13	14	15	0	0	5	9999	Winter_Wren		LC	no	Passerine/Near passerine	100-500
tro_tro	Low development extent	cc2_gm8_60_without_weak_majority_without_agriculture__is_target_met	Severe climate change	Regulated	High	1	86	tro_tro	Winter_Wren	Troglodytes troglodytes	tro_tro	גדרון	0	11	12	13	14	15	0	0	5	9999	Winter_Wren		LC	no	Passerine/Near passerine	100-500
tro_tro	Moderate development extent	cc2_gm8_60_without_weak_majority_without_agriculture__is_target_met	Severe climate change	Regulated	High	1	86	tro_tro	Winter_Wren	Troglodytes troglodytes	tro_tro	גדרון	0	11	12	13	14	15	0	0	5	9999	Winter_Wren		LC	no	Passerine/Near passerine	100-500
tro_tro	Current distributions	cc2_gms_60_without_weak_majority_without_agriculture__is_target_met	Severe climate change	Regulated	Low	1	86	tro_tro	Winter_Wren	Troglodytes troglodytes	tro_tro	גדרון	0	11	12	13	14	15	0	0	5	9999	Winter_Wren		LC	no	Passerine/Near passerine	100-500
tro_tro	All scenarios	cc2_gms_60_without_weak_majority_without_agriculture__is_target_met	Severe climate change	Regulated	Low	1	86	tro_tro	Winter_Wren	Troglodytes troglodytes	tro_tro	גדרון	0	11	12	13	14	15	0	0	5	9999	Winter_Wren		LC	no	Passerine/Near passerine	100-500
tro_tro	Low development extent	cc2_gms_60_without_weak_majority_without_agriculture__is_target_met	Severe climate change	Regulated	Low	1	86	tro_tro	Winter_Wren	Troglodytes troglodytes	tro_tro	גדרון	0	11	12	13	14	15	0	0	5	9999	Winter_Wren		LC	no	Passerine/Near passerine	100-500
tro_tro	Moderate development extent	cc2_gms_60_without_weak_majority_without_agriculture__is_target_met	Severe climate change	Regulated	Low	1	86	tro_tro	Winter_Wren	Troglodytes troglodytes	tro_tro	גדרון	0	11	12	13	14	15	0	0	5	9999	Winter_Wren		LC	no	Passerine/Near passerine	100-500
tro_tro	Current distributions	cc2_gp4_60_without_weak_majority_without_agriculture__is_target_met	Severe climate change	Unregulated	Moderate	1	86	tro_tro	Winter_Wren	Troglodytes troglodytes	tro_tro	גדרון	0	11	12	13	14	15	0	0	5	9999	Winter_Wren		LC	no	Passerine/Near passerine	100-500
tro_tro	All scenarios	cc2_gp4_60_without_weak_majority_without_agriculture__is_target_met	Severe climate change	Unregulated	Moderate	1	86	tro_tro	Winter_Wren	Troglodytes troglodytes	tro_tro	גדרון	0	11	12	13	14	15	0	0	5	9999	Winter_Wren		LC	no	Passerine/Near passerine	100-500
tro_tro	Low development extent	cc2_gp4_60_without_weak_majority_without_agriculture__is_target_met	Severe climate change	Unregulated	Moderate	1	86	tro_tro	Winter_Wren	Troglodytes troglodytes	tro_tro	גדרון	0	11	12	13	14	15	0	0	5	9999	Winter_Wren		LC	no	Passerine/Near passerine	100-500
tro_tro	Moderate development extent	cc2_gp4_60_without_weak_majority_without_agriculture__is_target_met	Severe climate change	Unregulated	Moderate	1	86	tro_tro	Winter_Wren	Troglodytes troglodytes	tro_tro	גדרון	0	11	12	13	14	15	0	0	5	9999	Winter_Wren		LC	no	Passerine/Near passerine	100-500
tro_tro	Current distributions	cc2_gp8_60_without_weak_majority_without_agriculture__is_target_met	Severe climate change	Unregulated	High	1	86	tro_tro	Winter_Wren	Troglodytes troglodytes	tro_tro	גדרון	0	11	12	13	14	15	0	0	5	9999	Winter_Wren		LC	no	Passerine/Near passerine	100-500
tro_tro	All scenarios	cc2_gp8_60_without_weak_majority_without_agriculture__is_target_met	Severe climate change	Unregulated	High	1	86	tro_tro	Winter_Wren	Troglodytes troglodytes	tro_tro	גדרון	0	11	12	13	14	15	0	0	5	9999	Winter_Wren		LC	no	Passerine/Near passerine	100-500
tro_tro	Low development extent	cc2_gp8_60_without_weak_majority_without_agriculture__is_target_met	Severe climate change	Unregulated	High	1	86	tro_tro	Winter_Wren	Troglodytes troglodytes	tro_tro	גדרון	0	11	12	13	14	15	0	0	5	9999	Winter_Wren		LC	no	Passerine/Near passerine	100-500
tro_tro	Moderate development extent	cc2_gp8_60_without_weak_majority_without_agriculture__is_target_met	Severe climate change	Unregulated	High	1	86	tro_tro	Winter_Wren	Troglodytes troglodytes	tro_tro	גדרון	0	11	12	13	14	15	0	0	5	9999	Winter_Wren		LC	no	Passerine/Near passerine	100-500
acc_nis	High development extent		Severe climate change	Regulated	High	0	1	acc_nis	Eurasian_Sparrowhawk	Accipiter nisus	acc_nis	נץ מצוי	0	0	0	13	14	15	0	0	4	9999	Eurasian_Sparrowhawk		LC	no	Owl/Raptor	100-500	acc_nis
acc_nis	High development extent		Severe climate change	Unregulated	Low	0	1	acc_nis	Eurasian_Sparrowhawk	Accipiter nisus	acc_nis	נץ מצוי	0	0	0	13	14	15	0	0	4	9999	Eurasian_Sparrowhawk		LC	no	Owl/Raptor	100-500	acc_nis
acc_nis	High development extent		Severe climate change	Unregulated	Moderate	0	1	acc_nis	Eurasian_Sparrowhawk	Accipiter nisus	acc_nis	נץ מצוי	0	0	0	13	14	15	0	0	4	9999	Eurasian_Sparrowhawk		LC	no	Owl/Raptor	100-500	acc_nis
acc_nis	High development extent		Severe climate change	Unregulated	High	0	1	acc_nis	Eurasian_Sparrowhawk	Accipiter nisus	acc_nis	נץ מצוי	0	0	0	13	14	15	0	0	4	9999	Eurasian_Sparrowhawk		LC	no	Owl/Raptor	100-500	acc_nis
ale_chu	High development extent		Severe climate change	Regulated	High	1	6	ale_chu	Chukar	Alectoris chukar	ale_chu	חוגלה	10	11	0	13	0	0	0	0	5	9999	Chukar		NT	no	Partridge	1000-2500	ale_chu
ale_chu	High development extent		Severe climate change	Unregulated	Low	1	6	ale_chu	Chukar	Alectoris chukar	ale_chu	חוגלה	10	11	0	13	0	0	0	0	5	9999	Chukar		NT	no	Partridge	1000-2500	ale_chu
ale_chu	High development extent		Severe climate change	Unregulated	Moderate	1	6	ale_chu	Chukar	Alectoris chukar	ale_chu	חוגלה	10	11	0	13	0	0	0	0	5	9999	Chukar		NT	no	Partridge	1000-2500	ale_chu
ale_chu	High development extent		Severe climate change	Unregulated	High	1	6	ale_chu	Chukar	Alectoris chukar	ale_chu	חוגלה	10	11	0	13	0	0	0	0	5	9999	Chukar		NT	no	Partridge	1000-2500	ale_chu
ant_sim	High development extent		Severe climate change	Regulated	High	1	8	ant_sim	Long_billed_Pipit	Anthus similis	ant_sim	פיפיון הרים	10	11	12	0	0	0	0	1	4	9999	Long_billed_Pipit	1	EN	yes	Passerine/Near passerine	100-500	ant_sim
ant_sim	High development extent		Severe climate change	Unregulated	Low	1	8	ant_sim	Long_billed_Pipit	Anthus similis	ant_sim	פיפיון הרים	10	11	12	0	0	0	0	1	4	9999	Long_billed_Pipit	1	EN	yes	Passerine/Near passerine	100-500	ant_sim
ant_sim	High development extent		Severe climate change	Unregulated	Moderate	1	8	ant_sim	Long_billed_Pipit	Anthus similis	ant_sim	פיפיון הרים	10	11	12	0	0	0	0	1	4	9999	Long_billed_Pipit	1	EN	yes	Passerine/Near passerine	100-500	ant_sim
ant_sim	High development extent		Severe climate change	Unregulated	High	1	8	ant_sim	Long_billed_Pipit	Anthus similis	ant_sim	פיפיון הרים	10	11	12	0	0	0	0	1	4	9999	Long_billed_Pipit	1	EN	yes	Passerine/Near passerine	100-500	ant_sim
asi_out	High development extent		Severe climate change	Regulated	High	0	13	asi_out	Long_eared_Owl	Asio otus	asi_out	ינשוף עצים	0	0	0	13	0	15	0	0	4	9999	Long_eared_Owl		LC	no	Owl/Raptor	100-500	asi_out
asi_out	High development extent		Severe climate change	Unregulated	Low	0	13	asi_out	Long_eared_Owl	Asio otus	asi_out	ינשוף עצים	0	0	0	13	0	15	0	0	4	9999	Long_eared_Owl		LC	no	Owl/Raptor	100-500	asi_out
asi_out	High development extent		Severe climate change	Unregulated	Moderate	0	13	asi_out	Long_eared_Owl	Asio otus	asi_out	ינשוף עצים	0	0	0	13	0	15	0	0	4	9999	Long_eared_Owl		LC	no	Owl/Raptor	100-500	asi_out
asi_out	High development extent		Severe climate change	Unregulated	High	0	13	asi_out	Long_eared_Owl	Asio otus	asi_out	ינשוף עצים	0	0	0	13	0	15	0	0	4	9999	Long_eared_Owl		LC	no	Owl/Raptor	100-500	asi_out
ath_noc	High development extent		Severe climate change	Regulated	High	1	14	ath_noc	Little_Owl	Athene noctua	ath_noc	כוס החרבות	10	11	0	0	0	0	0	1	4	9999	Little_Owl		NT	no	Owl/Raptor	100-500	ath_noc
ath_noc	High development extent		Severe climate change	Unregulated	Low	1	14	ath_noc	Little_Owl	Athene noctua	ath_noc	כוס החרבות	10	11	0	0	0	0	0	1	4	9999	Little_Owl		NT	no	Owl/Raptor	100-500	ath_noc
ath_noc	High development extent		Severe climate change	Unregulated	Moderate	1	14	ath_noc	Little_Owl	Athene noctua	ath_noc	כוס החרבות	10	11	0	0	0	0	0	1	4	9999	Little_Owl		NT	no	Owl/Raptor	100-500	ath_noc
ath_noc	High development extent		Severe climate change	Unregulated	High	1	14	ath_noc	Little_Owl	Athene noctua	ath_noc	כוס החרבות	10	11	0	0	0	0	0	1	4	9999	Little_Owl		NT	no	Owl/Raptor	100-500	ath_noc
bub_bub	High development extent		Severe climate change	Regulated	High	1	16	bub_bub	Eurasian_Eagle_Owl	Bubo bubo	bub_bub	אוח	10	11	0	13	0	15	0	1	6	9999	Eurasian_Eagle_Owl		NT	no	Owl/Raptor	2500-5000	bub_bub
bub_bub	High development extent		Severe climate change	Unregulated	Low	1	16	bub_bub	Eurasian_Eagle_Owl	Bubo bubo	bub_bub	אוח	10	11	0	13	0	15	0	1	6	9999	Eurasian_Eagle_Owl		NT	no	Owl/Raptor	2500-5000	bub_bub
bub_bub	High development extent		Severe climate change	Unregulated	Moderate	1	16	bub_bub	Eurasian_Eagle_Owl	Bubo bubo	bub_bub	אוח	10	11	0	13	0	15	0	1	6	9999	Eurasian_Eagle_Owl		NT	no	Owl/Raptor	2500-5000	bub_bub
bub_bub	High development extent		Severe climate change	Unregulated	High	1	16	bub_bub	Eurasian_Eagle_Owl	Bubo bubo	bub_bub	אוח	10	11	0	13	0	15	0	1	6	9999	Eurasian_Eagle_Owl		NT	no	Owl/Raptor	2500-5000	bub_bub
bur_oed	High development extent		Severe climate change	Regulated	High	1	17	bur_oed	Stone_Curlew	Burhinus oedicnemus	bur_oed	כרון	10	11	0	13	0	15	0	0	6	9999	Stone_Curlew		NT	no	Waterbirds	5000-7500	bur_oed
bur_oed	High development extent		Severe climate change	Unregulated	Low	1	17	bur_oed	Stone_Curlew	Burhinus oedicnemus	bur_oed	כרון	10	11	0	13	0	15	0	0	6	9999	Stone_Curlew		NT	no	Waterbirds	5000-7500	bur_oed
bur_oed	High development extent		Severe climate change	Unregulated	Moderate	1	17	bur_oed	Stone_Curlew	Burhinus oedicnemus	bur_oed	כרון	10	11	0	13	0	15	0	0	6	9999	Stone_Curlew		NT	no	Waterbirds	5000-7500	bur_oed
bur_oed	High development extent		Severe climate change	Unregulated	High	1	17	bur_oed	Stone_Curlew	Burhinus oedicnemus	bur_oed	כרון	10	11	0	13	0	15	0	0	6	9999	Stone_Curlew		NT	no	Waterbirds	5000-7500	bur_oed
but_ruf	High development extent		Severe climate change	Regulated	High	1	18	but_ruf	Long_legged_Buzzard	Buteo rufinus	but_ruf	עקב עיטי	10	11	0	13	0	0	0	1	6	9999	Long_legged_Buzzard		NT	no	Owl/Raptor	2500-5000	but_ruf
but_ruf	High development extent		Severe climate change	Unregulated	Low	1	18	but_ruf	Long_legged_Buzzard	Buteo rufinus	but_ruf	עקב עיטי	10	11	0	13	0	0	0	1	6	9999	Long_legged_Buzzard		NT	no	Owl/Raptor	2500-5000	but_ruf
but_ruf	High development extent		Severe climate change	Unregulated	Moderate	1	18	but_ruf	Long_legged_Buzzard	Buteo rufinus	but_ruf	עקב עיטי	10	11	0	13	0	0	0	1	6	9999	Long_legged_Buzzard		NT	no	Owl/Raptor	2500-5000	but_ruf
but_ruf	High development extent		Severe climate change	Unregulated	High	1	18	but_ruf	Long_legged_Buzzard	Buteo rufinus	but_ruf	עקב עיטי	10	11	0	13	0	0	0	1	6	9999	Long_legged_Buzzard		NT	no	Owl/Raptor	2500-5000	but_ruf
cal_bra	High development extent		Severe climate change	Regulated	High	1	19	Cal_bra	short_toed_lark	Calandrella brachydactyla	Cal_bra	עפרונן קצר-אצבעות	10	0	0	0	0	0	0	0	2	9999	short_toed_lark		DD	no	Passerine/Near passerine	1000-2500	cal_bra
cal_bra	High development extent		Severe climate change	Unregulated	Low	1	19	Cal_bra	short_toed_lark	Calandrella brachydactyla	Cal_bra	עפרונן קצר-אצבעות	10	0	0	0	0	0	0	0	2	9999	short_toed_lark		DD	no	Passerine/Near passerine	1000-2500	cal_bra
cal_bra	High development extent		Severe climate change	Unregulated	Moderate	1	19	Cal_bra	short_toed_lark	Calandrella brachydactyla	Cal_bra	עפרונן קצר-אצבעות	10	0	0	0	0	0	0	0	2	9999	short_toed_lark		DD	no	Passerine/Near passerine	1000-2500	cal_bra
cal_bra	High development extent		Severe climate change	Unregulated	High	1	19	Cal_bra	short_toed_lark	Calandrella brachydactyla	Cal_bra	עפרונן קצר-אצבעות	10	0	0	0	0	0	0	0	2	9999	short_toed_lark		DD	no	Passerine/Near passerine	1000-2500	cal_bra
car_can	High development extent		Severe climate change	Regulated	High	1	20	car_can	Eurasian_Linnet	Carduelis cannabina	car_can	תפוחית	0	11	12	13	0	15	0	0	6	9999	Eurasian_Linnet		NT	no	Passerine/Near passerine	1000-2500	car_can
car_can	High development extent		Severe climate change	Unregulated	Low	1	20	car_can	Eurasian_Linnet	Carduelis cannabina	car_can	תפוחית	0	11	12	13	0	15	0	0	6	9999	Eurasian_Linnet		NT	no	Passerine/Near passerine	1000-2500	car_can
car_can	High development extent		Severe climate change	Unregulated	Moderate	1	20	car_can	Eurasian_Linnet	Carduelis cannabina	car_can	תפוחית	0	11	12	13	0	15	0	0	6	9999	Eurasian_Linnet		NT	no	Passerine/Near passerine	1000-2500	car_can
car_can	High development extent		Severe climate change	Unregulated	High	1	20	car_can	Eurasian_Linnet	Carduelis cannabina	car_can	תפוחית	0	11	12	13	0	15	0	0	6	9999	Eurasian_Linnet		NT	no	Passerine/Near passerine	1000-2500	car_can
car_car	High development extent		Severe climate change	Regulated	High	1	21	car_car	European_Goldfinch	Carduelis carduelis	car_car	חוחית	10	11	12	13	0	15	0	0	7	9999	European_Goldfinch		NT	no	Passerine/Near passerine	5000-7500	car_car
car_car	High development extent		Severe climate change	Unregulated	Low	1	21	car_car	European_Goldfinch	Carduelis carduelis	car_car	חוחית	10	11	12	13	0	15	0	0	7	9999	European_Goldfinch		NT	no	Passerine/Near passerine	5000-7500	car_car
car_car	High development extent		Severe climate change	Unregulated	Moderate	1	21	car_car	European_Goldfinch	Carduelis carduelis	car_car	חוחית	10	11	12	13	0	15	0	0	7	9999	European_Goldfinch		NT	no	Passerine/Near passerine	5000-7500	car_car
car_car	High development extent		Severe climate change	Unregulated	High	1	21	car_car	European_Goldfinch	Carduelis carduelis	car_car	חוחית	10	11	12	13	0	15	0	0	7	9999	European_Goldfinch		NT	no	Passerine/Near passerine	5000-7500	car_car
car_chl	High development extent		Severe climate change	Regulated	High	1	22	car_chl	European_Greenfinch	Carduelis chloris	car_chl	ירקון	10	11	12	13	0	15	0	0	7	9999	European_Greenfinch		LC	no	Passerine/Near passerine	5000-7500	car_chl
car_chl	High development extent		Severe climate change	Unregulated	Low	1	22	car_chl	European_Greenfinch	Carduelis chloris	car_chl	ירקון	10	11	12	13	0	15	0	0	7	9999	European_Greenfinch		LC	no	Passerine/Near passerine	5000-7500	car_chl
car_chl	High development extent		Severe climate change	Unregulated	Moderate	1	22	car_chl	European_Greenfinch	Carduelis chloris	car_chl	ירקון	10	11	12	13	0	15	0	0	7	9999	European_Greenfinch		LC	no	Passerine/Near passerine	5000-7500	car_chl
car_chl	High development extent		Severe climate change	Unregulated	High	1	22	car_chl	European_Greenfinch	Carduelis chloris	car_chl	ירקון	10	11	12	13	0	15	0	0	7	9999	European_Greenfinch		LC	no	Passerine/Near passerine	5000-7500	car_chl
cer_gal	High development extent		Severe climate change	Regulated	High	1		cer_gal	Rufous_bush_Robin	Cercotrichas galactotes	cer_gal	חמריה	0	11	12	13	0	15	17	0	6	1	Rufous_bush_Robin		NT	no	Passerine/Near passerine	2500-5000	cer_gal
cer_gal	High development extent		Severe climate change	Unregulated	Low	1		cer_gal	Rufous_bush_Robin	Cercotrichas galactotes	cer_gal	חמריה	0	11	12	13	0	15	17	0	6	1	Rufous_bush_Robin		NT	no	Passerine/Near passerine	2500-5000	cer_gal
cer_gal	High development extent		Severe climate change	Unregulated	Moderate	1		cer_gal	Rufous_bush_Robin	Cercotrichas galactotes	cer_gal	חמריה	0	11	12	13	0	15	17	0	6	1	Rufous_bush_Robin		NT	no	Passerine/Near passerine	2500-5000	cer_gal
cer_gal	High development extent		Severe climate change	Unregulated	High	1		cer_gal	Rufous_bush_Robin	Cercotrichas galactotes	cer_gal	חמריה	0	11	12	13	0	15	17	0	6	1	Rufous_bush_Robin		NT	no	Passerine/Near passerine	2500-5000	cer_gal
cer_mel	High development extent		Severe climate change	Regulated	High	0	24	cer_mel	Blackstart	Cercomela melanura	cer_mel	שחור זנב	10	0	0	0	0	0	0	1	2	9999	Blackstart		LC	no	Passerine/Near passerine	0-100	cer_mel
cer_mel	High development extent		Severe climate change	Unregulated	Low	0	24	cer_mel	Blackstart	Cercomela melanura	cer_mel	שחור זנב	10	0	0	0	0	0	0	1	2	9999	Blackstart		LC	no	Passerine/Near passerine	0-100	cer_mel
cer_mel	High development extent		Severe climate change	Unregulated	Moderate	0	24	cer_mel	Blackstart	Cercomela melanura	cer_mel	שחור זנב	10	0	0	0	0	0	0	1	2	9999	Blackstart		LC	no	Passerine/Near passerine	0-100	cer_mel
cer_mel	High development extent		Severe climate change	Unregulated	High	0	24	cer_mel	Blackstart	Cercomela melanura	cer_mel	שחור זנב	10	0	0	0	0	0	0	1	2	9999	Blackstart		LC	no	Passerine/Near passerine	0-100	cer_mel
cir_gal	High development extent		Severe climate change	Regulated	High	1		cir_gal	Short_toed_Eagle	Circaetus gallicus	cir_gal	חיויאי	10	11	12	13	14	15	0	1	8	9999	Short_toed_Eagle		LC	no	Owl/Raptor	2500-5000	cir_gal
cir_gal	High development extent		Severe climate change	Unregulated	Low	1		cir_gal	Short_toed_Eagle	Circaetus gallicus	cir_gal	חיויאי	10	11	12	13	14	15	0	1	8	9999	Short_toed_Eagle		LC	no	Owl/Raptor	2500-5000	cir_gal
cir_gal	High development extent		Severe climate change	Unregulated	Moderate	1		cir_gal	Short_toed_Eagle	Circaetus gallicus	cir_gal	חיויאי	10	11	12	13	14	15	0	1	8	9999	Short_toed_Eagle		LC	no	Owl/Raptor	2500-5000	cir_gal
cir_gal	High development extent		Severe climate change	Unregulated	High	1		cir_gal	Short_toed_Eagle	Circaetus gallicus	cir_gal	חיויאי	10	11	12	13	14	15	0	1	8	9999	Short_toed_Eagle		LC	no	Owl/Raptor	2500-5000	cir_gal
cor_gar	High development extent		Severe climate change	Regulated	High	0	31	cor_gar	European_Roller	Coracias garrulus	cor_gar	כחל	0	11	0	13	0	0	0	1	4	9999	European_Roller		NT	no	Passerine/Near passerine	2500-5000	cor_gar
cor_gar	High development extent		Severe climate change	Unregulated	Low	1	31	cor_gar	European_Roller	Coracias garrulus	cor_gar	כחל	0	11	0	13	0	0	0	1	4	9999	European_Roller		NT	no	Passerine/Near passerine	2500-5000	cor_gar
cor_gar	High development extent		Severe climate change	Unregulated	Moderate	0	31	cor_gar	European_Roller	Coracias garrulus	cor_gar	כחל	0	11	0	13	0	0	0	1	4	9999	European_Roller		NT	no	Passerine/Near passerine	2500-5000	cor_gar
cor_gar	High development extent		Severe climate change	Unregulated	High	0	31	cor_gar	European_Roller	Coracias garrulus	cor_gar	כחל	0	11	0	13	0	0	0	1	4	9999	European_Roller		NT	no	Passerine/Near passerine	2500-5000	cor_gar
cor_mon	High development extent		Severe climate change	Regulated	High	0	32	cor_mon	Eurasian_Jackdaw	Corvus monedula	cor_mon	קאק	10	0	0	13	0	15	0	1	6	9999	Eurasian_Jackdaw		LC	no	Passerine/Near passerine	500-1000	cor_mon
cor_mon	High development extent		Severe climate change	Unregulated	Low	0	32	cor_mon	Eurasian_Jackdaw	Corvus monedula	cor_mon	קאק	10	0	0	13	0	15	0	1	6	9999	Eurasian_Jackdaw		LC	no	Passerine/Near passerine	500-1000	cor_mon
cor_mon	High development extent		Severe climate change	Unregulated	Moderate	0	32	cor_mon	Eurasian_Jackdaw	Corvus monedula	cor_mon	קאק	10	0	0	13	0	15	0	1	6	9999	Eurasian_Jackdaw		LC	no	Passerine/Near passerine	500-1000	cor_mon
cor_mon	High development extent		Severe climate change	Unregulated	High	0	32	cor_mon	Eurasian_Jackdaw	Corvus monedula	cor_mon	קאק	10	0	0	13	0	15	0	1	6	9999	Eurasian_Jackdaw		LC	no	Passerine/Near passerine	500-1000	cor_mon
cuc_can	High development extent		Severe climate change	Regulated	High	1	33	cuc_can	Common_Cuckoo	Cuculus canorus	cuc_can	קוקיה אירופית	10	11	12	13	0	0	17	0	6	1	Common_Cuckoo		NT	no	Passerine/Near passerine	100-500	cuc_can
cuc_can	High development extent		Severe climate change	Unregulated	Low	1	33	cuc_can	Common_Cuckoo	Cuculus canorus	cuc_can	קוקיה אירופית	10	11	12	13	0	0	17	0	6	1	Common_Cuckoo		NT	no	Passerine/Near passerine	100-500	cuc_can
cuc_can	High development extent		Severe climate change	Unregulated	Moderate	1	33	cuc_can	Common_Cuckoo	Cuculus canorus	cuc_can	קוקיה אירופית	10	11	12	13	0	0	17	0	6	1	Common_Cuckoo		NT	no	Passerine/Near passerine	100-500	cuc_can
cuc_can	High development extent		Severe climate change	Unregulated	High	1	33	cuc_can	Common_Cuckoo	Cuculus canorus	cuc_can	קוקיה אירופית	10	11	12	13	0	0	17	0	6	1	Common_Cuckoo		NT	no	Passerine/Near passerine	100-500	cuc_can
emb_cae	High development extent		Severe climate change	Regulated	High	1	35	emb_cae	Cretzschmar's_Bunting	Emberiza caesia	emb_cae	גבתון אדום מקור	0	11	12	13	0	15	0	0	5	9999	Cretzschmars_Bunting		NT	no	Passerine/Near passerine	500-1000	emb_cae
emb_cae	High development extent		Severe climate change	Unregulated	Low	1	35	emb_cae	Cretzschmar's_Bunting	Emberiza caesia	emb_cae	גבתון אדום מקור	0	11	12	13	0	15	0	0	5	9999	Cretzschmars_Bunting		NT	no	Passerine/Near passerine	500-1000	emb_cae
emb_cae	High development extent		Severe climate change	Unregulated	Moderate	1	35	emb_cae	Cretzschmar's_Bunting	Emberiza caesia	emb_cae	גבתון אדום מקור	0	11	12	13	0	15	0	0	5	9999	Cretzschmars_Bunting		NT	no	Passerine/Near passerine	500-1000	emb_cae
emb_cae	High development extent		Severe climate change	Unregulated	High	1	35	emb_cae	Cretzschmar's_Bunting	Emberiza caesia	emb_cae	גבתון אדום מקור	0	11	12	13	0	15	0	0	5	9999	Cretzschmars_Bunting		NT	no	Passerine/Near passerine	500-1000	emb_cae
emb_mel	High development extent		Severe climate change	Regulated	High	1	36	emb_mel	Black_headed_Bunting	Emberiza melanocephala	emb_mel	גבתון שחור ראש	0	11	12	13	14	0	0	0	5	9999	Black_headed_Bunting	1	VU	yes	Passerine/Near passerine	1000-2500	emb_mel
emb_mel	High development extent		Severe climate change	Unregulated	Low	1	36	emb_mel	Black_headed_Bunting	Emberiza melanocephala	emb_mel	גבתון שחור ראש	0	11	12	13	14	0	0	0	5	9999	Black_headed_Bunting	1	VU	yes	Passerine/Near passerine	1000-2500	emb_mel
emb_mel	High development extent		Severe climate change	Unregulated	Moderate	1	36	emb_mel	Black_headed_Bunting	Emberiza melanocephala	emb_mel	גבתון שחור ראש	0	11	12	13	14	0	0	0	5	9999	Black_headed_Bunting	1	VU	yes	Passerine/Near passerine	1000-2500	emb_mel
emb_mel	High development extent		Severe climate change	Unregulated	High	1	36	emb_mel	Black_headed_Bunting	Emberiza melanocephala	emb_mel	גבתון שחור ראש	0	11	12	13	14	0	0	0	5	9999	Black_headed_Bunting	1	VU	yes	Passerine/Near passerine	1000-2500	emb_mel
fal_sub	High development extent		Severe climate change	Regulated	High	1	37	fal_sub	Eurasian_Hobby	Falco subbuteo	fal_sub	בז עצים	0	0	0	13	0	15	0	0	3	9999	Eurasian_Hobby		NT	no	Owl/Raptor	1000-2500	fal_sub
fal_sub	High development extent		Severe climate change	Unregulated	Low	1	37	fal_sub	Eurasian_Hobby	Falco subbuteo	fal_sub	בז עצים	0	0	0	13	0	15	0	0	3	9999	Eurasian_Hobby		NT	no	Owl/Raptor	1000-2500	fal_sub
fal_sub	High development extent		Severe climate change	Unregulated	Moderate	1	37	fal_sub	Eurasian_Hobby	Falco subbuteo	fal_sub	בז עצים	0	0	0	13	0	15	0	0	3	9999	Eurasian_Hobby		NT	no	Owl/Raptor	1000-2500	fal_sub
fal_sub	High development extent		Severe climate change	Unregulated	High	1	37	fal_sub	Eurasian_Hobby	Falco subbuteo	fal_sub	בז עצים	0	0	0	13	0	15	0	0	3	9999	Eurasian_Hobby		NT	no	Owl/Raptor	1000-2500	fal_sub
fra_fra	High development extent		Severe climate change	Regulated	High	0	38	fra_fra	Black_Francolin	Francolinus francolinus	fra_fra	פרנקולין	0	11	0	0	0	0	0	0	2	9999	Black_Francolin	1	VU	yes	Partridge	500-1000	fra_fra
fra_fra	High development extent		Severe climate change	Unregulated	Low	0	38	fra_fra	Black_Francolin	Francolinus francolinus	fra_fra	פרנקולין	0	11	0	0	0	0	0	0	2	9999	Black_Francolin	1	VU	yes	Partridge	500-1000	fra_fra
fra_fra	High development extent		Severe climate change	Unregulated	Moderate	0	38	fra_fra	Black_Francolin	Francolinus francolinus	fra_fra	פרנקולין	0	11	0	0	0	0	0	0	2	9999	Black_Francolin	1	VU	yes	Partridge	500-1000	fra_fra
fra_fra	High development extent		Severe climate change	Unregulated	High	1	38	fra_fra	Black_Francolin	Francolinus francolinus	fra_fra	פרנקולין	0	11	0	0	0	0	0	0	2	9999	Black_Francolin	1	VU	yes	Partridge	500-1000	fra_fra
gal_cri	High development extent		Severe climate change	Regulated	High	1	41	gal_cri	Crested_Lark	Galerida cristata	gal_cri	עפרוני מצויץ	10	11	12	13	0	15	0	0	7	9999	Crested_Lark		NT	no	Passerine/Near passerine	2500-5000	gal_cri
gal_cri	High development extent		Severe climate change	Unregulated	Low	1	41	gal_cri	Crested_Lark	Galerida cristata	gal_cri	עפרוני מצויץ	10	11	12	13	0	15	0	0	7	9999	Crested_Lark		NT	no	Passerine/Near passerine	2500-5000	gal_cri
gal_cri	High development extent		Severe climate change	Unregulated	Moderate	1	41	gal_cri	Crested_Lark	Galerida cristata	gal_cri	עפרוני מצויץ	10	11	12	13	0	15	0	0	7	9999	Crested_Lark		NT	no	Passerine/Near passerine	2500-5000	gal_cri
gal_cri	High development extent		Severe climate change	Unregulated	High	1	41	gal_cri	Crested_Lark	Galerida cristata	gal_cri	עפרוני מצויץ	10	11	12	13	0	15	0	0	7	9999	Crested_Lark		NT	no	Passerine/Near passerine	2500-5000	gal_cri
gyp_ful	High development extent		Severe climate change	Regulated	High	0	43	gyp_ful	Eurasian_Griffon_Vulture	Gyps fulvus	gyp_ful	נשר	10	11	0	0	0	0	0	1	4	9999	Eurasian_Griffon_Vulture		VU	yes	Owl/Raptor	0-100	gyp_ful
gyp_ful	High development extent		Severe climate change	Unregulated	Low	0	43	gyp_ful	Eurasian_Griffon_Vulture	Gyps fulvus	gyp_ful	נשר	10	11	0	0	0	0	0	1	4	9999	Eurasian_Griffon_Vulture		VU	yes	Owl/Raptor	0-100	gyp_ful
gyp_ful	High development extent		Severe climate change	Unregulated	Moderate	0	43	gyp_ful	Eurasian_Griffon_Vulture	Gyps fulvus	gyp_ful	נשר	10	11	0	0	0	0	0	1	4	9999	Eurasian_Griffon_Vulture		VU	yes	Owl/Raptor	0-100	gyp_ful
gyp_ful	High development extent		Severe climate change	Unregulated	High	0	43	gyp_ful	Eurasian_Griffon_Vulture	Gyps fulvus	gyp_ful	נשר	10	11	0	0	0	0	0	1	4	9999	Eurasian_Griffon_Vulture		VU	yes	Owl/Raptor	0-100	gyp_ful
hip_lan	High development extent		Severe climate change	Regulated	High	1	47	hip_lan	Upcher's_Warbler	Hippolais languida	hip_lan	שיחנית גדולה	0	11	12	13	0	0	0	0	3	9999	Upchers_Warbler		NT	no	Passerine/Near passerine	100-500	hip_lan
hip_lan	High development extent		Severe climate change	Unregulated	Low	0	47	hip_lan	Upcher's_Warbler	Hippolais languida	hip_lan	שיחנית גדולה	0	11	12	13	0	0	0	0	3	9999	Upchers_Warbler		NT	no	Passerine/Near passerine	100-500	hip_lan
hip_lan	High development extent		Severe climate change	Unregulated	Moderate	1	47	hip_lan	Upcher's_Warbler	Hippolais languida	hip_lan	שיחנית גדולה	0	11	12	13	0	0	0	0	3	9999	Upchers_Warbler		NT	no	Passerine/Near passerine	100-500	hip_lan
hip_lan	High development extent		Severe climate change	Unregulated	High	1	47	hip_lan	Upcher's_Warbler	Hippolais languida	hip_lan	שיחנית גדולה	0	11	12	13	0	0	0	0	3	9999	Upchers_Warbler		NT	no	Passerine/Near passerine	100-500	hip_lan
hip_oli	High development extent		Severe climate change	Regulated	High	1	48	hip_oli	Olive_tree_Warbler	Hippolais olivetorum	hip_oli	שיחנית זית	0	0	0	13	14	15	0	0	4	9999	Olive_tree_Warbler		DD	no	Passerine/Near passerine	100-500	hip_oli
hip_oli	High development extent		Severe climate change	Unregulated	Low	0	48	hip_oli	Olive_tree_Warbler	Hippolais olivetorum	hip_oli	שיחנית זית	0	0	0	13	14	15	0	0	4	9999	Olive_tree_Warbler		DD	no	Passerine/Near passerine	100-500	hip_oli
hip_oli	High development extent		Severe climate change	Unregulated	Moderate	0	48	hip_oli	Olive_tree_Warbler	Hippolais olivetorum	hip_oli	שיחנית זית	0	0	0	13	14	15	0	0	4	9999	Olive_tree_Warbler		DD	no	Passerine/Near passerine	100-500	hip_oli
hip_oli	High development extent		Severe climate change	Unregulated	High	1	48	hip_oli	Olive_tree_Warbler	Hippolais olivetorum	hip_oli	שיחנית זית	0	0	0	13	14	15	0	0	4	9999	Olive_tree_Warbler		DD	no	Passerine/Near passerine	100-500	hip_oli
hip_pal	High development extent		Severe climate change	Regulated	High	1	49	hip_pal	Olivaceous_Warbler	Hippolais pallida	hip_pal	שיחנית קטנה	0	11	12	13	14	15	17	0	7	1	Olivaceous_Warbler		LC	no	Passerine/Near passerine	2500-5000	hip_pal
hip_pal	High development extent		Severe climate change	Unregulated	Low	1	49	hip_pal	Olivaceous_Warbler	Hippolais pallida	hip_pal	שיחנית קטנה	0	11	12	13	14	15	17	0	7	1	Olivaceous_Warbler		LC	no	Passerine/Near passerine	2500-5000	hip_pal
hip_pal	High development extent		Severe climate change	Unregulated	Moderate	1	49	hip_pal	Olivaceous_Warbler	Hippolais pallida	hip_pal	שיחנית קטנה	0	11	12	13	14	15	17	0	7	1	Olivaceous_Warbler		LC	no	Passerine/Near passerine	2500-5000	hip_pal
hip_pal	High development extent		Severe climate change	Unregulated	High	1	49	hip_pal	Olivaceous_Warbler	Hippolais pallida	hip_pal	שיחנית קטנה	0	11	12	13	14	15	17	0	7	1	Olivaceous_Warbler		LC	no	Passerine/Near passerine	2500-5000	hip_pal
lan_col	High development extent		Severe climate change	Regulated	High	1	51	lan_col	Red_backed_Shrike	Lanius collurio	lan_col	חנקן אדום גב	0	11	12	13	0	0	0	0	4	9999	Red_backed_Shrike		NT	no	Passerine/Near passerine	100-500	lan_col
lan_col	High development extent		Severe climate change	Unregulated	Low	0	51	lan_col	Red_backed_Shrike	Lanius collurio	lan_col	חנקן אדום גב	0	11	12	13	0	0	0	0	4	9999	Red_backed_Shrike		NT	no	Passerine/Near passerine	100-500	lan_col
lan_col	High development extent		Severe climate change	Unregulated	Moderate	1	51	lan_col	Red_backed_Shrike	Lanius collurio	lan_col	חנקן אדום גב	0	11	12	13	0	0	0	0	4	9999	Red_backed_Shrike		NT	no	Passerine/Near passerine	100-500	lan_col
lan_col	High development extent		Severe climate change	Unregulated	High	1	51	lan_col	Red_backed_Shrike	Lanius collurio	lan_col	חנקן אדום גב	0	11	12	13	0	0	0	0	4	9999	Red_backed_Shrike		NT	no	Passerine/Near passerine	100-500	lan_col
lan_exc	High development extent		Severe climate change	Regulated	High	1	52	lan_exc	Great_Grey_Shrike	Lanius excubitor	lan_exc	חנקן גדול	10	11	12	13	0	0	0	0	6	9999	Great_Grey_Shrike		LC	no	Passerine/Near passerine	500-1000	lan_exc
lan_exc	High development extent		Severe climate change	Unregulated	Low	1	52	lan_exc	Great_Grey_Shrike	Lanius excubitor	lan_exc	חנקן גדול	10	11	12	13	0	0	0	0	6	9999	Great_Grey_Shrike		LC	no	Passerine/Near passerine	500-1000	lan_exc
lan_exc	High development extent		Severe climate change	Unregulated	Moderate	1	52	lan_exc	Great_Grey_Shrike	Lanius excubitor	lan_exc	חנקן גדול	10	11	12	13	0	0	0	0	6	9999	Great_Grey_Shrike		LC	no	Passerine/Near passerine	500-1000	lan_exc
lan_exc	High development extent		Severe climate change	Unregulated	High	1	52	lan_exc	Great_Grey_Shrike	Lanius excubitor	lan_exc	חנקן גדול	10	11	12	13	0	0	0	0	6	9999	Great_Grey_Shrike		LC	no	Passerine/Near passerine	500-1000	lan_exc
lan_nub	High development extent		Severe climate change	Regulated	High	1	53	lan_nub	Masked_Shrike	Lanius nubicus	lan_nub	חנקן נובי	0	11	0	13	0	15	0	0	4	9999	Masked_Shrike		NT	no	Passerine/Near passerine	1000-2500	lan_nub
lan_nub	High development extent		Severe climate change	Unregulated	Low	1	53	lan_nub	Masked_Shrike	Lanius nubicus	lan_nub	חנקן נובי	0	11	0	13	0	15	0	0	4	9999	Masked_Shrike		NT	no	Passerine/Near passerine	1000-2500	lan_nub
lan_nub	High development extent		Severe climate change	Unregulated	Moderate	1	53	lan_nub	Masked_Shrike	Lanius nubicus	lan_nub	חנקן נובי	0	11	0	13	0	15	0	0	4	9999	Masked_Shrike		NT	no	Passerine/Near passerine	1000-2500	lan_nub
lan_nub	High development extent		Severe climate change	Unregulated	High	1	53	lan_nub	Masked_Shrike	Lanius nubicus	lan_nub	חנקן נובי	0	11	0	13	0	15	0	0	4	9999	Masked_Shrike		NT	no	Passerine/Near passerine	1000-2500	lan_nub
lan_sen	High development extent		Severe climate change	Regulated	High	1	54	lan_sen	Woodchat_Shrike	Lanius senator	lan_sen	חנקן אדום ראש	10	11	12	13	0	15	0	0	6	9999	Woodchat_Shrike		NT	no	Passerine/Near passerine	2500-5000	lan_sen
lan_sen	High development extent		Severe climate change	Unregulated	Low	1	54	lan_sen	Woodchat_Shrike	Lanius senator	lan_sen	חנקן אדום ראש	10	11	12	13	0	15	0	0	6	9999	Woodchat_Shrike		NT	no	Passerine/Near passerine	2500-5000	lan_sen
lan_sen	High development extent		Severe climate change	Unregulated	Moderate	1	54	lan_sen	Woodchat_Shrike	Lanius senator	lan_sen	חנקן אדום ראש	10	11	12	13	0	15	0	0	6	9999	Woodchat_Shrike		NT	no	Passerine/Near passerine	2500-5000	lan_sen
lan_sen	High development extent		Severe climate change	Unregulated	High	1	54	lan_sen	Woodchat_Shrike	Lanius senator	lan_sen	חנקן אדום ראש	10	11	12	13	0	15	0	0	6	9999	Woodchat_Shrike		NT	no	Passerine/Near passerine	2500-5000	lan_sen
mel_cal	High development extent		Severe climate change	Regulated	High	1	58	mel_cal	Calandra_Lark	Melanocorypha calandra	mel_cal	עפרוני ענק	10	0	0	0	0	0	0	0	2	9999	Calandra_Lark		NT	no	Passerine/Near passerine	1000-2500	mel_cal
mel_cal	High development extent		Severe climate change	Unregulated	Low	1	58	mel_cal	Calandra_Lark	Melanocorypha calandra	mel_cal	עפרוני ענק	10	0	0	0	0	0	0	0	2	9999	Calandra_Lark		NT	no	Passerine/Near passerine	1000-2500	mel_cal
mel_cal	High development extent		Severe climate change	Unregulated	Moderate	1	58	mel_cal	Calandra_Lark	Melanocorypha calandra	mel_cal	עפרוני ענק	10	0	0	0	0	0	0	0	2	9999	Calandra_Lark		NT	no	Passerine/Near passerine	1000-2500	mel_cal
mel_cal	High development extent		Severe climate change	Unregulated	High	1	58	mel_cal	Calandra_Lark	Melanocorypha calandra	mel_cal	עפרוני ענק	10	0	0	0	0	0	0	0	2	9999	Calandra_Lark		NT	no	Passerine/Near passerine	1000-2500	mel_cal
mer_api	High development extent		Severe climate change	Regulated	High	1	59	mer_api	European_Bee_eater	Merops apiaster	mer_api	שרקרק מצוי	0	0	0	13	0	15	0	0	4	9999	European_Bee_eater	1	VU	yes	Passerine/Near passerine	2500-5000	mer_api
mer_api	High development extent		Severe climate change	Unregulated	Low	1	59	mer_api	European_Bee_eater	Merops apiaster	mer_api	שרקרק מצוי	0	0	0	13	0	15	0	0	4	9999	European_Bee_eater	1	VU	yes	Passerine/Near passerine	2500-5000	mer_api
mer_api	High development extent		Severe climate change	Unregulated	Moderate	1	59	mer_api	European_Bee_eater	Merops apiaster	mer_api	שרקרק מצוי	0	0	0	13	0	15	0	0	4	9999	European_Bee_eater	1	VU	yes	Passerine/Near passerine	2500-5000	mer_api
mer_api	High development extent		Severe climate change	Unregulated	High	1	59	mer_api	European_Bee_eater	Merops apiaster	mer_api	שרקרק מצוי	0	0	0	13	0	15	0	0	4	9999	European_Bee_eater	1	VU	yes	Passerine/Near passerine	2500-5000	mer_api
mil_cal	High development extent		Severe climate change	Regulated	High	1	60	mil_cal	Corn_Bunting	Miliaria calandra	mil_cal	גבתון עפרוני	10	11	12	13	0	15	0	0	7	9999	Corn_Bunting		LC	no	Passerine/Near passerine	2500-5000	mil_cal
mil_cal	High development extent		Severe climate change	Unregulated	Low	1	60	mil_cal	Corn_Bunting	Miliaria calandra	mil_cal	גבתון עפרוני	10	11	12	13	0	15	0	0	7	9999	Corn_Bunting		LC	no	Passerine/Near passerine	2500-5000	mil_cal
mil_cal	High development extent		Severe climate change	Unregulated	Moderate	1	60	mil_cal	Corn_Bunting	Miliaria calandra	mil_cal	גבתון עפרוני	10	11	12	13	0	15	0	0	7	9999	Corn_Bunting		LC	no	Passerine/Near passerine	2500-5000	mil_cal
mil_cal	High development extent		Severe climate change	Unregulated	High	1	60	mil_cal	Corn_Bunting	Miliaria calandra	mil_cal	גבתון עפרוני	10	11	12	13	0	15	0	0	7	9999	Corn_Bunting		LC	no	Passerine/Near passerine	2500-5000	mil_cal
mus_str	High development extent		Severe climate change	Regulated	High	1	64	mus_str	Spotted_Flycatcher	Muscicapa striata	mus_str	חטפית אפורה	0	0	0	13	0	15	0	0	3	9999	Spotted_Flycatcher		LC	no	Passerine/Near passerine	1000-2500	mus_str
mus_str	High development extent		Severe climate change	Unregulated	Low	1	64	mus_str	Spotted_Flycatcher	Muscicapa striata	mus_str	חטפית אפורה	0	0	0	13	0	15	0	0	3	9999	Spotted_Flycatcher		LC	no	Passerine/Near passerine	1000-2500	mus_str
mus_str	High development extent		Severe climate change	Unregulated	Moderate	1	64	mus_str	Spotted_Flycatcher	Muscicapa striata	mus_str	חטפית אפורה	0	0	0	13	0	15	0	0	3	9999	Spotted_Flycatcher		LC	no	Passerine/Near passerine	1000-2500	mus_str
mus_str	High development extent		Severe climate change	Unregulated	High	1	64	mus_str	Spotted_Flycatcher	Muscicapa striata	mus_str	חטפית אפורה	0	0	0	13	0	15	0	0	3	9999	Spotted_Flycatcher		LC	no	Passerine/Near passerine	1000-2500	mus_str
oen_his	High development extent		Severe climate change	Regulated	High	1	67	oen_his	Black_eared_Wheatear	Oenanthe hispanica	oen_his	סלעית קיץ	10	11	0	13	0	15	0	0	5	9999	Black_eared_Wheatear		LC	no	Passerine/Near passerine	500-1000	oen_his
oen_his	High development extent		Severe climate change	Unregulated	Low	1	67	oen_his	Black_eared_Wheatear	Oenanthe hispanica	oen_his	סלעית קיץ	10	11	0	13	0	15	0	0	5	9999	Black_eared_Wheatear		LC	no	Passerine/Near passerine	500-1000	oen_his
oen_his	High development extent		Severe climate change	Unregulated	Moderate	1	67	oen_his	Black_eared_Wheatear	Oenanthe hispanica	oen_his	סלעית קיץ	10	11	0	13	0	15	0	0	5	9999	Black_eared_Wheatear		LC	no	Passerine/Near passerine	500-1000	oen_his
oen_his	High development extent		Severe climate change	Unregulated	High	1	67	oen_his	Black_eared_Wheatear	Oenanthe hispanica	oen_his	סלעית קיץ	10	11	0	13	0	15	0	0	5	9999	Black_eared_Wheatear		LC	no	Passerine/Near passerine	500-1000	oen_his
oen_isa	High development extent		Severe climate change	Regulated	High	1	68	oen_isa	Isabelline_Wheatear	Oenanthe isabellina	oen_isa	סלעית ערבות	10	11	0	0	0	0	0	0	3	9999	Isabelline_Wheatear		LC	no	Passerine/Near passerine	100-500	oen_isa
oen_isa	High development extent		Severe climate change	Unregulated	Low	0	68	oen_isa	Isabelline_Wheatear	Oenanthe isabellina	oen_isa	סלעית ערבות	10	11	0	0	0	0	0	0	3	9999	Isabelline_Wheatear		LC	no	Passerine/Near passerine	100-500	oen_isa
oen_isa	High development extent		Severe climate change	Unregulated	Moderate	0	68	oen_isa	Isabelline_Wheatear	Oenanthe isabellina	oen_isa	סלעית ערבות	10	11	0	0	0	0	0	0	3	9999	Isabelline_Wheatear		LC	no	Passerine/Near passerine	100-500	oen_isa
oen_isa	High development extent		Severe climate change	Unregulated	High	1	68	oen_isa	Isabelline_Wheatear	Oenanthe isabellina	oen_isa	סלעית ערבות	10	11	0	0	0	0	0	0	3	9999	Isabelline_Wheatear		LC	no	Passerine/Near passerine	100-500	oen_isa
ori_ori	High development extent		Severe climate change	Regulated	High	1	69	ori_ori	Eurasian_Golden_Oriole	Oriolus oriolus	ori_ori	זהבן	0	0	0	13	0	15	0	0	3	9999	Eurasian_Golden_Oriole		NT	no	Passerine/Near passerine	0-100	ori_ori
ori_ori	High development extent		Severe climate change	Unregulated	Low	0	69	ori_ori	Eurasian_Golden_Oriole	Oriolus oriolus	ori_ori	זהבן	0	0	0	13	0	15	0	0	3	9999	Eurasian_Golden_Oriole		NT	no	Passerine/Near passerine	0-100	ori_ori
ori_ori	High development extent		Severe climate change	Unregulated	Moderate	1	69	ori_ori	Eurasian_Golden_Oriole	Oriolus oriolus	ori_ori	זהבן	0	0	0	13	0	15	0	0	3	9999	Eurasian_Golden_Oriole		NT	no	Passerine/Near passerine	0-100	ori_ori
ori_ori	High development extent		Severe climate change	Unregulated	High	1	69	ori_ori	Eurasian_Golden_Oriole	Oriolus oriolus	ori_ori	זהבן	0	0	0	13	0	15	0	0	3	9999	Eurasian_Golden_Oriole		NT	no	Passerine/Near passerine	0-100	ori_ori
pas_his	High development extent		Severe climate change	Regulated	High	1	70	pas_his	Spanish_Sparrow	Passer hispaniolensis	pas_his	דרור ספרדי	10	11	0	13	0	0	17	0	6	1	Spanish_Sparrow		LC	no	Passerine/Near passerine	2500-5000	pas_his
pas_his	High development extent		Severe climate change	Unregulated	Low	1	70	pas_his	Spanish_Sparrow	Passer hispaniolensis	pas_his	דרור ספרדי	10	11	0	13	0	0	17	0	6	1	Spanish_Sparrow		LC	no	Passerine/Near passerine	2500-5000	pas_his
pas_his	High development extent		Severe climate change	Unregulated	Moderate	1	70	pas_his	Spanish_Sparrow	Passer hispaniolensis	pas_his	דרור ספרדי	10	11	0	13	0	0	17	0	6	1	Spanish_Sparrow		LC	no	Passerine/Near passerine	2500-5000	pas_his
pas_his	High development extent		Severe climate change	Unregulated	High	1	70	pas_his	Spanish_Sparrow	Passer hispaniolensis	pas_his	דרור ספרדי	10	11	0	13	0	0	17	0	6	1	Spanish_Sparrow		LC	no	Passerine/Near passerine	2500-5000	pas_his
pet_pet	High development extent		Severe climate change	Regulated	High	0	72	pet_pet	Rock_Sparrow	Petronia petronia	pet_pet	בארית הרים	0	11	0	0	0	0	0	1	3	9999	Rock_Sparrow		LC	no	Passerine/Near passerine	100-500	pet_pet
pet_pet	High development extent		Severe climate change	Unregulated	Low	0	72	pet_pet	Rock_Sparrow	Petronia petronia	pet_pet	בארית הרים	0	11	0	0	0	0	0	1	3	9999	Rock_Sparrow		LC	no	Passerine/Near passerine	100-500	pet_pet
pet_pet	High development extent		Severe climate change	Unregulated	Moderate	0	72	pet_pet	Rock_Sparrow	Petronia petronia	pet_pet	בארית הרים	0	11	0	0	0	0	0	1	3	9999	Rock_Sparrow		LC	no	Passerine/Near passerine	100-500	pet_pet
pet_pet	High development extent		Severe climate change	Unregulated	High	0	72	pet_pet	Rock_Sparrow	Petronia petronia	pet_pet	בארית הרים	0	11	0	0	0	0	0	1	3	9999	Rock_Sparrow		LC	no	Passerine/Near passerine	100-500	pet_pet
rho_obs	High development extent		Severe climate change	Regulated	High	1	75	rho_obs	Desert_Finch	Rhodopechys obsoleta	rho_obs	חצוצרן שחור מקור	0	11	0	13	0	15	0	0	5	9999	Desert_Finch		LC	no	Passerine/Near passerine	0-100	rho_obs
rho_obs	High development extent		Severe climate change	Unregulated	Low	0	75	rho_obs	Desert_Finch	Rhodopechys obsoleta	rho_obs	חצוצרן שחור מקור	0	11	0	13	0	15	0	0	5	9999	Desert_Finch		LC	no	Passerine/Near passerine	0-100	rho_obs
rho_obs	High development extent		Severe climate change	Unregulated	Moderate	0	75	rho_obs	Desert_Finch	Rhodopechys obsoleta	rho_obs	חצוצרן שחור מקור	0	11	0	13	0	15	0	0	5	9999	Desert_Finch		LC	no	Passerine/Near passerine	0-100	rho_obs
rho_obs	High development extent		Severe climate change	Unregulated	High	1	75	rho_obs	Desert_Finch	Rhodopechys obsoleta	rho_obs	חצוצרן שחור מקור	0	11	0	13	0	15	0	0	5	9999	Desert_Finch		LC	no	Passerine/Near passerine	0-100	rho_obs
sco_inq	High development extent		Severe climate change	Regulated	High	0	76	sco_inq	Streaked_Scrub_Warbler	Scotocerca inquieta	sco_inq	מדברון	0	11	0	0	0	0	0	0	1	9999	Streaked_Scrub_Warbler	1	NT	no	Passerine/Near passerine	0-100	sco_inq
sco_inq	High development extent		Severe climate change	Unregulated	Low	0	76	sco_inq	Streaked_Scrub_Warbler	Scotocerca inquieta	sco_inq	מדברון	0	11	0	0	0	0	0	0	1	9999	Streaked_Scrub_Warbler	1	NT	no	Passerine/Near passerine	0-100	sco_inq
sco_inq	High development extent		Severe climate change	Unregulated	Moderate	0	76	sco_inq	Streaked_Scrub_Warbler	Scotocerca inquieta	sco_inq	מדברון	0	11	0	0	0	0	0	0	1	9999	Streaked_Scrub_Warbler	1	NT	no	Passerine/Near passerine	0-100	sco_inq
sco_inq	High development extent		Severe climate change	Unregulated	High	1	76	sco_inq	Streaked_Scrub_Warbler	Scotocerca inquieta	sco_inq	מדברון	0	11	0	0	0	0	0	0	1	9999	Streaked_Scrub_Warbler	1	NT	no	Passerine/Near passerine	0-100	sco_inq
syl_com	High development extent		Severe climate change	Regulated	High	1	79	syl_com	Common_Whitethroat	Sylvia communis	syl_com	סבכי קוצים	10	11	12	13	0	0	0	0	4	9999	Common_Whitethroat		LC	no	Passerine/Near passerine	500-1000	syl_com
syl_com	High development extent		Severe climate change	Unregulated	Low	1	79	syl_com	Common_Whitethroat	Sylvia communis	syl_com	סבכי קוצים	10	11	12	13	0	0	0	0	4	9999	Common_Whitethroat		LC	no	Passerine/Near passerine	500-1000	syl_com
syl_com	High development extent		Severe climate change	Unregulated	Moderate	1	79	syl_com	Common_Whitethroat	Sylvia communis	syl_com	סבכי קוצים	10	11	12	13	0	0	0	0	4	9999	Common_Whitethroat		LC	no	Passerine/Near passerine	500-1000	syl_com
syl_com	High development extent		Severe climate change	Unregulated	High	1	79	syl_com	Common_Whitethroat	Sylvia communis	syl_com	סבכי קוצים	10	11	12	13	0	0	0	0	4	9999	Common_Whitethroat		LC	no	Passerine/Near passerine	500-1000	syl_com
syl_con	High development extent		Severe climate change	Regulated	High	0	80	syl_con	Spectacled_Warbler	Sylvia conspicillata	syl_con	סבכי ערבות	0	11	12	0	0	0	0	0	2	9999	Spectacled_Warbler	1	VU	yes	Passerine/Near passerine	0-100	syl_con
syl_con	High development extent		Severe climate change	Unregulated	Low	0	80	syl_con	Spectacled_Warbler	Sylvia conspicillata	syl_con	סבכי ערבות	0	11	12	0	0	0	0	0	2	9999	Spectacled_Warbler	1	VU	yes	Passerine/Near passerine	0-100	syl_con
syl_con	High development extent		Severe climate change	Unregulated	Moderate	0	80	syl_con	Spectacled_Warbler	Sylvia conspicillata	syl_con	סבכי ערבות	0	11	12	0	0	0	0	0	2	9999	Spectacled_Warbler	1	VU	yes	Passerine/Near passerine	0-100	syl_con
syl_con	High development extent		Severe climate change	Unregulated	High	0	80	syl_con	Spectacled_Warbler	Sylvia conspicillata	syl_con	סבכי ערבות	0	11	12	0	0	0	0	0	2	9999	Spectacled_Warbler	1	VU	yes	Passerine/Near passerine	0-100	syl_con
syl_cur	High development extent		Severe climate change	Regulated	High	1	81	syl_cur	Lesser_Whitethroat	Sylvia curruca	syl_cur	סבכי טוחנים	0	11	12	13	14	15	17	0	7	1	Lesser_Whitethroat		LC	no	Passerine/Near passerine	1000-2500	syl_cur
syl_cur	High development extent		Severe climate change	Unregulated	Low	1	81	syl_cur	Lesser_Whitethroat	Sylvia curruca	syl_cur	סבכי טוחנים	0	11	12	13	14	15	17	0	7	1	Lesser_Whitethroat		LC	no	Passerine/Near passerine	1000-2500	syl_cur
syl_cur	High development extent		Severe climate change	Unregulated	Moderate	1	81	syl_cur	Lesser_Whitethroat	Sylvia curruca	syl_cur	סבכי טוחנים	0	11	12	13	14	15	17	0	7	1	Lesser_Whitethroat		LC	no	Passerine/Near passerine	1000-2500	syl_cur
syl_cur	High development extent		Severe climate change	Unregulated	High	1	81	syl_cur	Lesser_Whitethroat	Sylvia curruca	syl_cur	סבכי טוחנים	0	11	12	13	14	15	17	0	7	1	Lesser_Whitethroat		LC	no	Passerine/Near passerine	1000-2500	syl_cur
syl_hor	High development extent		Severe climate change	Regulated	High	1	82	syl_hor	Orphean_Warbler	Sylvia hortensis	syl_hor	סבכי חורש	0	11	12	13	14	0	0	0	5	9999	Orphean_Warbler		DD	no	Passerine/Near passerine	500-1000	syl_hor
syl_hor	High development extent		Severe climate change	Unregulated	Low	1	82	syl_hor	Orphean_Warbler	Sylvia hortensis	syl_hor	סבכי חורש	0	11	12	13	14	0	0	0	5	9999	Orphean_Warbler		DD	no	Passerine/Near passerine	500-1000	syl_hor
syl_hor	High development extent		Severe climate change	Unregulated	Moderate	1	82	syl_hor	Orphean_Warbler	Sylvia hortensis	syl_hor	סבכי חורש	0	11	12	13	14	0	0	0	5	9999	Orphean_Warbler		DD	no	Passerine/Near passerine	500-1000	syl_hor
syl_hor	High development extent		Severe climate change	Unregulated	High	1	82	syl_hor	Orphean_Warbler	Sylvia hortensis	syl_hor	סבכי חורש	0	11	12	13	14	0	0	0	5	9999	Orphean_Warbler		DD	no	Passerine/Near passerine	500-1000	syl_hor
syl_mel	High development extent		Severe climate change	Regulated	High	1	83	syl_mel	Sardinian_Warbler	Sylvia melanocephala	syl_mel	סבכי שחור ראש	0	11	12	13	14	15	17	0	7	1	Sardinian_Warbler		DD	no	Passerine/Near passerine	2500-5000	syl_mel
syl_mel	High development extent		Severe climate change	Unregulated	Low	1	83	syl_mel	Sardinian_Warbler	Sylvia melanocephala	syl_mel	סבכי שחור ראש	0	11	12	13	14	15	17	0	7	1	Sardinian_Warbler		DD	no	Passerine/Near passerine	2500-5000	syl_mel
syl_mel	High development extent		Severe climate change	Unregulated	Moderate	1	83	syl_mel	Sardinian_Warbler	Sylvia melanocephala	syl_mel	סבכי שחור ראש	0	11	12	13	14	15	17	0	7	1	Sardinian_Warbler		DD	no	Passerine/Near passerine	2500-5000	syl_mel
syl_mel	High development extent		Severe climate change	Unregulated	High	1	83	syl_mel	Sardinian_Warbler	Sylvia melanocephala	syl_mel	סבכי שחור ראש	0	11	12	13	14	15	17	0	7	1	Sardinian_Warbler		DD	no	Passerine/Near passerine	2500-5000	syl_mel
tro_tro	High development extent		Severe climate change	Regulated	High	1	86	tro_tro	Winter_Wren	Troglodytes troglodytes	tro_tro	גדרון	0	11	12	13	14	15	0	0	5	9999	Winter_Wren		LC	no	Passerine/Near passerine	100-500	tro_tro
tro_tro	High development extent		Severe climate change	Unregulated	Low	1	86	tro_tro	Winter_Wren	Troglodytes troglodytes	tro_tro	גדרון	0	11	12	13	14	15	0	0	5	9999	Winter_Wren		LC	no	Passerine/Near passerine	100-500	tro_tro
tro_tro	High development extent		Severe climate change	Unregulated	Moderate	1	86	tro_tro	Winter_Wren	Troglodytes troglodytes	tro_tro	גדרון	0	11	12	13	14	15	0	0	5	9999	Winter_Wren		LC	no	Passerine/Near passerine	100-500	tro_tro
tro_tro	High development extent		Severe climate change	Unregulated	High	1	86	tro_tro	Winter_Wren	Troglodytes troglodytes	tro_tro	גדרון	0	11	12	13	14	15	0	0	5	9999	Winter_Wren		LC	no	Passerine/Near passerine	100-500	tro_tro
acc_nis	High development extent		Severe climate change	Regulated	Low	0	1	acc_nis	Eurasian_Sparrowhawk	Accipiter nisus	acc_nis	נץ מצוי	0	0	0	13	14	15	0	0	4	9999	Eurasian_Sparrowhawk		LC	no	Owl/Raptor	100-500	acc_nis
acc_nis	High development extent		Severe climate change	Regulated	Moderate	0	1	acc_nis	Eurasian_Sparrowhawk	Accipiter nisus	acc_nis	נץ מצוי	0	0	0	13	14	15	0	0	4	9999	Eurasian_Sparrowhawk		LC	no	Owl/Raptor	100-500	acc_nis
ale_chu	High development extent		Severe climate change	Regulated	Low	1	6	ale_chu	Chukar	Alectoris chukar	ale_chu	חוגלה	10	11	0	13	0	0	0	0	5	9999	Chukar		NT	no	Partridge	1000-2500	ale_chu
ale_chu	High development extent		Severe climate change	Regulated	Moderate	1	6	ale_chu	Chukar	Alectoris chukar	ale_chu	חוגלה	10	11	0	13	0	0	0	0	5	9999	Chukar		NT	no	Partridge	1000-2500	ale_chu
ant_sim	High development extent		Severe climate change	Regulated	Low	1	8	ant_sim	Long_billed_Pipit	Anthus similis	ant_sim	פיפיון הרים	10	11	12	0	0	0	0	1	4	9999	Long_billed_Pipit	1	EN	yes	Passerine/Near passerine	100-500	ant_sim
ant_sim	High development extent		Severe climate change	Regulated	Moderate	1	8	ant_sim	Long_billed_Pipit	Anthus similis	ant_sim	פיפיון הרים	10	11	12	0	0	0	0	1	4	9999	Long_billed_Pipit	1	EN	yes	Passerine/Near passerine	100-500	ant_sim
asi_out	High development extent		Severe climate change	Regulated	Low	0	13	asi_out	Long_eared_Owl	Asio otus	asi_out	ינשוף עצים	0	0	0	13	0	15	0	0	4	9999	Long_eared_Owl		LC	no	Owl/Raptor	100-500	asi_out
asi_out	High development extent		Severe climate change	Regulated	Moderate	0	13	asi_out	Long_eared_Owl	Asio otus	asi_out	ינשוף עצים	0	0	0	13	0	15	0	0	4	9999	Long_eared_Owl		LC	no	Owl/Raptor	100-500	asi_out
ath_noc	High development extent		Severe climate change	Regulated	Low	1	14	ath_noc	Little_Owl	Athene noctua	ath_noc	כוס החרבות	10	11	0	0	0	0	0	1	4	9999	Little_Owl		NT	no	Owl/Raptor	100-500	ath_noc
ath_noc	High development extent		Severe climate change	Regulated	Moderate	1	14	ath_noc	Little_Owl	Athene noctua	ath_noc	כוס החרבות	10	11	0	0	0	0	0	1	4	9999	Little_Owl		NT	no	Owl/Raptor	100-500	ath_noc
bub_bub	High development extent		Severe climate change	Regulated	Low	1	16	bub_bub	Eurasian_Eagle_Owl	Bubo bubo	bub_bub	אוח	10	11	0	13	0	15	0	1	6	9999	Eurasian_Eagle_Owl		NT	no	Owl/Raptor	2500-5000	bub_bub
bub_bub	High development extent		Severe climate change	Regulated	Moderate	1	16	bub_bub	Eurasian_Eagle_Owl	Bubo bubo	bub_bub	אוח	10	11	0	13	0	15	0	1	6	9999	Eurasian_Eagle_Owl		NT	no	Owl/Raptor	2500-5000	bub_bub
bur_oed	High development extent		Severe climate change	Regulated	Low	1	17	bur_oed	Stone_Curlew	Burhinus oedicnemus	bur_oed	כרון	10	11	0	13	0	15	0	0	6	9999	Stone_Curlew		NT	no	Waterbirds	5000-7500	bur_oed
bur_oed	High development extent		Severe climate change	Regulated	Moderate	1	17	bur_oed	Stone_Curlew	Burhinus oedicnemus	bur_oed	כרון	10	11	0	13	0	15	0	0	6	9999	Stone_Curlew		NT	no	Waterbirds	5000-7500	bur_oed
but_ruf	High development extent		Severe climate change	Regulated	Low	1	18	but_ruf	Long_legged_Buzzard	Buteo rufinus	but_ruf	עקב עיטי	10	11	0	13	0	0	0	1	6	9999	Long_legged_Buzzard		NT	no	Owl/Raptor	2500-5000	but_ruf
but_ruf	High development extent		Severe climate change	Regulated	Moderate	1	18	but_ruf	Long_legged_Buzzard	Buteo rufinus	but_ruf	עקב עיטי	10	11	0	13	0	0	0	1	6	9999	Long_legged_Buzzard		NT	no	Owl/Raptor	2500-5000	but_ruf
cal_bra	High development extent		Severe climate change	Regulated	Low	0	19	Cal_bra	short_toed_lark	Calandrella brachydactyla	Cal_bra	עפרונן קצר-אצבעות	10	0	0	0	0	0	0	0	2	9999	short_toed_lark		DD	no	Passerine/Near passerine	1000-2500	cal_bra
cal_bra	High development extent		Severe climate change	Regulated	Moderate	1	19	Cal_bra	short_toed_lark	Calandrella brachydactyla	Cal_bra	עפרונן קצר-אצבעות	10	0	0	0	0	0	0	0	2	9999	short_toed_lark		DD	no	Passerine/Near passerine	1000-2500	cal_bra
car_can	High development extent		Severe climate change	Regulated	Low	1	20	car_can	Eurasian_Linnet	Carduelis cannabina	car_can	תפוחית	0	11	12	13	0	15	0	0	6	9999	Eurasian_Linnet		NT	no	Passerine/Near passerine	1000-2500	car_can
car_can	High development extent		Severe climate change	Regulated	Moderate	1	20	car_can	Eurasian_Linnet	Carduelis cannabina	car_can	תפוחית	0	11	12	13	0	15	0	0	6	9999	Eurasian_Linnet		NT	no	Passerine/Near passerine	1000-2500	car_can
car_car	High development extent		Severe climate change	Regulated	Low	1	21	car_car	European_Goldfinch	Carduelis carduelis	car_car	חוחית	10	11	12	13	0	15	0	0	7	9999	European_Goldfinch		NT	no	Passerine/Near passerine	5000-7500	car_car
car_car	High development extent		Severe climate change	Regulated	Moderate	1	21	car_car	European_Goldfinch	Carduelis carduelis	car_car	חוחית	10	11	12	13	0	15	0	0	7	9999	European_Goldfinch		NT	no	Passerine/Near passerine	5000-7500	car_car
car_chl	High development extent		Severe climate change	Regulated	Low	1	22	car_chl	European_Greenfinch	Carduelis chloris	car_chl	ירקון	10	11	12	13	0	15	0	0	7	9999	European_Greenfinch		LC	no	Passerine/Near passerine	5000-7500	car_chl
car_chl	High development extent		Severe climate change	Regulated	Moderate	1	22	car_chl	European_Greenfinch	Carduelis chloris	car_chl	ירקון	10	11	12	13	0	15	0	0	7	9999	European_Greenfinch		LC	no	Passerine/Near passerine	5000-7500	car_chl
cer_gal	High development extent		Severe climate change	Regulated	Low	1		cer_gal	Rufous_bush_Robin	Cercotrichas galactotes	cer_gal	חמריה	0	11	12	13	0	15	17	0	6	1	Rufous_bush_Robin		NT	no	Passerine/Near passerine	2500-5000	cer_gal
cer_gal	High development extent		Severe climate change	Regulated	Moderate	1		cer_gal	Rufous_bush_Robin	Cercotrichas galactotes	cer_gal	חמריה	0	11	12	13	0	15	17	0	6	1	Rufous_bush_Robin		NT	no	Passerine/Near passerine	2500-5000	cer_gal
cer_mel	High development extent		Severe climate change	Regulated	Low	0	24	cer_mel	Blackstart	Cercomela melanura	cer_mel	שחור זנב	10	0	0	0	0	0	0	1	2	9999	Blackstart		LC	no	Passerine/Near passerine	0-100	cer_mel
cer_mel	High development extent		Severe climate change	Regulated	Moderate	0	24	cer_mel	Blackstart	Cercomela melanura	cer_mel	שחור זנב	10	0	0	0	0	0	0	1	2	9999	Blackstart		LC	no	Passerine/Near passerine	0-100	cer_mel
cir_gal	High development extent		Severe climate change	Regulated	Low	1		cir_gal	Short_toed_Eagle	Circaetus gallicus	cir_gal	חיויאי	10	11	12	13	14	15	0	1	8	9999	Short_toed_Eagle		LC	no	Owl/Raptor	2500-5000	cir_gal
cir_gal	High development extent		Severe climate change	Regulated	Moderate	1		cir_gal	Short_toed_Eagle	Circaetus gallicus	cir_gal	חיויאי	10	11	12	13	14	15	0	1	8	9999	Short_toed_Eagle		LC	no	Owl/Raptor	2500-5000	cir_gal
cor_gar	High development extent		Severe climate change	Regulated	Low	0	31	cor_gar	European_Roller	Coracias garrulus	cor_gar	כחל	0	11	0	13	0	0	0	1	4	9999	European_Roller		NT	no	Passerine/Near passerine	2500-5000	cor_gar
cor_gar	High development extent		Severe climate change	Regulated	Moderate	0	31	cor_gar	European_Roller	Coracias garrulus	cor_gar	כחל	0	11	0	13	0	0	0	1	4	9999	European_Roller		NT	no	Passerine/Near passerine	2500-5000	cor_gar
cor_mon	High development extent		Severe climate change	Regulated	Low	0	32	cor_mon	Eurasian_Jackdaw	Corvus monedula	cor_mon	קאק	10	0	0	13	0	15	0	1	6	9999	Eurasian_Jackdaw		LC	no	Passerine/Near passerine	500-1000	cor_mon
cor_mon	High development extent		Severe climate change	Regulated	Moderate	0	32	cor_mon	Eurasian_Jackdaw	Corvus monedula	cor_mon	קאק	10	0	0	13	0	15	0	1	6	9999	Eurasian_Jackdaw		LC	no	Passerine/Near passerine	500-1000	cor_mon
cuc_can	High development extent		Severe climate change	Regulated	Low	1	33	cuc_can	Common_Cuckoo	Cuculus canorus	cuc_can	קוקיה אירופית	10	11	12	13	0	0	17	0	6	1	Common_Cuckoo		NT	no	Passerine/Near passerine	100-500	cuc_can
cuc_can	High development extent		Severe climate change	Regulated	Moderate	1	33	cuc_can	Common_Cuckoo	Cuculus canorus	cuc_can	קוקיה אירופית	10	11	12	13	0	0	17	0	6	1	Common_Cuckoo		NT	no	Passerine/Near passerine	100-500	cuc_can
emb_cae	High development extent		Severe climate change	Regulated	Low	1	35	emb_cae	Cretzschmar's_Bunting	Emberiza caesia	emb_cae	גבתון אדום מקור	0	11	12	13	0	15	0	0	5	9999	Cretzschmars_Bunting		NT	no	Passerine/Near passerine	500-1000	emb_cae
emb_cae	High development extent		Severe climate change	Regulated	Moderate	1	35	emb_cae	Cretzschmar's_Bunting	Emberiza caesia	emb_cae	גבתון אדום מקור	0	11	12	13	0	15	0	0	5	9999	Cretzschmars_Bunting		NT	no	Passerine/Near passerine	500-1000	emb_cae
emb_mel	High development extent		Severe climate change	Regulated	Low	1	36	emb_mel	Black_headed_Bunting	Emberiza melanocephala	emb_mel	גבתון שחור ראש	0	11	12	13	14	0	0	0	5	9999	Black_headed_Bunting	1	VU	yes	Passerine/Near passerine	1000-2500	emb_mel
emb_mel	High development extent		Severe climate change	Regulated	Moderate	1	36	emb_mel	Black_headed_Bunting	Emberiza melanocephala	emb_mel	גבתון שחור ראש	0	11	12	13	14	0	0	0	5	9999	Black_headed_Bunting	1	VU	yes	Passerine/Near passerine	1000-2500	emb_mel
fal_sub	High development extent		Severe climate change	Regulated	Low	1	37	fal_sub	Eurasian_Hobby	Falco subbuteo	fal_sub	בז עצים	0	0	0	13	0	15	0	0	3	9999	Eurasian_Hobby		NT	no	Owl/Raptor	1000-2500	fal_sub
fal_sub	High development extent		Severe climate change	Regulated	Moderate	1	37	fal_sub	Eurasian_Hobby	Falco subbuteo	fal_sub	בז עצים	0	0	0	13	0	15	0	0	3	9999	Eurasian_Hobby		NT	no	Owl/Raptor	1000-2500	fal_sub
fra_fra	High development extent		Severe climate change	Regulated	Low	0	38	fra_fra	Black_Francolin	Francolinus francolinus	fra_fra	פרנקולין	0	11	0	0	0	0	0	0	2	9999	Black_Francolin	1	VU	yes	Partridge	500-1000	fra_fra
fra_fra	High development extent		Severe climate change	Regulated	Moderate	0	38	fra_fra	Black_Francolin	Francolinus francolinus	fra_fra	פרנקולין	0	11	0	0	0	0	0	0	2	9999	Black_Francolin	1	VU	yes	Partridge	500-1000	fra_fra
gal_cri	High development extent		Severe climate change	Regulated	Low	1	41	gal_cri	Crested_Lark	Galerida cristata	gal_cri	עפרוני מצויץ	10	11	12	13	0	15	0	0	7	9999	Crested_Lark		NT	no	Passerine/Near passerine	2500-5000	gal_cri
gal_cri	High development extent		Severe climate change	Regulated	Moderate	1	41	gal_cri	Crested_Lark	Galerida cristata	gal_cri	עפרוני מצויץ	10	11	12	13	0	15	0	0	7	9999	Crested_Lark		NT	no	Passerine/Near passerine	2500-5000	gal_cri
gyp_ful	High development extent		Severe climate change	Regulated	Low	0	43	gyp_ful	Eurasian_Griffon_Vulture	Gyps fulvus	gyp_ful	נשר	10	11	0	0	0	0	0	1	4	9999	Eurasian_Griffon_Vulture		VU	yes	Owl/Raptor	0-100	gyp_ful
gyp_ful	High development extent		Severe climate change	Regulated	Moderate	0	43	gyp_ful	Eurasian_Griffon_Vulture	Gyps fulvus	gyp_ful	נשר	10	11	0	0	0	0	0	1	4	9999	Eurasian_Griffon_Vulture		VU	yes	Owl/Raptor	0-100	gyp_ful
hip_lan	High development extent		Severe climate change	Regulated	Low	0	47	hip_lan	Upcher's_Warbler	Hippolais languida	hip_lan	שיחנית גדולה	0	11	12	13	0	0	0	0	3	9999	Upchers_Warbler		NT	no	Passerine/Near passerine	100-500	hip_lan
hip_lan	High development extent		Severe climate change	Regulated	Moderate	0	47	hip_lan	Upcher's_Warbler	Hippolais languida	hip_lan	שיחנית גדולה	0	11	12	13	0	0	0	0	3	9999	Upchers_Warbler		NT	no	Passerine/Near passerine	100-500	hip_lan
hip_oli	High development extent		Severe climate change	Regulated	Low	0	48	hip_oli	Olive_tree_Warbler	Hippolais olivetorum	hip_oli	שיחנית זית	0	0	0	13	14	15	0	0	4	9999	Olive_tree_Warbler		DD	no	Passerine/Near passerine	100-500	hip_oli
hip_oli	High development extent		Severe climate change	Regulated	Moderate	0	48	hip_oli	Olive_tree_Warbler	Hippolais olivetorum	hip_oli	שיחנית זית	0	0	0	13	14	15	0	0	4	9999	Olive_tree_Warbler		DD	no	Passerine/Near passerine	100-500	hip_oli
hip_pal	High development extent		Severe climate change	Regulated	Low	1	49	hip_pal	Olivaceous_Warbler	Hippolais pallida	hip_pal	שיחנית קטנה	0	11	12	13	14	15	17	0	7	1	Olivaceous_Warbler		LC	no	Passerine/Near passerine	2500-5000	hip_pal
hip_pal	High development extent		Severe climate change	Regulated	Moderate	1	49	hip_pal	Olivaceous_Warbler	Hippolais pallida	hip_pal	שיחנית קטנה	0	11	12	13	14	15	17	0	7	1	Olivaceous_Warbler		LC	no	Passerine/Near passerine	2500-5000	hip_pal
lan_col	High development extent		Severe climate change	Regulated	Low	0	51	lan_col	Red_backed_Shrike	Lanius collurio	lan_col	חנקן אדום גב	0	11	12	13	0	0	0	0	4	9999	Red_backed_Shrike		NT	no	Passerine/Near passerine	100-500	lan_col
lan_col	High development extent		Severe climate change	Regulated	Moderate	1	51	lan_col	Red_backed_Shrike	Lanius collurio	lan_col	חנקן אדום גב	0	11	12	13	0	0	0	0	4	9999	Red_backed_Shrike		NT	no	Passerine/Near passerine	100-500	lan_col
lan_exc	High development extent		Severe climate change	Regulated	Low	1	52	lan_exc	Great_Grey_Shrike	Lanius excubitor	lan_exc	חנקן גדול	10	11	12	13	0	0	0	0	6	9999	Great_Grey_Shrike		LC	no	Passerine/Near passerine	500-1000	lan_exc
lan_exc	High development extent		Severe climate change	Regulated	Moderate	1	52	lan_exc	Great_Grey_Shrike	Lanius excubitor	lan_exc	חנקן גדול	10	11	12	13	0	0	0	0	6	9999	Great_Grey_Shrike		LC	no	Passerine/Near passerine	500-1000	lan_exc
lan_nub	High development extent		Severe climate change	Regulated	Low	1	53	lan_nub	Masked_Shrike	Lanius nubicus	lan_nub	חנקן נובי	0	11	0	13	0	15	0	0	4	9999	Masked_Shrike		NT	no	Passerine/Near passerine	1000-2500	lan_nub
lan_nub	High development extent		Severe climate change	Regulated	Moderate	1	53	lan_nub	Masked_Shrike	Lanius nubicus	lan_nub	חנקן נובי	0	11	0	13	0	15	0	0	4	9999	Masked_Shrike		NT	no	Passerine/Near passerine	1000-2500	lan_nub
lan_sen	High development extent		Severe climate change	Regulated	Low	1	54	lan_sen	Woodchat_Shrike	Lanius senator	lan_sen	חנקן אדום ראש	10	11	12	13	0	15	0	0	6	9999	Woodchat_Shrike		NT	no	Passerine/Near passerine	2500-5000	lan_sen
lan_sen	High development extent		Severe climate change	Regulated	Moderate	1	54	lan_sen	Woodchat_Shrike	Lanius senator	lan_sen	חנקן אדום ראש	10	11	12	13	0	15	0	0	6	9999	Woodchat_Shrike		NT	no	Passerine/Near passerine	2500-5000	lan_sen
mel_cal	High development extent		Severe climate change	Regulated	Low	0	58	mel_cal	Calandra_Lark	Melanocorypha calandra	mel_cal	עפרוני ענק	10	0	0	0	0	0	0	0	2	9999	Calandra_Lark		NT	no	Passerine/Near passerine	1000-2500	mel_cal
mel_cal	High development extent		Severe climate change	Regulated	Moderate	1	58	mel_cal	Calandra_Lark	Melanocorypha calandra	mel_cal	עפרוני ענק	10	0	0	0	0	0	0	0	2	9999	Calandra_Lark		NT	no	Passerine/Near passerine	1000-2500	mel_cal
mer_api	High development extent		Severe climate change	Regulated	Low	1	59	mer_api	European_Bee_eater	Merops apiaster	mer_api	שרקרק מצוי	0	0	0	13	0	15	0	0	4	9999	European_Bee_eater	1	VU	yes	Passerine/Near passerine	2500-5000	mer_api
mer_api	High development extent		Severe climate change	Regulated	Moderate	1	59	mer_api	European_Bee_eater	Merops apiaster	mer_api	שרקרק מצוי	0	0	0	13	0	15	0	0	4	9999	European_Bee_eater	1	VU	yes	Passerine/Near passerine	2500-5000	mer_api
mil_cal	High development extent		Severe climate change	Regulated	Low	1	60	mil_cal	Corn_Bunting	Miliaria calandra	mil_cal	גבתון עפרוני	10	11	12	13	0	15	0	0	7	9999	Corn_Bunting		LC	no	Passerine/Near passerine	2500-5000	mil_cal
mil_cal	High development extent		Severe climate change	Regulated	Moderate	1	60	mil_cal	Corn_Bunting	Miliaria calandra	mil_cal	גבתון עפרוני	10	11	12	13	0	15	0	0	7	9999	Corn_Bunting		LC	no	Passerine/Near passerine	2500-5000	mil_cal
mus_str	High development extent		Severe climate change	Regulated	Low	1	64	mus_str	Spotted_Flycatcher	Muscicapa striata	mus_str	חטפית אפורה	0	0	0	13	0	15	0	0	3	9999	Spotted_Flycatcher		LC	no	Passerine/Near passerine	1000-2500	mus_str
mus_str	High development extent		Severe climate change	Regulated	Moderate	1	64	mus_str	Spotted_Flycatcher	Muscicapa striata	mus_str	חטפית אפורה	0	0	0	13	0	15	0	0	3	9999	Spotted_Flycatcher		LC	no	Passerine/Near passerine	1000-2500	mus_str
oen_his	High development extent		Severe climate change	Regulated	Low	1	67	oen_his	Black_eared_Wheatear	Oenanthe hispanica	oen_his	סלעית קיץ	10	11	0	13	0	15	0	0	5	9999	Black_eared_Wheatear		LC	no	Passerine/Near passerine	500-1000	oen_his
oen_his	High development extent		Severe climate change	Regulated	Moderate	1	67	oen_his	Black_eared_Wheatear	Oenanthe hispanica	oen_his	סלעית קיץ	10	11	0	13	0	15	0	0	5	9999	Black_eared_Wheatear		LC	no	Passerine/Near passerine	500-1000	oen_his
oen_isa	High development extent		Severe climate change	Regulated	Low	0	68	oen_isa	Isabelline_Wheatear	Oenanthe isabellina	oen_isa	סלעית ערבות	10	11	0	0	0	0	0	0	3	9999	Isabelline_Wheatear		LC	no	Passerine/Near passerine	100-500	oen_isa
oen_isa	High development extent		Severe climate change	Regulated	Moderate	0	68	oen_isa	Isabelline_Wheatear	Oenanthe isabellina	oen_isa	סלעית ערבות	10	11	0	0	0	0	0	0	3	9999	Isabelline_Wheatear		LC	no	Passerine/Near passerine	100-500	oen_isa
ori_ori	High development extent		Severe climate change	Regulated	Low	0	69	ori_ori	Eurasian_Golden_Oriole	Oriolus oriolus	ori_ori	זהבן	0	0	0	13	0	15	0	0	3	9999	Eurasian_Golden_Oriole		NT	no	Passerine/Near passerine	0-100	ori_ori
ori_ori	High development extent		Severe climate change	Regulated	Moderate	0	69	ori_ori	Eurasian_Golden_Oriole	Oriolus oriolus	ori_ori	זהבן	0	0	0	13	0	15	0	0	3	9999	Eurasian_Golden_Oriole		NT	no	Passerine/Near passerine	0-100	ori_ori
pas_his	High development extent		Severe climate change	Regulated	Low	1	70	pas_his	Spanish_Sparrow	Passer hispaniolensis	pas_his	דרור ספרדי	10	11	0	13	0	0	17	0	6	1	Spanish_Sparrow		LC	no	Passerine/Near passerine	2500-5000	pas_his
pas_his	High development extent		Severe climate change	Regulated	Moderate	1	70	pas_his	Spanish_Sparrow	Passer hispaniolensis	pas_his	דרור ספרדי	10	11	0	13	0	0	17	0	6	1	Spanish_Sparrow		LC	no	Passerine/Near passerine	2500-5000	pas_his
pet_pet	High development extent		Severe climate change	Regulated	Low	0	72	pet_pet	Rock_Sparrow	Petronia petronia	pet_pet	בארית הרים	0	11	0	0	0	0	0	1	3	9999	Rock_Sparrow		LC	no	Passerine/Near passerine	100-500	pet_pet
pet_pet	High development extent		Severe climate change	Regulated	Moderate	0	72	pet_pet	Rock_Sparrow	Petronia petronia	pet_pet	בארית הרים	0	11	0	0	0	0	0	1	3	9999	Rock_Sparrow		LC	no	Passerine/Near passerine	100-500	pet_pet
rho_obs	High development extent		Severe climate change	Regulated	Low	0	75	rho_obs	Desert_Finch	Rhodopechys obsoleta	rho_obs	חצוצרן שחור מקור	0	11	0	13	0	15	0	0	5	9999	Desert_Finch		LC	no	Passerine/Near passerine	0-100	rho_obs
rho_obs	High development extent		Severe climate change	Regulated	Moderate	0	75	rho_obs	Desert_Finch	Rhodopechys obsoleta	rho_obs	חצוצרן שחור מקור	0	11	0	13	0	15	0	0	5	9999	Desert_Finch		LC	no	Passerine/Near passerine	0-100	rho_obs
sco_inq	High development extent		Severe climate change	Regulated	Low	0	76	sco_inq	Streaked_Scrub_Warbler	Scotocerca inquieta	sco_inq	מדברון	0	11	0	0	0	0	0	0	1	9999	Streaked_Scrub_Warbler	1	NT	no	Passerine/Near passerine	0-100	sco_inq
sco_inq	High development extent		Severe climate change	Regulated	Moderate	0	76	sco_inq	Streaked_Scrub_Warbler	Scotocerca inquieta	sco_inq	מדברון	0	11	0	0	0	0	0	0	1	9999	Streaked_Scrub_Warbler	1	NT	no	Passerine/Near passerine	0-100	sco_inq
[truncated: 1,476 more rows]
